# Supplementary material for: Identification and Functional Analysis of the Ph-2 Gene Conferring Resistance to Late Blight (Phytophthora infestans) in Tomato
Source: Plants (Basel). 2024 Dec 21;13(24):3572. doi: 10.3390/plants13243572 (PMC11679936; doi:10.3390/plants13243572)
Supplement: Supplementary file 1 [file plants-13-03572-s001.zip]

Archive with 2 entries (2 files):
- Table S1&FigureS1-S9.pdf
- TableS2-S7.xlsx
