# Supplementary material for: Identification and Functional Analysis of the Ph-2 Gene Conferring Resistance to Late Blight (Phytophthora infestans) in Tomato
Source: Plants (Basel). 2024 Dec 21;13(24):3572. doi: 10.3390/plants13243572 (PMC11679936; doi:10.3390/plants13243572)
Supplement: Supplementary file 1 [file plants-13-03572-s001.zip › TableS2-S7.xlsx]

## Sheet: Table S2
Table S2 Gene expression trends within candidate intervals.

## Sheet: Table S3
Table S3 Significance analysis of differential gene expression within candidate intervals
Comp	Gene	log2FC	p value
R_0hpivsS_0hpi	Solyc10g085460.3	0.0256888	0.765815
R_0hpivsS_0hpi	Solyc10g085470.1	0.934177	0.00116992
R_0hpivsS_0hpi	Solyc10g085480.2	0.274014	0.0654083
R_0hpivsS_0hpi	Solyc10g085490.3	0.0799159	0.684383
R_0hpivsS_0hpi	Solyc10g085500.2	0.227228	0.53194
R_0hpivsS_0hpi	Solyc10g085550.3	0.148058	0.524539
R_0hpivsS_0hpi	Solyc10g085560.3	-0.257038	0.103181
R_0hpivsS_0hpi	Solyc10g085570.3	-0.182163	0.173969
R_0hpivsS_0hpi	Solyc10g085580.3	0.284737	0.279866
R_0hpivsS_0hpi	Solyc10g085590.1	0.285039	0.255503
R_0hpivsS_0hpi	Solyc10g085600.2	-0.0523994	0.785373
R_0hpivsS_0hpi	Solyc10g085610.2	-0.497985	0.211742
R_0hpivsS_0hpi	Solyc10g085620.2	-0.339705	0.28032
R_0hpivsS_0hpi	Solyc10g085630.3	-0.0784376	0.746856
R_0hpivsS_0hpi	Solyc10g085660.3	-0.165029	0.105213
R_8hpivsS_8hpi	Solyc10g085460.3	1.29382	0.012907
R_8hpivsS_8hpi	Solyc10g085470.1	1e-08	0.995695
R_8hpivsS_8hpi	Solyc10g085480.2	-0.621786	0.105753
R_8hpivsS_8hpi	Solyc10g085490.3	-0.0831947	0.870234
R_8hpivsS_8hpi	Solyc10g085500.2	-0.0450171	0.963484
R_8hpivsS_8hpi	Solyc10g085550.3	-0.683352	0.043798
R_8hpivsS_8hpi	Solyc10g085560.3	-0.748728	0.119082
R_8hpivsS_8hpi	Solyc10g085570.3	0.195603	0.143484
R_8hpivsS_8hpi	Solyc10g085580.3	0.239836	0.108892
R_8hpivsS_8hpi	Solyc10g085590.1	0.0499045	0.628098
R_8hpivsS_8hpi	Solyc10g085600.2	0.37396	0.124104
R_8hpivsS_8hpi	Solyc10g085610.2	-0.293746	0.497977
R_8hpivsS_8hpi	Solyc10g085620.2	0.636064	0.0842217
R_8hpivsS_8hpi	Solyc10g085630.3	-0.129235	0.0603258
R_8hpivsS_8hpi	Solyc10g085660.3	-0.153892	0.319987
R_24hpivsS_24hpi	Solyc10g085460.3	-0.062183	0.859337
R_24hpivsS_24hpi	Solyc10g085470.1	-0.617571	0.214306
R_24hpivsS_24hpi	Solyc10g085480.2	-0.182503	0.386847
R_24hpivsS_24hpi	Solyc10g085490.3	0.163866	0.319125
R_24hpivsS_24hpi	Solyc10g085500.2	0.447138	0.221552
R_24hpivsS_24hpi	Solyc10g085550.3	-0.325861	0.6192
R_24hpivsS_24hpi	Solyc10g085560.3	-0.0715906	0.799562
R_24hpivsS_24hpi	Solyc10g085570.3	0.150708	0.465742
R_24hpivsS_24hpi	Solyc10g085580.3	0.0285919	0.58139
R_24hpivsS_24hpi	Solyc10g085590.1	0.242916	0.250195
R_24hpivsS_24hpi	Solyc10g085600.2	0.132356	0.341505
R_24hpivsS_24hpi	Solyc10g085610.2	-0.229468	0.494057
R_24hpivsS_24hpi	Solyc10g085620.2	-0.113151	0.710972
R_24hpivsS_24hpi	Solyc10g085630.3	-0.170057	0.295618
R_24hpivsS_24hpi	Solyc10g085660.3	-0.0773683	0.816894
R_48hpivsS_48hpi	Solyc10g085460.3	0.139091	0.491788
R_48hpivsS_48hpi	Solyc10g085470.1	-0.140417	0.5735
R_48hpivsS_48hpi	Solyc10g085480.2	0.0123967	0.874856
R_48hpivsS_48hpi	Solyc10g085490.3	0.209906	0.0268002
R_48hpivsS_48hpi	Solyc10g085500.2	-0.083606	0.753669
R_48hpivsS_48hpi	Solyc10g085550.3	-0.404762	0.221827
R_48hpivsS_48hpi	Solyc10g085560.3	-0.0367302	0.961041
R_48hpivsS_48hpi	Solyc10g085570.3	-0.0634539	0.802363
R_48hpivsS_48hpi	Solyc10g085580.3	0.0441166	0.720102
R_48hpivsS_48hpi	Solyc10g085590.1	0.128667	0.420944
R_48hpivsS_48hpi	Solyc10g085600.2	0.0403806	0.664929
R_48hpivsS_48hpi	Solyc10g085610.2	-0.0954326	0.767866
R_48hpivsS_48hpi	Solyc10g085620.2	0.236998	0.379392
R_48hpivsS_48hpi	Solyc10g085630.3	-0.0859366	0.718483
R_48hpivsS_48hpi	Solyc10g085660.3	0.0536962	0.589742

## Sheet: Table S4
Table S4 Gene sequences and promoter sequences
sequence name	sequence	type of sequence
Ph-2 CDS	ATGGCCGATCCTGTTATTGGTGCTACTGTTCAAGTTTTGCTTGAGAAGCTGCTTTCTCTCTCTATTGAGGAGGTCAAAACATTAAGGAACTGCAAGAAAAATCTCTCAAAGCTGACAAAACATGTAACCATGATACAAGCTTACACGCATGATGCTGAAACACGACAAGTCGAAGATAATCAGGCTGTGGAAGAATGGCTTAAGATGCTTGAGAAAATTGCTGAAGATGCTGAAAATGTGTTTGACAAATTCACATATGTATCTATCAAAGCACGAGTGATGAAAAACCAAATGAAACTGATGGAGAAGGTTAGTCACTTCTTTTCTCAGACTGTTTTCAAGTACAAAATGTCTAGAAAAATCAATGACATCAATGAAGAGTTGAGGGCTATCAATGAG…	CDS
ph-2 CDS	ATGGCCGATCCTGTTATTGGTGCTACTGTTCAAGTTTTGCTTGAGAAGCTGCTTTCTCTCTCTATTGAGGAGGTCAAAACATTAAGGAACTGCAAGAAAAATCTCTCAAAGCTGACAAAACATGTAACCATGATACAAGCTTACACGCATGATGCTGAAACACGACAAGTCGAAGATAATCAGGCTGTGGAAGAATGGCTTAAGATGCTTGAGAAAATTGCTGAAGATGCTGAAAATGTGTTTGACAAATTCACATATGTATCTATCAAAGCACGAGTGATGAAAAACCAAATGAAACTGATGGAGAAGGTTAGTCACTTCTTTTCTCAGACTGTTTTCAAGTACAAAATGTCTAGAAAAATCAATGACATCAATGAAGAGTTGAGGGCTATCAATGAG…	CDS
Ph-2 promoter	GGGGATAGCCTTGGGGCGTGACAGTCCATGCATGCTTTGAAATTTGGCGGGTCAGGCCATGCTGCCCCATCCTTTTTTTTTTTTGTAAATGAGTTAACAATCAACCCAATCCACCAGTATGTGGGTTGCGGATCATGCCGATCAGCTTACCCTTTTTAAACTCATATTTTTTATAAATTTAAAATTAAATCATTATTCAAAAATATTAATATAAATATCAAGAGAGCATTACATGGTGTTAGGATTACAACGTAACTTGTTAACCACATTCACAAATAATTTTTTTTGTAATACTTATTAAGTTTGACTTCAACTAAAAATATAACTAGCTAAATAGAAATATTAACCAAATTATTTTGCAATGATCACAATGAAACGCAAAAAGATACGTGCGATTCA…	promoter sequence
Ph-2 gene sequence	ATGGCCGATCCTGTTATTGGTGCTACTGTTCAAGTTTTGCTTGAGAAGCTGCTTTCTCTCTCTATTGAGGAGGTCAAAACATTAAGGAACTGCAAGAAAAATCTCTCAAAGCTGACAAAACATGTAACCATGATACAAGCTTACACGCATGATGCTGAAACACGACAAGTCGAAGATAATCAGGCTGTGGAAGAATGGCTTAAGATGCTTGAGAAAATTGCTGAAGATGCTGAAAATGTGTTTGACAAATTCACATATGTATCTATCAAAGCACGAGTGATGAAAAACCAAATGAAACTGATGGAGAAGGTTAGTCACTTCTTTTCTCAGACTGTTTTCAAGTACAAAATGTCTAGAAAAATCAATGACATCAATGAAGAGTTGAGGGCTATCAATGAG…	gene sequence
CC	ATGGCCGATCCTGTTATTGGTGCTACTGTTCAAGTTTTGCTTGAGAAGCTGCTTTCTCTCTCTATTGAGGAGGTCAAAACATTAAGGAACTGCAAGAAAAATCTCTCAAAGCTGACAAAACATGTAACCATGATACAAGCTTACACGCATGATGCTGAAACACGACAAGTCGAAGATAATCAGGCTGTGGAAGAATGGCTTAAGATGCTTGAGAAAATTGCTGAAGATGCTGAAAATGTGTTTGACAAATTCACATATGTATCTATCAAAGCACGAGTGATGAAAAACCAAATGAAACTGATGGAGAAGGTTAGTCACTTCTTTTCTCAGACTGTTTTCAAGTACAAAATGTCTAGAAAAATCAATGACATCAATGAAGAGTTGAGGGCTATCAATGAG…	CDS
NBS	ACTGTTCCTTCTCGCAAAATACCACAAATCCGAGAAACAGATTCCTCTGCTTCGTATGTTGTTGGTAGAGACAAAGATGTTGCTGAAGTGAAGGAGAAGATTTTGAACATGAGAAAGGATGTTGTTCTGTGCACCATTCCCATTGTGGGTATGGGGGGTTTAGGGAAAACTACTCTGGTAAAGAGAATTTTCAATGACGTAGAGATTGAAAAACACTTCGTAAAGAGAGTTTGGTTGTGTCTACCTGAAATGTCAGACGCTAAGAGCTTTCTTGAACTGATCCTCCATTCATTGACAGGGCAGAAACTTGAGCTCCAGAGTAGAGATATAATAGTCAAGAAGCTACAAGATGCATTGGGAGAAAAAAGGTATTTGCTTGTCCTGGATGATTTGTGGCGT…	CDS
LRR	TATCTACCATCTCCACATCTGAAAAAGTGTTTTGCTTACTTTGCCATGTTTCCAAAAGATTTTGAGTTTGAGAAGGACCAACTAATCCAACTCTGGATGGCAGAAGGCTTTCTTCGTCCATGTCAAGAGACCCCTGTGATGGAAGACGTTGGGATCAAGTTTTTCCAACTCTTGTTCCAATATTCCTTGCTGCAAGATGTTAAGCTAGATGAATACAACAATATCACACACTGTAAGATGCATGATCTTGTGCATGATTTGGCTGGAGATATTTTGAAGTCTAAACTATTTGATAAAAAGAGTGTTGAAGGTGAAAATCTTTCTCAAGTTCGATACTTTGGATGGgACTCACCAAGTGATCAAATAGATAAGATAAGCGAGCCAGGACGTTTGTGCACA…	CDS
CC-NBS	ATGGCCGATCCTGTTATTGGTGCTACTGTTCAAGTTTTGCTTGAGAAGCTGCTTTCTCTCTCTATTGAGGAGGTCAAAACATTAAGGAACTGCAAGAAAAATCTCTCAAAGCTGACAAAACATGTAACCATGATACAAGCTTACACGCATGATGCTGAAACACGACAAGTCGAAGATAATCAGGCTGTGGAAGAATGGCTTAAGATGCTTGAGAAAATTGCTGAAGATGCTGAAAATGTGTTTGACAAATTCACATATGTATCTATCAAAGCACGAGTGATGAAAAACCAAATGAAACTGATGGAGAAGGTTAGTCACTTCTTTTCTCAGACTGTTTTCAAGTACAAAATGTCTAGAAAAATCAATGACATCAATGAAGAGTTGAGGGCTATCAATGAG…	CDS
NBS-LRR	ACTGTTCCTTCTCGCAAAATACCACAAATCCGAGAAACAGATTCCTCTGCTTCGTATGTTGTTGGTAGAGACAAAGATGTTGCTGAAGTGAAGGAGAAGATTTTGAACATGAGAAAGGATGTTGTTCTGTGCACCATTCCCATTGTGGGTATGGGGGGTTTAGGGAAAACTACTCTGGTAAAGAGAATTTTCAATGACGTAGAGATTGAAAAACACTTCGTAAAGAGAGTTTGGTTGTGTCTACCTGAAATGTCAGACGCTAAGAGCTTTCTTGAACTGATCCTCCATTCATTGACAGGGCAGAAACTTGAGCTCCAGAGTAGAGATATAATAGTCAAGAAGCTACAAGATGCATTGGGAGAAAAAAGGTATTTGCTTGTCCTGGATGATTTGTGGCGT…	CDS

## Sheet: Table S5
Table S5 Primers used in this study
Primer name	Purpose	Forward sequence(5'→3')	Reverse sequence(5'→3')	Reference
Solyc10g085460.3-promoter	Sequencing of gene promoters	GTGGTTACTTGTATTGATCTGCTTTTC	TGTTGCGTTTGCTCCTTAGCTTC	Developed in this study
Solyc10g085470.1-promoter	Sequencing of gene promoters	CAGATGAACGAGAAAAATAAACGGGAG	TGGACCACTCTTTGCAATCAGATTCA	Developed in this study
Solyc10g085480.2-promoter	Sequencing of gene promoters	CAGATGAACGAGAAAAATAAACGGGAG	TGGACCACTCTTTGCAATCAGATTCA	Developed in this study
Solyc10g085490.3-promoter	Sequencing of gene promoters	CACGTGTTGTCTTAAAGTTGGCA	GCGATTATGGAACTTTTAGCTTTGAGAA	Developed in this study
Solyc10g085500.2-promoter	Sequencing of gene promoters	GCCAACTTTAAGACAACACGTGAAA	GAATTGAATTGAATAGAAGGATTGCAC	Developed in this study
Solyc10g085550.3-promoter	Sequencing of gene promoters	ACAGCGTTGAATCAGAAAGCGTCA	GAGTAATGTATGAGTTTGAGATATGCG	Developed in this study
Solyc10g085560.3-promoter	Sequencing of gene promoters	GGGCATCCTTGAGAGACCGAAAAA	TGCTGATTACGCAGAAGATAGGAGAAA	Developed in this study
Solyc10g085570.3-promoter	Sequencing of gene promoters	GGGCATCCTTGAGAGACCGAAAAA	TGCTGATTACGCAGAAGATAGGAGAAA	Developed in this study
Solyc10g085580.3-promoter	Sequencing of gene promoters	TACTATCATGGATATGTTGAAACCGC	TAATTCAATTGGCAGACAAAGTAATGCC	Developed in this study
Solyc10g085590.1-promoter	Sequencing of gene promoters	GTCCAGTCCTTAAAACTGAAGCCT	TGAAGCAGATTTGATGTAGATGATGAAG	Developed in this study
Solyc10g085600.2-promoter	Sequencing of gene promoters	CAATAGCAGAGATGTCAAGGACTCC	TACTGGAAGTTTTTGGTACCGGATTC	Developed in this study
Solyc10g085610.2-promoter	Sequencing of gene promoters	CCTCTGCCACGACACTCATCTATA	TGAACAATAAAGATAGTGTTTTTTCTGAG	Developed in this study
Solyc10g085620.2-promoter	Sequencing of gene promoters	GAGATTCTACGTCTTATTCACAACATAA	TCTTGTTGAAGGGTGCATGCTCTTA	Developed in this study
Solyc10g085630.3-promoter	Sequencing of gene promoters	GAGAACATGTGCTCTTGTTCTTTCTTGTA	TCTCGTCCTCTTTACTCTCTATGTTTTC	Developed in this study
Solyc10g085650.2-promoter	Sequencing of gene promoters	CGTCGCATTGACAAGTAGTTTAAT	TTAGAAAGAAAAAAGTTATTCCTTTTTA	Developed in this study
Solyc10g085660.3-promoter	Sequencing of gene promoters	CGCATTTGTTGAATGCGATTTATGCA	CTCTCCAATCCTCCTAGAATGCTCA	Developed in this study
Solyc10g085460.3-CDS	Sequencing of gene coding sequences	ATGGCCGATCCTGTTATTGGTGC	TCATGAACGCACTTCAATATCTGGAATATG	Developed in this study
Solyc10g085470.1-CDS	Sequencing of gene coding sequences	ATGGCATTTAAATTGTGCTTAG	TCAATGCTGGTGTTTCAAACAT	Developed in this study
Solyc10g085480.2-CDS	Sequencing of gene coding sequences	ATGGTTCTCAAGACAGAACTTTG	TTAACGTTTTCCTCCGCCA	Developed in this study
Solyc10g085490.3-CDS	Sequencing of gene coding sequences	ATGGGCGCATCATTATCCAACC	TCATGGAGAGAGAAGACATACCC	Developed in this study
Solyc10g085500.2-CDS	Sequencing of gene coding sequences	ATGGAGTGGATTTGGGGATAT	TCATAGAGTTCTGTTTTTTGTCTTTG	Developed in this study
Solyc10g085550.3-CDS	Sequencing of gene coding sequences	ATGGCAACTATCAAATCCATCAAG	TTAGTACGGTTCAACAGGGGC	Developed in this study
Solyc10g085560.3-CDS	Sequencing of gene coding sequences	ATGGAATTTTGGGGTGCGGA	TTACTTTCCAGCGCTGTGCT	Developed in this study
Solyc10g085570.3-CDS	Sequencing of gene coding sequences	ATGGAAGTACCTGTTAGACGTTCGA	TTATATGAGCGGTTTCAACATATCCATG	Developed in this study
Solyc10g085580.3-CDS	Sequencing of gene coding sequences	ATGGCGTACCAAGGGGGAAACTTGAA	TCATCCTCTCCCTCTTCCTCTACC	Developed in this study
Solyc10g085590.1-CDS	Sequencing of gene coding sequences	ATGGAGCCTCCAAATCCCCA	CACAATGCATATTGTGATGTTCTAGC	Developed in this study
Solyc10g085600.2-CDS	Sequencing of gene coding sequences	ATGGAGTCCGACGTCGATACTG	CTATAATCTTTCCTTGACCACAGTTC	Developed in this study
Solyc10g085610.2-CDS	Sequencing of gene coding sequences	ATGGAAGTGAAAACTCTGTATTCTTT	TCATACAGAACAAGGTCTAGGTGA	Developed in this study
Solyc10g085620.2-CDS	Sequencing of gene coding sequences	ATGTCTGTTCCTGAACGACATCTG	TCAGCTCCAACTGAAACCATTTAGG	Developed in this study
Solyc10g085630.3-CDS	Sequencing of gene coding sequences	ATGAAAATGCATAAACTGAAAGCTTTG	TCACATAGAAGGCTCTCGTATAGC	Developed in this study
Solyc10g085660.3-CDS	Sequencing of gene coding sequences	ATGGAACTTCGATCTGCAGAGG	CTAGTTTTCTTTTAGTAGTTTACACTTGA	Developed in this study
Actin	qRT-PCR for gene expression analysis	GGGATGGAGAAGTTTGGTGGTGG	CTTCGACCAAGGGATGGTGTAGC	Developed in this study
Ph-2Q1	qRT-PCR for gene expression analysis	TATGATTTCGGAATCGAGGCTCTTCC	TTATGGCATCTGAGAAGTCCACATGTC	Developed in this study
Ph-2Q2	qRT-PCR for gene expression analysis	TTATGGCATCTGAGAAGTCCACATGTC	TACTATGGATGCCACCTGCT	Developed in this study
CC-domin	PCR amplification of the coding sequence corresponding to the domain	ATGGCCGATCCTGTTATTGGT	CAGTAATTGGAGACCGAGGTTATTG	Developed in this study
NBS-domin	PCR amplification of the coding sequence corresponding to the domain	ACTGTTCCTTCTCGCAAAATACCA	ATCATAGCTTAGTTTTAGGATTTTCTTTAAG	Developed in this study
LRR-domin	PCR amplification of the coding sequence corresponding to the domain	TATCTACCATCTCCACATCTGAAAAAG	TCATGAACGCACTTCAATATCTGG	Developed in this study
CC-NBS-domin	PCR amplification of the coding sequence corresponding to the domain	ATGGCCGATCCTGTTATTGGT	ATCATAGCTTAGTTTTAGGATTTTCTTTAAG	Developed in this study
NBS-LRR-domin	PCR amplification of the coding sequence corresponding to the domain	ACTGTTCCTTCTCGCAAAATACCA	TCATGAACGCACTTCAATATCTGG	Developed in this study
CC-NBS-LRR-domin	PCR amplification of the coding sequence corresponding to the domain	ATGGCCGATCCTGTTATTGGT	TCATGAACGCACTTCAATATCTGG	Developed in this study
CR1	Regarding the CRISPR/Cas9 constructs	TTCATCTCGGGTCTCGTTTGAGTCAGTAATTGGAGACCGGTTTTAGAGCTAGAAATAG	TTCATCTCGGGTCTCTAAACCTGCTTCGTATGTTGTTGGTGACCGTTGATAGTGGATAG	Developed in this study
CR6	Regarding the CRISPR/Cas10 constructs	TTCATCTCGGGTCTCGTTTGCCAGTCTTCAGACGCTACGTTTTAGAGCTAGAAATAG	TTCATCTCGGGTCTCtAAACACGACCTTTCTCTGAACCTTGACCGTTGATAGTGGATAG	Developed in this study

## Sheet: Table S6 
Table S6 FPKM of all genes from the RNA-seq data
#ID	gene_name	R-0hpi-1_FPKM	R-0hpi-1_count	R-24hpi-1_FPKM	R-24hpi-1_count	R-48hpi-1_FPKM	R-48hpi-1_count	R-8hpi-1_FPKM	R-8hpi-1_count	R-0hpi-2_FPKM	R-0hpi-2_count	R-24hpi-2_FPKM	R-24hpi-2_count	R-48hpi-2_FPKM	R-48hpi-2_count	R-8hpi-2_FPKM	R-8hpi-2_count	R-0hpi-3_FPKM	R-0hpi-3_count	R-24hpi-3_FPKM	R-24hpi-3_count	R-48hpi-3_FPKM	R-48hpi-3_count	R-8hpi-3_FPKM	R-8hpi-3_count	R-0hpi-1_FPKM	S-0hpi-1_count	S-24hpi-1_FPKM	S-24hpi-1_count	S-48hpi-1_FPKM	S-48hpi-1_count	S-8hpi-1_FPKM	S-8hpi-1_count	S-0hpi-2_FPKM	S-0hpi-2_count	S-24hpi-2_FPKM	S-24hpi-2_count	S-48hpi-2_FPKM	S-48hpi-2_count	S-8hpi-2_FPKM	S-8hpi-2_count	S-0hpi-3_FPKM	S-0hpi-3_count	S-24hpi-3_FPKM	S-24hpi-3_count	S-48hpi-3_FPKM	S-48hpi-3_count	S-8hpi-3_FPKM	S-8hpi-3_count
Solanum_lycopersicum_newGene_10	--	6.9814	354	14.9915	746	9.44192	543	5.83504	333	6.93078	386	15.2992	801	11.7812	665	4.72439	273	8.85796	495	12.5014	732	10.9899	605	6.26911	375	8.81389	492	10.7603	665	12.1189	700	8.6853	485	9.28529	536	10.0808	571	9.7158	522	8.47724	462	7.5847	423	14.016	785	9.4162	517	10.0424	554
Solanum_lycopersicum_newGene_1007	--	2.09049	29	3.304	45	2.50167	40	4.11664	64	1.83804	28	7.3647	105	1.77261	28	1.92619	31	1.89061	29	7.12729	114	2.56898	39	1.53766	25	1.72686	27	6.71622	113	1.77299	28	3.34764	51	1.2754	21	6.15167	95	2.23717	33	3.03617	45	2.54299	39	4.37561	67	2.54769	39	2.77175	42
Solanum_lycopersicum_newGene_1008	--	7.11112	1847	6.24437	382	4.87388	319	7.92268	982	3.20718	795	16.9388	5419	10.2249	2918	7.08295	663	6.80407	2365	10.7901	2864	7.42864	2042	5.1873	562	5.90817	2011	12.0534	3786	3.74585	302	8.94656	2708	5.62202	1883	16.2878	6356	8.24098	3659	5.69627	1654	5.08255	850	12.6881	2621	7.77039	2629	13.5493	5884
Solanum_lycopersicum_newGene_1012	--	0.584935	20	1.57171	53	0.779384	31	0.459042	18	0.434014	17	3.01495	106	0.535251	21	2.19947	86	0.00837	1	4.3509	172	1.16274	43	1.18183	48	0.393477	15	1.25596	53	1.65321	65	1.58366	60	0.501082	20	0.495759	19	0.390066	15	0.79031	29	0.253007	10	3.57138	135	0.446332	17	0.50506	19
Solanum_lycopersicum_newGene_1014	--	0.180562	9	0	0	0.400191	23	0	0	0.036901	3	0	0	0	0	0	0	0	0	0	0	0.037331	3	0	0	0	0	0	0	0.673959	38	0	0	0	0	0	0	0.038255	3	0	0	0	0	0	0	0.037472	3	0	0
Solanum_lycopersicum_newGene_1022	--	2.14371	56	0.350757	9	1.55522	46	1.71723	51	1.52018	44	0.607823	17	2.0223	59	1.45562	44	1.69579	49	1.0034	31	2.00907	57	0.934705	29	2.4147	70	1.51995	49	1.05112	32	1.89058	55	3.26181	97	1.34368	40	1.73342	48	1.26305	36	1.72236	50	1.21919	36	1.4679	42	1.68816	48
Solanum_lycopersicum_newGene_1023	--	0	0	0.246619	4	0	0	0	0	0	0	0	0	0	0	0	0	0	0	0.084441	2	0.141971	3	0.26963	5	0	0	0	0	0.13678	3	0	0	0	0	0.266477	5	0.239568	5	0.24809	5	0.07835	2	0	0	0	0	0.38103	7
Solanum_lycopersicum_newGene_1026	--	0	0	0	0	0	0	0	0	0	0	0	0	0	0	0	0	0	0	0	0	0	0	0	0	0	0	0	0	0	0	0	0	0	0	0	0	0	0	0	0	0	0	0	0	0	0	0	0
Solanum_lycopersicum_newGene_1027	--	0.466001	17	0.171176	7	0.049357	2	0.099577	4	0.941287	37	0.018928	1	0.083173	4	0.061363	3	0.222811	9	0.173226	8	0	0	0.266696	12	0.329689	13	0.090792	4	0.084843	4	0.152463	7	0.196253	8	0	0	0.210655	8	0	0	0.256589	11	0.297992	12	0	0	0	0
Solanum_lycopersicum_newGene_1029	--	0.031993	2	0.035162	3	0.265325	18	0.09184	6	0.266544	17	0.28074	17	0.370681	24	0.337808	23	0.233814	15	0.670255	45	0.156416	10	1.5266	105	0.300218	20	0.141459	10	0.509987	34	0.159198	11	0.20402	14	0.262436	17	0.704811	44	0.48905	31	0	0	0.335108	22	0.277576	18	0.150504	10
Solanum_lycopersicum_newGene_1030	--	2.43002	56	0.894705	20	1.51475	39	3.2204	83	2.38033	60	0.850987	20	1.23232	32	4.18404	108	2.4552	62	2.85155	75	1.80289	45	3.03729	82	2.60479	65	1.3808	39	1.6057	42	3.11323	78	2.91696	76	1.86017	48	2.31985	56	1.89039	47	2.35689	59	1.57614	40	1.48072	37	1.65704	41
Solanum_lycopersicum_newGene_1032	--	0.213768	5	0	0	0	0	0	0	0	0	0	0	0	0	0	0	0	0	0	0	0	0	0	0	19.8458	409	13.6795	313	20.7143	442	20.0386	414	33.5525	716	30.5687	640	33.3724	663	45.579	918	18.5438	382	15.9789	331	14.1923	288	22.2596	454
Solanum_lycopersicum_newGene_1036	--	2.88022	101	2.37146	82	2.83156	113	2.80208	141	2.62256	110	1.48109	69	2.2638	113	4.62899	235	2.71884	116	1.40921	72	3.42406	131	3.85901	194	2.25289	106	0.928761	51	2.08308	106	3.80705	148	1.85196	75	1.09725	43	2.87315	119	3.34884	157	2.2479	87	2.01857	79	1.58569	77	3.58595	137
Solanum_lycopersicum_newGene_1041	--	0	0	0	0	0.236847	19	0	0	0.058493	5	0.109928	9	0.356527	28	0.074766	6	0.141341	11	0.231831	19	1.52927	118	0.023564	2	0.128806	10	0	0	0.186768	16	0.051333	4	0	0	0.025398	2	0.093635	8	0	0	0	0	0.036468	3	0.89536	25	0.10413	8
Solanum_lycopersicum_newGene_1044	--	1.16339	22	0	0	1.52713	31	0.51052	12	0.92258	21	0	0	0.882047	19	0.306346	6	0.137908	4	0.082946	2	1.13621	22	0	0	0.419833	9	0.395765	10	1.90972	38	0.210859	5	0.101482	3	0.579581	12	2.11932	39	0.429676	9	0.745622	17	0.05265	2	0.55668	13	0.801367	15
Solanum_lycopersicum_newGene_105	--	0	0	0	0	0	0	0	0	0	0	0	0	0	0	0	0	0	0	0	0	0	0	0	0	0	0	0	0	0	0	0	0	0	0	0	0	0	0	0	0	0	0	0	0	0	0	0	0
Solanum_lycopersicum_newGene_1050	--	0	0	0	0	0.156841	4	0	0	0	0	0.601186	14	0	0	0	0	0	0	0	0	0	0	0	0	0	0	0	0	0.151662	4	0.142569	4	0	0	0	0	0	0	0.082444	2	0	0	0	0	0.287312	7	0	0
Solanum_lycopersicum_newGene_1052	--	3.09736	142	0	0	2.55004	136	3.50412	185	2.6927	141	1.14162	56	2.02509	104	5.61066	294	1.9966	104	2.06735	109	1.63056	85	6.07164	337	1.24576	65	0.353394	19	1.73434	95	1.59259	85	1.97119	105	1.30597	68	1.83721	92	2.84486	146	1.13987	59	2.09285	111	2.07937	106	2.31021	119
Solanum_lycopersicum_newGene_1054	--	2.46399	142	1.13951	65	3.30386	216	2.9282	190	1.62355	103	1.07041	64	2.37537	153	5.94663	389	2.08782	133	2.57872	172	5.38074	337	2.61406	178	2.44146	155	2.38927	168	4.90603	322	2.69631	171	1.94496	128	3.72379	240	2.01765	124	2.03205	126	2.60474	165	2.86947	183	3.26334	204	2.63043	165
Solanum_lycopersicum_newGene_1058	--	1.22973	59	2.54443	117	1.73372	93	3.24678	173	1.81231	95	2.95721	142	1.84274	97	4.94003	265	1.7781	92	2.70174	147	2.48824	129	4.81243	267	1.16334	61	1.51679	88	1.00086	54	1.89162	98	0.879948	48	0.902241	47	1.33426	67	1.10473	56	0.811042	42	2.8305	146	1.34404	69	1.72437	89
Solanum_lycopersicum_newGene_1059	--	0.379334	12	1.04862	32	0.390758	14	0.401057	14	0.596925	20	0.500682	16	0.256833	9	0.926315	32	0.259171	9	0.790047	28	0.277303	10	0.481121	18	0.18929	7	0.483549	18	0.199655	7	0.295347	10	0.338831	12	0.5798	20	0.448676	15	1.29178	43	0.225552	8	0.697893	24	0.207301	7	0.423857	14
Solanum_lycopersicum_newGene_1065	--	5.76596	206	4.2218	148	2.72363	110	4.36506	175	5.2439	206	4.97809	183	4.46054	177	4.82865	196	4.77928	188	5.1654	213	4.42297	172	3.12232	131	4.22669	166	3.65149	159	4.63594	188	3.90242	153	4.03339	164	4.08856	163	3.67567	139	2.66475	102	3.39382	133	5.56733	219	3.99218	154	2.74028	107
Solanum_lycopersicum_newGene_1077	--	0.142822	8	0.134619	7	0.096035	6	0.167924	10	0.137295	8	0.847243	47	0.03403	3	0.763906	47	0.066544	4	0.137823	9	0.10426	7	0.062575	4	0.120187	7	0.516441	34	0.09934	6	0.286466	17	0	0	1.1383	68	0.146246	9	0.133238	8	0.261639	16	0.921947	54	0.327268	19	0.122834	8
Solanum_lycopersicum_newGene_108	--	7.30692	561	4.03737	305	9.73718	849	8.96067	774	7.103	600	17.4625	1385	11.5449	988	9.32551	815	7.54439	639	11.4267	1015	9.15254	764	6.92033	626	7.01887	593	13.7506	1288	15.4787	1355	13.3302	1128	6.13753	537	20.3125	1743	10.238	834	12.4381	1028	7.91378	669	10.8984	925	13.9034	1156	11.7393	982
Solanum_lycopersicum_newGene_1084	--	4.59367	154	4.26356	323	3.24671	285	4.79883	308	3.89674	150	6.40802	235	4.58217	175	2.52024	222	7.28125	431	6.52106	325	8.15934	474	2.26052	206	4.37873	372	10.3945	680	3.06136	123	4.85707	210	3.65048	143	7.2276	286	3.95543	176	4.41059	161	5.52514	349	6.03582	515	4.48756	375	3.63988	306
Solanum_lycopersicum_newGene_1085	--	4.21509	364	4.33303	351	4.66665	480	4.71927	373	3.79343	423	8.88946	842	5.30468	547	4.26352	386	2.78803	263	8.81286	863	5.78298	628	3.9219	477	4.78012	396	5.02546	553	7.63744	847	4.82946	459	3.63827	388	6.28813	626	5.73057	468	4.94677	348	3.29627	314	5.01299	497	6.60169	563	3.76832	385
Solanum_lycopersicum_newGene_1090	--	0	0	0	0	0	0	0	0	0	0	0	0	0	0	0	0	0	0	0	0	0	0	0	0	0	0	0	0	0	0	0	0	0	0	0	0	0	0	0	0	0	0	0	0	0	0	0	0
Solanum_lycopersicum_newGene_1094	--	1.4558	19	1.09582	14	0.672594	10	1.40627	21	0.798979	12	1.92632	26	1.13368	17	1.31385	20	1.00832	15	2.24971	34	1.7701	25	2.75296	42	0.997724	15	3.29583	52	2.0563	30	1.42229	21	1.05251	16	1.97273	29	1.14044	16	1.48895	21	1.39682	20	2.54245	36	1.56314	22	1.22361	18
Solanum_lycopersicum_newGene_1099	--	0.311961	23	4.85284	349	0.876846	73	1.97269	163	0.933338	76	3.83033	290	0.989409	81	1.7197	144	0.595117	49	3.34139	283	1.27286	102	2.63757	228	0.426364	35	2.22442	199	0.927267	78	1.96846	159	0.669681	56	3.05794	251	0.786106	62	1.56267	124	0.569662	46	3.75809	305	1.21372	97	1.53721	123
Solanum_lycopersicum_newGene_1101	--	2.9817	226	4.37557	327	4.91708	424	5.50202	465	3.04195	255	6.72849	528	5.56419	470	3.89251	336	3.64737	306	6.9411	608	6.26707	511	3.96611	352	4.93287	411	6.54428	607	6.48974	558	5.43237	430	3.55768	308	6.46976	549	4.03904	326	4.14565	339	4.21666	353	6.04781	507	6.36278	523	4.87032	402
Solanum_lycopersicum_newGene_1103	--	0	0	0	0	0.074729	6	0.222746	15	0.060965	4	0.817488	50	0.186058	13	0.503609	34	0.056651	4	0.503439	35	0.186965	12	0.469716	33	0.045605	3	0.457571	33	0.097089	7	0.5718	38	0	0	0.43595	29	0.125793	8	0.711053	46	0.075666	5	0.339592	23	0.03693	3	0.247173	16
Solanum_lycopersicum_newGene_1108	--	0	0	0	0	0.053904	2	0	0	0	0	0.258307	9	0.054913	2	0	0	0	0	0	0	0.031305	2	0.389372	16	0	0	0.169173	7	0.053671	2	0.058833	3	0	0	0.05474	2	0	0	0.206624	8	0	0	0.276107	10	0	0	0.056154	2
Solanum_lycopersicum_newGene_1111	--	0.064948	1	0	0	0.344839	6	0.067196	2	0	0	0	0	0.064215	2	0.239042	5	0.306142	6	0.283079	6	0	0	0.068723	2	0	0	0	0	0	0	0.171603	3	0	0	0	0	0	0	0	0	0.448797	8	0	0	0.120706	3	0.095679	2
Solanum_lycopersicum_newGene_1112	--	0.390919	13	0.968418	29	0.369212	15	0.817263	32	0.09216	4	0.226194	9	0.297435	10	0.060262	3	0.653317	21	0.620077	25	0.277348	11	0.267993	11	0.124609	5	0.786283	28	0.324706	12	0.147243	6	0	0	0.399955	16	0.080959	3	0.16123	6	0.104049	4	0.359825	14	0.331671	13	0.265385	10
Solanum_lycopersicum_newGene_1118	--	3.02358	114	2.31864	86	3.13358	133	1.80808	77	1.07466	48	2.38126	93	2.46275	103	2.2004	95	1.62837	67	2.36899	102	2.61133	101	1.75722	76	2.6156	109	2.79062	127	3.50063	146	2.07575	86	1.85346	79	1.63202	68	1.89793	77	0.907514	39	1.38028	55	2.11898	88	2.64866	108	3.23702	131
Solanum_lycopersicum_newGene_112	--	26.9708	1411	31.3193	1596	25.2748	1650	31.1193	1803	23.5266	1411	42.6906	2163	30.3356	1878	28.0149	1853	10.9859	638	60.1464	2725	19.3828	1064	22.2653	1461	38.5203	1963	9.0122	612	39.1374	2555	9.42812	578	11.4727	676	46.3472	2531	29.3964	1729	35.743	2047	26.4123	1403	38.638	2093	11.4175	632	35.7131	2205
Solanum_lycopersicum_newGene_1121	--	0.457169	43	0.279859	26	0.498358	53	0.546146	58	0.400038	42	0.724327	70	1.00161	73	1.30534	139	0.472695	49	0.522591	57	0.780714	72	0.63011	70	0.543997	56	1.10657	127	0.843665	90	0.947999	97	0.862775	92	1.11101	117	0.542083	54	0.601784	61	0.465143	48	0.550108	57	0.609609	52	0.55854	57
Solanum_lycopersicum_newGene_1124	--	0	0	0	0	0	0	0	0	0	0	0	0	0	0	0	0	0	0	0	0	0	0	0.197965	4	0.200602	3	0	0	0.268329	4	0.070547	2	0	0	0	0	0	0	0	0	0	0	0	0	0	0	0	0
Solanum_lycopersicum_newGene_114	--	0.100351	5	0	0	0.593649	27	0.04459	3	0.022652	1	0	0	0.112576	5	0.044096	3	0	0	0	0	0.230705	11	0	0	0.045591	3	0	0	1.74553	80	0	0	0.044014	3	0	0	0.231057	10	0.093252	5	0.025157	2	0	0	0.439994	20	0.37959	17
Solanum_lycopersicum_newGene_1146	--	0	0	0	0	0	0	0	0	0	0	0	0	0	0	0	0	0	0	0	0	0	0	0	0	0	0	0	0	0	0	0	0	0	0	0	0	0	0	0	0	0	0	0	0	0	0	0	0
Solanum_lycopersicum_newGene_1148	--	0.338952	21	0	0	0.085316	7	0.641164	45	0.159822	11	0	0	0.057942	5	0.19859	14	0.438798	30	0.083094	6	0.148229	10	0.246054	18	0.029332	3	0	0	0.14158	10	0.248509	17	0.113267	9	0.317675	23	0.299031	20	0.11999	9	0.234683	16	0.087576	7	0.199147	14	0.382863	26
Solanum_lycopersicum_newGene_115	--	0	0	0	0	0	0	0	0	0	0	0	0	0	0	0	0	0	0	0	0	0	0	0	0	0	0	0	0	0	0	0	0	0	0	0	0	0	0	0	0	0	0	0	0	0	0	0	0
Solanum_lycopersicum_newGene_1153	--	0	0	0	0	0.021184	2	0.181642	18	0	0	0.11639	10	0.072694	7	0.057744	6	0.043641	5	0.103972	10	0.022113	2	0	0	0.233719	22	0.059116	6	0.042186	5	0.172758	16	0.021094	2	0.126676	12	0.113302	10	0.198206	18	0.015425	2	0.043419	4	0.088712	8	0.099309	9
Solanum_lycopersicum_newGene_1157	--	0.836633	94	0.962568	106	0.998401	128	1.0545	133	1.34465	134	0.689651	80	0.864667	108	1.51947	194	0.754748	84	0.962847	116	1.09348	134	0.887577	115	0.621713	77	1.53916	211	0.732268	94	1.52034	153	0.995547	72	0.654115	82	0.900688	108	1.29807	157	0.878113	84	0.956154	119	1.01233	123	1.0047	123
Solanum_lycopersicum_newGene_1161	--	0.180979	11	0.65946	40	0.262502	18	0.441853	30	0.473018	23	0.633104	41	0.327812	23	0.160506	11	0.595066	35	0.806824	50	0.378036	25	0.464415	33	0.181034	13	1.01231	70	0.485787	35	0.25573	17	0.755933	52	0.597746	36	0.511668	29	0.224022	15	0.464709	31	0.809199	54	0.316114	20	0.255313	17
Solanum_lycopersicum_newGene_1162	--	0	0	0	0	0.083048	3	0.292094	7	0	0	0	0	0	0	0.433018	11	0	0	0	0	0.15893	4	0	0	0	0	0	0	0	0	0.627942	15	0.082692	3	0	0	0	0	0	0	0	0	0	0	0	0	0.086515	3
Solanum_lycopersicum_newGene_1165	--	4.77784	148	11.8737	360	7.63694	268	8.71868	303	5.73949	195	13.7451	438	6.86706	236	8.36064	294	4.93325	168	11.9572	427	7.90909	266	7.38064	269	4.68125	159	11.9207	449	8.61095	303	11.3027	385	5.29294	187	9.02606	312	7.2446	237	11.2576	374	5.97467	203	9.17207	313	6.07005	203	10.766	362
Solanum_lycopersicum_newGene_1166	--	0.258592	8	0.136355	4	0.401576	14	0.059689	2	0.453425	15	0.142557	5	0.144803	5	0.252005	9	0.032042	2	0.270858	10	0.298026	10	0.300854	11	0.529133	18	0.247315	9	0.403186	14	0.601352	20	0.23096	8	0.614912	21	0.407848	13	0.317939	11	0.38955	13	0.618531	21	0.132463	5	0.145493	5
Solanum_lycopersicum_newGene_1168	--	5.1927	162	5.72388	175	3.89237	183	8.10442	379	6.11442	210	6.90383	223	3.9648	154	5.48661	262	4.39376	151	5.32173	261	4.5734	155	3.50071	129	6.28059	216	8.60424	328	5.3131	189	11.7464	404	3.52801	126	7.24488	321	5.81771	193	8.6907	268	4.87887	168	5.02742	174	4.75537	161	7.93084	353
Solanum_lycopersicum_newGene_1170	--	1.91301	205	1.05815	111	5.92617	719	3.38797	408	2.52552	297	1.75887	195	4.9504	590	2.59029	315	1.51181	178	1.79924	223	9.23983	1073	3.05181	385	2.70121	318	1.73042	226	13.7351	1673	3.25297	383	2.36084	288	1.19732	143	6.22919	706	3.12707	360	1.80332	212	1.90053	225	4.31201	499	5.10221	594
Solanum_lycopersicum_newGene_1172	--	0.097536	2	0	0	0.085926	3	0	0	0.172775	4	0.262274	6	0.286336	6	0	0	0	0	0.506065	12	0	0	0	0	0	0	0	0	0.634822	15	0	0	0	0	0.190223	5	0	0	0	0	0	0	0.054403	1	0	0	0	0
Solanum_lycopersicum_newGene_1173	--	0.403649	11	0.585196	12	0.29674	7	0.573697	16	0.470779	10	0.456763	10	0.6204	18	6.05835	139	0.409146	12	4.25776	108	0.10684	3	0.376737	10	0.112993	4	0.467236	13	0.867958	23	2.64522	65	0.517749	14	0.233282	5	0.162646	5	0.2795	8	0	0	0.334769	10	0.945513	20	1.17348	26
Solanum_lycopersicum_newGene_1175	--	0.133855	2	0.39503	6	0.914073	16	0.707365	13	0	0	0	0	0.072758	2	0.025471	1	0	0	0.588375	10	0.524678	9	1.85739	33	0	0	0.748885	15	0.533111	10	1.00232	18	0.103035	2	0.320854	6	0.434201	8	0.126849	3	0.124049	3	0	0	1.10504	18	0.658341	11
Solanum_lycopersicum_newGene_1177	--	0	0	0	0	0	0	0	0	0	0	0.086037	2	0	0	0	0	0	0	0.051705	1	0	0	0	0	0	0	0	0	0	0	0	0	0	0	0	0	0	0	0	0	0	0	0	0	0	0	0	0
Solanum_lycopersicum_newGene_1181	--	5.80196	262	4.36768	193	1.37246	71	3.84205	194	4.99482	247	0.838263	40	1.00981	51	1.81527	94	5.06412	253	1.86582	98	1.35077	67	1.33459	71	6.22203	308	1.8668	103	1.21158	62	1.93091	97	5.45864	280	1.34456	68	2.03543	98	1.87465	92	6.11939	303	1.21809	62	2.23734	110	1.92908	95
Solanum_lycopersicum_newGene_1189	--	2.96523	82	1.90857	50	2.40721	76	2.37794	74	3.53697	108	3.46783	99	2.20653	68	1.84678	58	2.59463	75	2.91304	93	1.48559	45	2.50418	79	2.8285	86	3.64382	123	2.7576	88	2.09186	64	4.62674	139	3.03497	89	2.10828	62	2.58205	77	1.90183	58	1.2235	36	2.14555	65	1.20425	37
Solanum_lycopersicum_newGene_1191	--	0	0	0	0	0	0	0	0	0	0	0	0	0	0	0	0	0	0	0	0	0	0	0	0	0	0	0	0	0	0	0	0	0	0	0	0	0	0	0	0	0	0	0	0	0	0	0	0
Solanum_lycopersicum_newGene_1194	--	0	0	0	0	0.318195	9	0.209972	6	0.523637	14	0.080615	2	0.222138	6	0.667019	18	0.078266	2	0.195716	6	0.286758	8	0.789629	22	0.241405	7	0.212748	7	0.124401	4	0.184532	5	0.08643	3	0.043406	2	0.203878	6	0.074232	2	0.404943	11	0.046202	2	0.075564	2	0.123368	4
Solanum_lycopersicum_newGene_12	--	0	0	0.063356	2	0	0	0.352803	9	0	0	0.763186	18	0	0	0.233119	6	0	0	0.40231	11	0.162438	4	0	0	0	0	0.234442	7	0.048952	2	0.080384	2	0	0	0.237834	6	0	0	0	0	0	0	0.153594	4	0	0	0	0
Solanum_lycopersicum_newGene_1200	--	0.064969	4	0.051953	3	0	0	0.060445	4	0.030913	2	0.098435	6	0.654626	15	0.149441	11	0	0	0.205568	14	0	0	0	0	0	0	0.083606	7	0	0	0.469843	25	0	0	0.423311	28	0	0	0.370405	17	0	0	0.184525	12	0.149629	7	0.280379	18
Solanum_lycopersicum_newGene_1204	--	2.73344	110	0.401079	16	2.58964	118	6.17519	278	1.30135	58	6.31442	261	2.82031	126	4.7771	218	2.58065	114	5.52655	256	4.34355	189	3.70357	175	2.69763	119	3.8015	186	4.44417	203	5.1825	229	2.05289	94	3.6631	164	3.26962	139	5.69555	245	1.96008	87	5.84345	259	3.35076	145	4.70032	205
Solanum_lycopersicum_newGene_1209	--	31.7257	1104	21.3659	944	39.8137	1573	48.9613	1918	34.2122	1335	49.8198	1792	25.3533	1274	33.1261	1312	37.2495	1428	44.5539	1793	31.8692	1206	21.8686	901	39.8838	1527	45.8311	2524	23.3913	1201	49.8615	1914	24.4897	1259	57.5079	2237	24.635	1181	40.3104	1961	33.6625	1289	23.8551	1187	48.0388	1811	51.2817	1945
Solanum_lycopersicum_newGene_1210	--	0	0	0	0	0	0	0	0	0	0	0	0	0	0	0	0	0	0	0.533363	11	0	0	0	0	0	0	0	0	0	0	0	0	0	0	0.099803	2	0	0	0	0	0	0	0	0	0	0	0	0
Solanum_lycopersicum_newGene_1214	--	0	0	0.273385	8	0	0	0.065008	2	0	0	0	0	0.130427	4	0	0	0.066379	2	0.204708	7	0.600915	18	0	0	0.066469	2	0	0	0	0	0.129616	4	0.267582	9	0.065444	2	0.24367	8	0.271909	9	0.166191	6	0	0	0	0	0	0
Solanum_lycopersicum_newGene_122	--	7.1211	1080	5.1499	630	5.03655	880	8.50898	1465	12.0092	1865	3.50903	550	6.71677	1096	5.79746	983	8.93685	1532	6.39104	911	4.77587	779	4.62022	820	6.47684	1101	3.95799	737	2.69592	450	10.251	1569	9.18856	1648	3.92372	659	6.57209	1081	9.58482	1562	9.36542	1598	3.52548	599	6.02054	984	9.84209	1487
Solanum_lycopersicum_newGene_1220	--	0	0	0	0	0	0	0	0	0.431544	9	0	0	0	0	0.649636	14	0	0	0	0	0	0	0	0	0	0	0	0	0	0	0	0	0	0	0	0	0.321076	6	0	0	0	0	0	0	0	0	0	0
Solanum_lycopersicum_newGene_1221	--	0	0	0	0	0	0	0.132783	3	0.307013	7	0	0	0.176866	4	0.196635	4	0	0	0	0	0	0	0	0	0	0	0	0	0	0	0	0	0	0	0.033472	1	0.09138	2	0.512639	10	0	0	0.203622	4	0	0	0	0
Solanum_lycopersicum_newGene_1222	--	0.154587	4	0	0	0	0	0	0	0.773919	18	0.130867	3	0.509487	12	0	0	0.094969	3	0	0	0	0	0	0	0	0	0	0	0	0	0.075758	2	0.55965	13	0	0	0.303293	8	0	0	0.397795	9	0.599623	12	0.097665	3	0	0
Solanum_lycopersicum_newGene_1223	--	0	0	0	0	0	0	0	0	0	0	0	0	0	0	0	0	0	0	0	0	0	0	0	0	0	0	0	0	0	0	0	0	0	0	0	0	0	0	0	0	0	0	0	0	0	0	0	0
Solanum_lycopersicum_newGene_1224	--	0.02694	4	0.185779	21	0.047414	6	0.389537	49	0.07341	9	0.205033	25	0.273853	34	0.116086	15	0.103433	13	0.482441	57	0.325853	40	0.300698	38	0.173234	22	1.33188	152	0.196821	25	0.521144	64	0.063018	9	0.164762	21	0	0	0.455891	54	0.141148	18	1.57111	154	0.700376	71	0.467482	57
Solanum_lycopersicum_newGene_1226	--	0.167598	58	0.040108	14	0.835476	115	0.909647	161	0.723664	230	2.08241	256	1.0475	163	1.12205	136	0.517319	110	1.27872	203	1.39124	254	0.989181	120	0.938666	203	1.55909	285	1.44068	264	2.62659	413	0.183892	66	1.37907	214	0.231344	82	0.49624	48	0.08966	31	0.148074	52	0.479713	136	2.22088	414
Solanum_lycopersicum_newGene_1232	--	0.875657	13	0	0	0	0	0	0	0	0	0	0	0	0	0	0	0	0	0	0	0	0	0	0	0	0	0	0	0.256033	4	0	0	0	0	0	0	0.055929	1	0	0	0	0	0	0	0.065585	1	0	0
Solanum_lycopersicum_newGene_124	--	3.9038	353	5.03545	447	0.876009	90	1.58302	161	3.14497	313	2.24277	210	0.608656	62	1.86243	192	1.82093	182	3.09046	323	2.10369	207	4.962	528	2.37073	236	1.46603	162	1.09172	113	1.25265	125	2.64465	272	1.26114	128	1.72844	166	2.57198	250	2.91802	290	5.45689	545	0.835352	82	1.18073	117
Solanum_lycopersicum_newGene_1240	--	0	0	0	0	0	0	0	0	0	0	0	0	0	0	0	0	0	0	0	0	0	0	0	0	0	0	0	0	0	0	0	0	0	0	0	0	0	0	0	0	0	0	0	0	0	0	0	0
Solanum_lycopersicum_newGene_1242	--	0.083228	4	0.185797	9	0	0	0.035646	2	0.124025	7	0.59302	30	0.405706	22	0	0	0.282778	15	0.338296	19	0	0	0.070499	4	0	0	0.307112	18	0.231987	13	0	0	0.301005	17	0.152261	9	0.989096	51	0	0	0.227277	13	0.064851	4	0.18879	10	0	0
Solanum_lycopersicum_newGene_1246	--	0	0	0.076978	3	0.066587	3	0	0	0.043472	2	0.133166	4	0	0	0.097763	3	0.150485	5	0	0	0	0	0	0	0	0	0	0	0	0	0	0	0	0	0	0	0.069527	2	0	0	0.31076	10	0	0	0	0	0.064742	2
Solanum_lycopersicum_newGene_1251	--	0.440956	6	0.301739	4	0.485913	8	0	0	0.130166	2	0.493304	7	0.313756	5	0	0	0.582045	9	1.42236	23	0	0	0	0	0.950298	15	0.353657	6	0	0	0.982736	15	0.320964	5	1.25592	19	0.96462	14	0.881471	13	0.335202	5	0	0	1.45218	22	1.75423	26
Solanum_lycopersicum_newGene_1261	--	3.32059	74	4.05367	89	3.27361	83	4.46359	112	3.59372	89	4.84727	112	2.86001	71	5.6627	144	3.08374	76	5.904	153	4.0771	99	4.53991	120	3.06717	76	4.39298	120	3.22934	82	4.48141	110	2.82819	72	4.36692	109	4.0791	97	4.4394	107	2.42052	60	4.32794	107	3.1415	76	3.64193	89
Solanum_lycopersicum_newGene_1268	--	0.498213	24	0.900919	43	2.3809	130	0.345007	19	0.44944	24	1.23289	61	0.600255	32	0.348227	19	0.258867	14	1.23065	68	0.899769	47	0.274042	16	0.512489	27	1.26689	74	0.816377	45	0.440685	24	0.202466	12	1.28428	69	0.84659	43	0.883573	46	0.307042	17	1.01729	54	0.733557	38	0.547364	29
Solanum_lycopersicum_newGene_1271	--	0	0	0.156673	5	0.260244	8	0	0	0	0	0	0	0	0	0	0	0	0	0	0	0.070498	2	0	0	0.069658	2	0	0	0	0	0.208622	6	0	0	0.304971	9	0.142319	4	0	0	0	0	0	0	0	0	0	0
Solanum_lycopersicum_newGene_1286	--	14.2855	970	4.8245	310	13.6007	1020	14.7744	1129	12.9033	964	22.1262	1552	11.5681	875	11.1686	863	11.5702	866	28.1913	2213	15.3328	1132	3.08658	174	12.1366	872	18.2924	1516	13.9139	1077	13.3153	997	8.23856	638	18.0109	1367	13.5437	976	14.4593	1029	8.80223	658	20.7343	1557	12.3641	910	14.058	1040
Solanum_lycopersicum_newGene_1288	--	0	0	0	0	0	0	0	0	0	0	0	0	0	0	0	0	0	0	0.170664	3	0	0	0	0	0	0	0	0	0	0	0.092281	2	0	0	0	0	0	0	0	0	0	0	0	0	0	0	0	0
Solanum_lycopersicum_newGene_1289	--	0.069131	2	0.140811	4	0.294767	10	0.184304	7	0	0	0.200094	6	0.293356	10	0.12151	4	0	0	0.40352	14	0.063572	2	0.087984	4	4.62003	148	1.67948	60	2.28914	76	4.07412	130	1.19948	40	0.695047	23	0.455368	14	0.577094	18	6.82648	218	3.23883	104	6.20486	195	4.84089	153
Solanum_lycopersicum_newGene_129	--	1.93273	250	1.27044	162	2.22889	328	1.87031	243	1.58386	208	2.76151	369	2.54333	367	0.792771	117	1.59552	206	3.07924	461	1.79118	252	1.18512	181	1.61621	230	2.90825	459	2.46219	308	2.76108	394	1.93225	254	4.0067	493	2.51819	346	2.10807	294	1.9032	271	1.75651	252	2.42691	49	2.00142	282
Solanum_lycopersicum_newGene_1293	--	0	0	0	0	0	0	0	0	0.568913	6	0	0	0	0	0	0	0.081494	1	0	0	0	0	0	0	0	0	0	0	0	0	0	0	0	0	0	0	0	0	0	0	0.080981	1	0	0	0	0	0	0
Solanum_lycopersicum_newGene_1294	--	0	0	0	0	0	0	0	0	0	0	0	0	0	0	0	0	0	0	0	0	0	0	0	0	0	0	0	0	0	0	0	0	0	0	0	0	0	0	0	0	0	0	0	0	0	0	0	0
Solanum_lycopersicum_newGene_1297	--	0	0	0	0	0	0	0	0	0	0	0	0	0	0	0	0	0	0	0	0	0	0	0	0	0	0	0	0	0.207101	3	0	0	0	0	0	0	0	0	0	0	0	0	0	0	0	0	0.723263	10
Solanum_lycopersicum_newGene_1308	--	0	0	0	0	0	0	0	0	0	0	0	0	0	0	0	0	0	0	0.184075	4	0.448281	9	0	0	0	0	0	0	0	0	0.110548	3	0	0	0	0	0.112165	2	0.226497	4	0	0	0	0	0	0	0	0
Solanum_lycopersicum_newGene_1311	--	0.126658	3	0	0	0	0	0.083192	3	0	0	0	0	0	0	0.074208	2	0.153241	5	0.143115	4	0	0	0	0	0	0	0.448837	13	0.070363	2	0.198124	6	0	0	0.325784	9	0.079571	2	0.235395	6	0	0	0	0	0	0	0.15111	4
Solanum_lycopersicum_newGene_1318	--	0.284222	21	2.21823	159	0.709868	59	2.00148	164	0.468333	38	3.37222	254	1.84973	140	1.4431	100	0.293953	24	3.35302	242	0.925367	74	1.63651	89	0.683677	55	6.52733	540	1.02086	85	4.60877	364	0.643138	54	2.83626	231	1.27121	99	2.08565	164	0.219939	18	4.13741	239	2.4006	161	5.15618	400
Solanum_lycopersicum_newGene_1319	--	0	0	0.088468	2	0	0	0.181802	5	0	0	0	0	0.10677	3	0.410475	10	0	0	0	0	0.303897	7	0.31725	8	0	0	0	0	0.620338	15	0.55957	14	0	0	1.19976	29	0.696095	16	0.433731	10	0	0	0.251885	6	0.693466	16	0.536093	13
Solanum_lycopersicum_newGene_1329	--	0	0	0	0	0	0	0.105688	3	0	0	0	0	0	0	0	0	0.215832	4	0	0	0	0	0	0	0	0	0	0	0	0	0.094594	2	0	0	0.531976	11	0.154659	3	0.051338	1	0	0	0.107547	3	0	0	0.160078	3
Solanum_lycopersicum_newGene_1337	--	2.1713	143	0.488074	32	1.83089	136	0.941969	70	1.87258	136	1.31772	90	1.40192	103	2.20468	166	2.20846	138	1.44315	110	1.58254	107	1.539	120	1.2843	92	1.73602	137	1.32998	100	2.11606	154	1.31722	99	1.59743	116	1.53038	107	1.782	127	1.3386	97	1.28465	94	2.1291	135	1.50891	109
Solanum_lycopersicum_newGene_1339	--	0.302398	5	0	0	0	0	0	0	0.110097	2	0	0	0.163051	3	0.270893	6	0	0	0	0	0.222763	4	0.195507	4	0	0	0	0	0.310938	6	0.457096	9	0	0	0	0	0	0	0	0	0.714707	13	0.657182	12	0	0	0.222315	4
Solanum_lycopersicum_newGene_1342	--	0.102913	9	0	0	0.210725	20	0.23696	23	0.092964	9	0	0	0.085034	8	0.068923	7	0.103115	10	0	0	0.083275	8	0.04074	4	0	0	0.078693	9	0.042117	4	0.283985	27	0.136675	13	0.128294	12	0.090495	9	0.223093	20	0	0	0	0	0.138725	13	0.128965	12
Solanum_lycopersicum_newGene_1357	--	1.76016	109	1.97011	120	1.84197	130	2.12186	148	1.48755	102	2.77853	178	1.25767	87	2.81963	199	1.40154	96	2.30643	166	1.50672	102	1.69147	124	0.589523	41	0.998274	76	0.618158	44	1.14064	78	0.536264	38	1.30859	91	0.628059	42	0.820475	55	0.904866	62	1.19663	82	0.663624	45	1.42339	96
Solanum_lycopersicum_newGene_1361	--	0.158804	9	0.820515	37	0.206223	17	0.490228	27	0.039896	3	1.05362	60	0.180409	14	0.513235	25	0.161367	11	1.39504	104	0.220645	17	0.297174	13	0.026587	3	0.692053	54	0.076658	6	0.969334	74	0	0	2.42413	161	0	0	0.549552	30	0	0	1.70501	108	0.324121	19	0.677096	41
Solanum_lycopersicum_newGene_1362	--	0.468567	30	0.547211	37	0.185351	15	0.098804	8	0.452118	29	0.284956	21	0.238501	19	0.09878	9	0.303766	24	0.12113	10	0.131306	11	0.246828	21	0.472705	32	0.22969	18	0.172248	15	0.410767	33	0.430229	35	0.365134	25	0.343132	26	0.137901	11	0.813603	62	0.460526	31	0.584322	43	0.611672	40
Solanum_lycopersicum_newGene_1364	--	0.369541	13	0.266898	13	1.85953	74	0.69501	26	0.364464	15	0.839995	38	2.09767	84	0.872084	33	0.715468	32	0.601262	25	1.7775	70	0.292726	16	0.964256	38	0.504442	23	1.72302	75	0.877027	34	0.305957	16	0.038032	2	1.34038	50	1.03666	42	0.628895	23	0.657317	24	1.79312	63	0.678099	25
Solanum_lycopersicum_newGene_1374	--	0.357379	5	0.519316	7	0.340682	6	0.420127	7	0.536383	9	0.237269	4	0.329069	5	0.291738	5	0.284363	5	0.279449	5	0.397878	6	1.94382	32	0	0	0	0	0.311766	5	0.336934	6	0.585792	10	0	0	0.190701	3	0.586509	9	0	0	0	0	0.393512	6	1.00503	15
Solanum_lycopersicum_newGene_138	--	0.930846	66	2.78924	201	0.533312	42	0.858975	62	0.915016	39	4.84224	304	0.87234	56	0.31799	27	0.754651	47	5.6803	416	0.565445	45	0.573656	40	1.50242	100	5.71556	460	0.602072	54	1.20927	72	0.519565	31	6.42351	448	1.42912	74	0.884112	47	0.784185	64	5.733	399	1.03419	67	0.258771	21
Solanum_lycopersicum_newGene_1389	--	0	0	0	0	0	0	0	0	0	0	0	0	0.086818	2	0	0	0	0	0.242826	6	0	0	0	0	0.263699	6	0.079273	2	0	0	0	0	0	0	0	0	0.273484	6	0	0	0.146856	4	0	0	0.052394	2	0	0
Solanum_lycopersicum_newGene_1390	--	0.107516	9	0	0	0.662442	23	0.32082	17	0.261509	22	0.101824	8	0.060066	5	0.164963	14	0.182277	15	0.046487	4	0.249222	14	0.058776	6	0.6051	25	0.099107	9	0.141464	13	0	0	0.150899	13	0	0	0.166117	14	0.197393	7	0.581576	19	0.133182	11	0.07129	6	0.086528	6
Solanum_lycopersicum_newGene_1394	--	0.370808	11	1.87967	50	0.552728	17	0.405538	13	0.134824	4	0.824641	23	1.19692	36	0.727151	23	0.13459	4	0.619119	20	0.771778	23	0.12585	4	0.739449	22	0.802196	27	1.36588	42	0.82543	25	0.453643	14	1.29354	39	0.349432	11	0.774839	23	0.134563	4	0.569606	17	0.996438	30	0.476428	15
Solanum_lycopersicum_newGene_1395	--	1.75992	94	2.92455	117	5.39474	237	3.45973	180	1.26008	89	4.66766	355	1.70381	109	4.8435	241	3.53077	231	2.42778	150	5.5776	427	3.52901	293	3.85527	300	0.836902	35	3.97927	241	2.93974	153	2.96523	213	1.77245	112	5.69526	435	4.50558	184	1.69487	114	1.83753	64	5.76987	460	3.40054	226
Solanum_lycopersicum_newGene_1396	--	5.01188	119	12.7477	292	4.78498	127	9.71205	261	4.78153	124	8.17612	199	5.05748	131	5.62775	154	2.92701	75	17.4084	482	10.1009	255	9.29811	259	4.07647	104	6.18611	183	6.82085	184	7.0277	186	4.77833	128	5.95632	160	7.47046	194	5.94085	152	4.19406	114	11.3418	296	7.98314	207	5.84831	151
Solanum_lycopersicum_newGene_1399	--	0.413607	14	0.573832	19	0.213189	9	0.375267	14	0.494378	18	0.101121	4	0.441712	17	0	0	0.313095	12	0	0	0.234774	9	0	0	0.219884	9	0.223091	10	0	0	0.601282	22	0.368296	14	0.142743	6	0.207899	8	0.053001	2	0.887521	33	0.217965	8	0.250179	9	0.111044	5
Solanum_lycopersicum_newGene_1403	--	1.28133	44	2.19407	74	2.52411	98	2.17906	84	1.02208	39	3.88668	137	1.77259	68	3.25395	127	0.865337	33	3.66281	145	3.01283	112	2.00149	80	1.70494	63	2.68672	112	2.88125	111	1.92581	73	0.475402	19	1.96645	75	1.99124	73	1.51977	56	1.00652	38	1.83441	70	2.06096	77	3.17137	118
Solanum_lycopersicum_newGene_1415	--	0	0	0	0	0.33809	20	0	0	0.134935	8	0	0	0.126287	8	0.102188	7	0.167312	10	0.031427	2	0.106926	7	0	0	0	0	0.022184	2	0.145656	9	0.312474	18	0.159844	10	0.024728	2	0	0	0	0	0.105665	7	0.154278	9	0.125218	8	0.19429	11
Solanum_lycopersicum_newGene_1416	--	0	0	0	0	0	0	0.18075	6	0	0	0.153711	4	0.214472	6	1.05791	31	0	0	0.972385	25	0	0	0.135178	4	0	0	0.195831	6	0	0	1.01743	29	0	0	0.648717	17	0	0	0.581333	16	0	0	0.175293	5	0.07353	3	0	0
Solanum_lycopersicum_newGene_1417	--	3.19459	194	4.85176	290	5.31869	367	4.31146	295	2.92965	196	9.27056	582	5.02152	340	2.81934	195	3.98839	267	7.76419	546	4.29298	284	1.28276	92	2.86207	192	7.61217	564	3.03606	211	6.71493	450	4.74717	329	9.72254	660	3.63876	235	6.86926	449	3.9497	264	4.91291	330	5.58565	368	4.92599	326
Solanum_lycopersicum_newGene_1418	--	0.864859	88	0.620355	62	1.09269	126	1.90448	190	0.617997	70	2.52856	267	0.84268	96	1.83022	212	0.487111	55	1.09555	129	0.843228	94	1.86682	225	3.03889	249	2.66347	311	4.4248	407	2.62597	295	0.655459	76	2.35878	268	3.27585	263	0.616757	31	0.674486	76	3.78919	348	2.05931	228	1.16894	130
Solanum_lycopersicum_newGene_1423	--	0.122682	4	0.56979	17	0.05906	2	0.11833	4	0.183501	6	0.065541	3	0	0	0	0	0.230387	8	0	0	0	0	0	0	0	0	0.164226	6	0.090437	4	0	0	0.174528	6	0	0	0.14822	5	0.076338	3	0.366434	12	0.13429	5	0.546842	18	0.124272	4
Solanum_lycopersicum_newGene_1428	--	0.398639	11	0.215921	6	0.031946	1	0.153091	5	0.035469	2	0	0	0.23952	8	0.047372	2	0	0	0.250859	9	0	0	0	0	0.125425	4	0	0	0	0	0	0	0	0	0.049128	2	0.115951	4	0.133888	4	0.084584	3	0.196751	6	0	0	0	0
Solanum_lycopersicum_newGene_1430	--	0.173413	6	0.077423	3	0.308412	12	0	0	0.111007	5	0	0	0.100609	4	0	0	0	0	0.276684	11	0.075969	3	0.075236	3	0.054488	2	0	0	0	0	0.150925	6	0.107124	5	0.218506	8	0.402786	14	0	0	0.158273	6	0.496094	18	0.476919	17	0.221101	8
Solanum_lycopersicum_newGene_1432	--	2.32064	99	1.2551	54	0.755982	37	0.810123	39	1.76221	83	1.03266	47	1.69821	81	0.875778	43	1.71366	81	1.44773	72	1.00976	48	0.827789	42	1.86369	88	1.48052	78	1.27769	63	0.781961	38	1.42312	70	1.47099	71	1.44463	66	1.29556	60	0.720415	34	1.15345	55	0.89496	42	1.12686	53
Solanum_lycopersicum_newGene_1439	--	0	0	0	0	0	0	0	0	0	0	0	0	2.14751	261	0	0	0	0	0.707304	90	0	0	0	0	0.158208	17	0	0	0	0	0	0	0	0	0	0	0.843391	95	0.459931	55	0	0	0	0	0	0	0	0
Solanum_lycopersicum_newGene_144	--	4.57154	210	2.81993	127	1.44163	75	3.59555	186	3.81253	193	2.35728	112	2.48808	128	1.40862	74	3.6737	186	2.67576	142	2.33301	117	0.701069	38	2.70424	137	2.85775	160	0.685039	36	5.76623	292	4.47945	234	2.04327	105	1.87756	92	5.989	296	3.77472	191	2.55664	130	3.25054	162	4.73625	237
Solanum_lycopersicum_newGene_1440	--	2.74034	320	0	0	2.50608	333	2.17707	287	2.37395	305	2.62522	317	0.764301	100	2.39744	283	2.93841	379	2.8632	387	3.28734	418	0	0	1.98778	256	2.60485	372	3.16238	421	3.3224	428	2.62335	350	2.53293	331	1.67836	208	1.84758	233	2.6938	347	1.51219	196	3.37157	427	2.54483	324
Solanum_lycopersicum_newGene_1450	--	1.13019	45	0.731829	43	1.2929	70	2.34198	149	1.02153	57	0.395183	24	1.18729	78	2.15118	144	0.24361	16	0.40609	28	2.47751	130	2.94506	204	1.62088	49	0.813564	41	2.65258	123	2.87594	131	0.72089	41	0.250556	13	2.02474	86	1.89161	105	1.56256	61	1.31475	86	1.50681	75	1.82037	87
Solanum_lycopersicum_newGene_1453	--	0.368888	29	0.539153	29	0.123398	11	0.131758	5	0.162091	10	0.175745	15	0.091886	8	0.17631	10	0.082291	7	0.545182	47	0.246436	21	0.130567	12	0.146827	5	0.354744	13	0.068249	6	0.339731	27	0.193368	17	0.273413	21	0.059553	5	0.072302	6	0.094275	9	0.638266	22	0.226441	17	0.256545	22
Solanum_lycopersicum_newGene_1457	--	0.414362	12	0.265888	8	0.249743	9	0.797362	26	0	0	0	0	0.127208	4	0.591706	19	0	0	0.061082	2	0	0	0.440532	16	0.232625	8	0.058076	2	0	0	0	0	0	0	0.126807	4	0.066786	2	0.319535	6	0	0	0	0	0.186746	5	0.324992	10
Solanum_lycopersicum_newGene_1459	--	0.085787	3	0.262105	7	0	0	0.304944	9	0.310614	8	0	0	0.15398	4	0.075393	3	0.183864	5	0.154522	5	0.078888	3	0.072788	3	0.194872	5	0.070298	3	0	0	0.340052	9	0	0	0	0	0	0	0	0	0	0	0	0	0	0	0	0
Solanum_lycopersicum_newGene_1461	--	0.349745	11	0.142003	4	0.092434	3	1.64476	53	0.445077	14	0.676905	20	0.375821	12	3.02104	99	0	0	0.799452	27	0.5459	17	2.72233	92	0.126693	4	0.401051	14	0.19749	7	1.015	32	0.122717	4	0.797452	26	0.19831	7	1.55893	48	0.063566	3	0.566274	18	0.383313	12	1.64131	52
Solanum_lycopersicum_newGene_1463	--	0.500362	35	0.626064	69	0.507318	84	0.633076	84	0.586284	75	0.963793	154	0.692524	120	0.531141	75	0.436521	74	0.835017	148	0.415908	70	0.314656	58	0.269717	46	0.840938	158	0.365802	52	0.251996	44	0.631155	73	0.366553	39	0.618665	102	0.473713	69	0.679098	85	0.381769	44	0.777861	116	0.996726	167
Solanum_lycopersicum_newGene_1469	--	1.87817	172	0.668462	58	1.60709	160	1.21522	88	1.45995	146	1.28579	129	1.74932	141	1.3075	99	1.38121	118	0.597335	74	2.92041	285	0.628824	63	1.47628	135	1.05375	121	3.91305	396	0.822019	77	0.865588	92	1.14713	103	2.80475	269	0.653567	66	0.481473	47	0.489674	48	1.27651	99	1.01245	103
Solanum_lycopersicum_newGene_1472	--	0.022156	1	0.152746	6	0.044446	2	0.151958	6	0	0	0.107128	4	0.329456	13	0.050092	2	0	0	0.185421	8	0.099878	4	0	0	0.310742	12	0.480336	21	0.344009	14	0.869567	34	0.064197	3	0.358472	15	0.072485	3	0.817616	31	0	0	0.181665	8	0.105225	4	0.25552	10
Solanum_lycopersicum_newGene_1478	--	0.461188	35	0.149291	11	0.191218	17	0.556192	47	0.197367	17	0.20078	16	0.390246	33	0.319679	27	0.17408	15	0.233777	21	0.32351	27	0.088937	8	0.836879	69	0.463505	42	0.096362	9	0.524625	43	0.317318	27	0.319038	27	0.482211	38	0.566951	46	0.180169	15	0.168892	14	0.431604	35	0.922788	75
Solanum_lycopersicum_newGene_1479	--	0	0	0	0	0	0	0.115953	3	0	0	0	0	0.468397	9	0	0	0	0	0	0	0	0	0	0	0	0	0	0	0	0	0	0	0	0	0	0	0	0	0	0	0	0	0	0	0	0	0	0
Solanum_lycopersicum_newGene_1489	--	0.114327	3	0	0	0	0	0.050799	1	0	0	0.602795	11	0	0	0.132956	3	0.27197	6	0.395455	8	0.104433	2	0	0	0	0	0	0	0	0	0	0	0	0	0.204559	5	0.430944	8	0	0	0	0	0.258122	5	0	0	0	0
Solanum_lycopersicum_newGene_1491	--	2.46369	181	1.50907	133	0.847179	124	1.36733	93	2.26596	162	1.6437	101	0.943162	87	0.959869	119	1.25558	142	1.62256	106	2.15876	156	1.19871	101	2.06837	155	1.20775	155	1.28922	132	1.22762	104	1.54708	139	0.754905	54	0.215079	33	0.872029	109	2.40098	161	1.81912	189	0.504454	79	1.02381	82
Solanum_lycopersicum_newGene_1493	--	6.05795	205	13.6341	442	6.46611	269	3.6993	141	8.82644	349	5.07472	186	9.47295	360	9.39081	353	7.56226	376	20.6107	861	12.5497	450	8.74061	416	4.22425	164	8.31909	338	8.4227	384	10.0599	376	4.35166	166	13.0169	509	5.52829	197	6.28738	224	2.66788	104	4.01564	153	6.56699	235	13.8296	544
Solanum_lycopersicum_newGene_1496	--	8.69731	299	17.4564	589	5.17499	202	10.9749	425	7.29728	276	10.3547	368	4.38304	168	11.7335	459	4.39742	167	17.7255	704	7.55495	283	11.5073	466	6.52011	247	8.24328	346	2.63514	104	6.99464	265	5.07745	199	6.39178	246	4.58583	168	7.63114	283	4.45108	169	14.4658	550	5.88075	219	7.8809	295
Solanum_lycopersicum_newGene_1506	--	0.109077	4	0	0	0	0	0.168896	6	0.168306	6	0.158884	6	0	0	0.052248	2	0.105334	4	0.530665	20	0	0	0	0	0.057372	2	0	0	0	0	0	0	0	0	0	0	0	0	0	0	0.085662	3	0	0	0	0	0.119747	5
Solanum_lycopersicum_newGene_1508	--	0	0	0	0	0	0	0	0	0	0	0	0	0	0	0	0	0	0	0	0	0.111308	4	0.367729	13	0	0	0	0	0	0	0	0	0	0	0	0	0	0	0	0	0	0	0	0	0.197611	6	0	0
Solanum_lycopersicum_newGene_1509	--	0.103515	2	0.105424	2	0.245798	10	0.283645	18	0	0	0.071321	5	0.191258	12	0.261535	17	0.187861	4	0.210618	14	0.197493	12	0.45025	22	0	0	0.260322	18	0.079568	5	0.780247	48	0	0	0.394428	14	0.290636	17	1.09621	24	0	0	0.032812	2	0.369032	8	0.653472	25
Solanum_lycopersicum_newGene_151	--	5.36229	165	6.3999	194	2.29228	81	4.7152	166	3.94089	133	3.35279	109	2.51785	88	4.71153	164	5.03748	168	6.06386	219	3.16547	108	4.19004	152	5.28885	181	3.53889	134	1.52235	54	5.52527	190	3.79218	134	3.87081	134	2.40208	79	3.4325	116	5.41671	185	6.60856	218	2.45248	83	5.22671	175
Solanum_lycopersicum_newGene_1517	--	0.435173	32	1.15871	59	2.04401	110	1.34817	73	1.28537	62	1.17686	57	1.42836	65	2.32129	116	0.826137	39	1.8052	70	1.32358	68	1.47331	95	0.471248	33	0.293825	25	1.92717	100	0.524285	34	0.57222	31	1.60319	73	1.22575	55	1.3547	68	1.01281	52	2.31889	125	1.05039	55	1.78425	79
Solanum_lycopersicum_newGene_1526	--	1.14172	106	2.08894	191	2.12209	213	2.17246	186	0.874732	100	7.45878	727	3.35829	363	1.8896	175	2.0985	207	5.96087	601	2.75571	258	2.6269	309	1.89757	177	4.35373	476	2.76716	284	1.3799	150	1.38961	146	4.62327	403	3.65512	342	2.54972	261	1.01421	115	4.7166	445	2.84533	293	2.7991	264
Solanum_lycopersicum_newGene_1528	--	0	0	0	0	0	0	0	0	0	0	0	0	0	0	0	0	0	0	0	0	0	0	0	0	0.08519	2	0.44711	12	0.627985	15	0.291703	7	0.56134	14	0.398518	10	0	0	0.20238	5	0.197367	5	1.02967	24	0.566514	13	0.141609	4
Solanum_lycopersicum_newGene_1532	--	0.632013	29	0.485705	22	0.875095	46	1.26388	65	1.86282	93	1.29966	61	1.20398	61	0.996675	52	0.648063	33	0.452331	24	1.31679	65	0.78171	42	0.565502	29	1.0987	61	1.06065	55	1.14882	58	1.00911	53	1.46285	75	0.903593	44	1.12265	55	0.79348	40	1.00776	51	1.13245	56	0.667399	33
Solanum_lycopersicum_newGene_1534	--	0.214118	15	1.08767	74	0.252921	20	0.608949	48	0.076114	6	0.79796	57	0.466753	36	0.887659	70	0.182461	14	0.838262	67	0.392202	30	0.689496	57	0.394902	30	1.19894	101	0.497287	40	1.17729	90	0.330235	26	1.39376	108	0.179895	14	1.31705	98	0.233634	18	1.21286	93	0.32058	24	0.945295	72
Solanum_lycopersicum_newGene_1535	--	0	0	0	0	0	0	0	0	0	0	0.226138	12	0	0	0	0	0.106699	7	0	0	0.360438	21	0.166062	10	0.035505	2	0	0	0.050082	3	0.106663	7	0	0	0.035065	3	0	0	0.243824	14	0.071238	5	0.044048	3	0.198989	11	0.107434	6
Solanum_lycopersicum_newGene_1538	--	4.23744	226	6.77817	422	5.28794	373	7.19727	517	7.77094	461	6.66857	461	3.71555	254	1.54372	129	7.47916	422	7.20202	551	4.38444	330	2.90848	197	7.52625	458	3.85931	334	8.17263	560	8.18559	581	7.4208	471	5.13804	382	8.72028	563	7.47462	482	3.35554	206	6.13486	479	5.8457	413	6.52247	443
Solanum_lycopersicum_newGene_1539	--	0	0	0.101322	8	0	0	0	0	0.06202	6	0	0	0	0	0.096477	9	0	0	0	0	0.036248	3	0.044101	4	0.105372	9	0	0	0	0	0	0	0.012946	2	0	0	0	0	0.030743	3	0	0	0.059158	5	0	0	0	0
Solanum_lycopersicum_newGene_1540	--	2.0586	137	1.02924	90	2.7231	228	2.31196	186	1.50516	130	3.54671	244	2.57625	187	3.03707	217	1.29195	119	1.55064	171	2.46422	168	1.37923	121	1.46432	117	2.1091	202	3.56772	239	1.91192	151	0.926434	87	2.45769	208	1.2256	102	1.62099	100	1.10985	99	1.94738	189	1.57795	119	2.11498	157
Solanum_lycopersicum_newGene_1543	--	7.45277	205	9.81626	264	3.17523	99	8.02202	248	3.683	111	7.77535	220	5.39766	165	9.32295	291	4.03825	122	12.0322	381	7.88646	235	9.03733	292	4.74352	143	6.67885	224	8.20291	256	5.89576	178	4.64393	145	7.1825	220	6.60063	192	5.46568	162	4.88857	148	12.0924	367	6.84917	204	5.03165	151
Solanum_lycopersicum_newGene_1546	--	0.307528	10	0.748546	24	0	0	0.927734	34	0.223444	8	0.1466	5	0.331192	13	0.107026	4	0.055811	3	0.690542	26	0	0	0	0	0.443127	16	0.569534	23	0	0	0.278959	10	0.161856	6	0.137561	5	0.17388	6	0.415895	15	0.167679	6	0.328158	12	0.112601	4	0.479604	17
Solanum_lycopersicum_newGene_155	--	0.68554	59	0.40213	46	0.866842	86	0.758499	65	0.637031	67	0.997894	119	0.696691	90	0.605576	58	0.803531	79	0.714821	95	0.98728	115	0.220607	30	0.624041	58	0.790797	90	0.80516	83	1.00413	114	0.631689	83	0.66181	85	1.24004	131	0.65019	71	0.455478	58	0.745821	95	0.993729	80	0.684309	67
Solanum_lycopersicum_newGene_1562	--	2.42493	855	1.45607	549	2.25928	817	2.83074	1188	1.93236	734	2.24444	859	1.42067	520	1.75843	726	2.6419	1041	4.21832	1594	2.79081	824	2.0217	877	1.57427	651	2.37844	901	1.5625	589	3.23888	1267	1.3227	570	4.45591	1040	1.45643	465	2.07166	638	1.6839	677	2.85677	1002	3.13455	842	2.2808	797
Solanum_lycopersicum_newGene_1571	--	10.0896	541	6.43654	339	8.0126	487	8.32798	502	13.1955	778	8.97987	497	7.59224	453	2.64729	162	7.04082	416	9.18098	569	11.6955	681	2.25099	143	9.57912	565	7.15849	468	3.22893	198	19.6372	1159	8.14689	498	7.12707	427	9.98871	568	18.6497	1075	7.17227	423	5.11071	303	10.5379	612	14.9208	871
Solanum_lycopersicum_newGene_1573	--	0.213367	27	0.16103	20	0.187552	27	0.364327	52	0.347398	49	0.251561	33	0.127753	19	0.027801	5	0.191841	27	0.271862	40	0.232136	32	0.140252	21	0.185202	26	0.330292	51	0.274286	40	0.696085	98	0.145587	21	0.318374	46	0.281354	38	0.249421	34	0.114268	16	0.400202	56	0.3994	55	0.116125	16
Solanum_lycopersicum_newGene_1575	--	0	0	0	0	0	0	0.308086	6	0	0	0.128892	2	0	0	0.118597	3	0	0	0	0	0	0	0	0	0	0	0.329908	6	0	0	0.066437	2	0	0	0	0	0	0	0	0	0	0	0	0	0.494936	8	0	0
Solanum_lycopersicum_newGene_1578	--	0	0	0.847058	18	0.361851	8	0.58643	16	0.694662	15	0.26008	5	0	0	0.539706	13	0	0	0.263181	9	0.042133	1	0.258178	9	0.25074	8	0.088065	3	0	0	0.391419	12	0	0	0.253977	9	0.071685	2	0.598856	12	0.173835	4	0.137583	5	0.136691	4	0.139626	5
Solanum_lycopersicum_newGene_1579	--	0.575909	17	0.34566	10	0.462638	15	0.234827	8	0.650161	21	0.446546	14	0.608985	20	0.076491	3	0.9427	30	0.913159	30	0.42773	14	0.045537	2	0.342434	11	0.614246	22	0.251439	9	0.395518	13	0.353402	12	0.884945	29	0.366959	12	0.294642	10	0.241919	8	0.7363	24	0.778877	24	0.656594	21
Solanum_lycopersicum_newGene_1580	--	0.141066	2	0	0	0	0	0	0	0	0	0	0	0.506405	9	0	0	0.369935	6	0	0	0	0	0	0	0	0	0	0	0	0	0	0	0.123742	2	0	0	0	0	0	0	0	0	0	0	0	0	0	0
Solanum_lycopersicum_newGene_1584	--	0.650803	65	0.270647	27	1.01309	102	0.698977	78	0.531258	52	0.696357	72	0.896268	91	0.524532	52	0.637227	61	0.462752	47	1.46743	130	0.449947	53	0.530366	54	1.07	105	1.04676	99	1.20277	131	0.908373	86	0.404609	20	1.28517	98	1.73495	135	0.910798	99	0.423853	47	1.1545	116	1.0902	98
Solanum_lycopersicum_newGene_1587	--	4.05517	264	1.73287	121	2.85134	228	2.00121	144	2.54634	175	1.02484	63	2.44893	177	1.29804	105	3.48925	169	2.29727	187	4.22445	260	0.867514	50	2.6418	207	1.15737	93	4.10173	262	1.53123	117	3.3885	221	2.5714	186	2.55292	194	1.55063	119	1.84055	143	1.25341	100	1.92898	147	2.20112	127
Solanum_lycopersicum_newGene_1588	--	0	0	0.111704	4	0.079225	4	0	0	0	0	0	0	0.304341	13	0	0	0.116069	5	0.070779	3	0	0	0	0	0	0	0.418935	19	0.091271	4	0.393317	16	0	0	0.049143	2	0	0	0.160531	7	0.049919	2	0	0	0.253528	10	0.050413	2
Solanum_lycopersicum_newGene_1597	--	0	0	0	0	0	0	0	0	0	0	0	0	0	0	0.361738	6	0	0	0	0	0.442521	6	0	0	0	0	0	0	0	0	0.649664	9	0	0	0	0	0	0	0	0	0	0	0	0	0	0	0	0
Solanum_lycopersicum_newGene_160	--	0.847492	35	0.45688	19	0.369948	18	0.363752	17	0.631971	29	0.9394	40	0.439429	20	1.166	55	0.663511	30	0.99329	47	0.779445	35	0.556742	27	0.410628	19	0.999805	50	0.644233	30	0.889729	40	0.465653	22	1.22283	56	0.374912	17	1.09528	48	0.777641	35	0.929651	42	0.495538	22	1.23781	55
Solanum_lycopersicum_newGene_1600	--	2.7601	114	2.68345	109	2.48324	116	2.23426	104	2.19813	100	2.73273	117	2.73896	126	3.35211	157	2.43971	111	3.53416	169	3.01451	135	2.72738	133	3.36388	153	3.34123	168	2.91509	137	3.10982	142	1.94785	92	3.72787	172	2.72634	120	2.26613	101	2.30092	105	3.6409	166	2.22813	100	2.09217	94
Solanum_lycopersicum_newGene_1605	--	0.047585	2	0.307706	13	0.127849	6	0.362488	17	0.042364	2	0.357156	16	0.04256	2	0.081921	4	0	0	0.451796	22	0	0	0	0	0.043386	2	0.130502	7	0	0	0.212558	10	0.213853	10	0.239972	11	0.046071	3	0.355814	16	0.09034	5	0.477034	22	0	0	0.162078	8
Solanum_lycopersicum_newGene_1606	--	0.075104	2	0.372756	10	0.031538	1	0	0	0	0	0.145407	5	0	0	0.592281	18	0.231175	7	0.369795	11	0	0	0.318197	10	0	0	0.246178	9	0	0	0	0	0	0	0.402915	12	0	0	0	0	0.269817	8	0.269178	8	0	0	0	0
Solanum_lycopersicum_newGene_1607	--	1.58383	64	0.564115	23	1.32288	61	0.916169	42	1.79342	80	1.74656	73	0.740047	34	1.47075	68	1.4782	66	1.15379	54	1.27185	56	1.30376	63	1.19454	54	0.860438	43	0.988684	46	1.22156	55	1.08062	50	1.73114	79	1.65006	71	1.1511	51	1.18133	53	1.47895	67	0.885976	39	0.928309	41
Solanum_lycopersicum_newGene_1620	--	5.47412	141	3.91147	99	4.42698	130	10.1637	295	4.62973	131	3.06114	82	6.01862	173	12.8748	377	3.8372	109	2.14987	64	6.40163	180	18.647	566	6.33173	180	2.4256	77	6.92062	203	8.20113	233	3.33851	98	3.974	115	9.59839	262	5.32971	148	2.83666	81	1.7184	49	8.43035	235	7.43201	209
Solanum_lycopersicum_newGene_1622	--	0	0	0.13925	6	0	0	0.121777	7	0.186287	9	0.044218	2	0	0	0.067976	4	0.164964	8	0.0395	2	0	0	0	0	0	0	0.149474	8	0	0	0.074718	4	0	0	0.163321	8	0.129133	7	0.127056	6	0.228025	11	0.392689	20	0.108166	6	0.226369	11
Solanum_lycopersicum_newGene_1637	--	3.15733	128	4.32081	172	3.07605	142	5.37238	246	2.85708	128	3.09423	130	2.88698	131	3.573	165	2.42185	109	4.21572	198	2.78833	123	1.94179	93	3.19132	143	4.02316	200	1.31838	61	5.82033	261	1.37596	64	4.61516	210	3.28587	142	5.92577	259	3.11093	139	4.10027	184	3.50948	155	4.18534	185
Solanum_lycopersicum_newGene_1638	--	0.744979	12	0	0	1.13372	20	0	0	0.936601	16	0	0	0	0	0	0	0.114623	2	0	0	0	0	0.548699	11	0.11752	2	0.211972	4	0.444724	8	0.116931	2	0	0	0	0	0.478991	8	0.240375	4	0.704813	12	0	0	0.238373	4	0	0
Solanum_lycopersicum_newGene_1642	--	0	0	0.141322	2	0	0	0.693766	10	0.170425	3	0	0	0	0	0	0	0	0	0	0	0	0	0	0	0	0	0	0	0	0	0.188809	3	0	0	0	0	0.16341	3	0	0	0	0	0	0	0.564659	8	0	0
Solanum_lycopersicum_newGene_165	--	1.92671	55	0.716005	21	0.23931	8	6.11233	196	1.68404	53	0.59879	18	0.223061	8	8.35249	271	2.37545	75	0.672522	23	0.361812	12	8.368	281	1.47304	47	0.579345	21	0	0	2.3191	73	2.27658	74	0.678254	22	0.229289	7	2.70985	83	1.13772	36	0.520374	17	0.641219	20	0.651653	21
Solanum_lycopersicum_newGene_1660	--	5.81476	384	3.90998	264	5.48511	426	6.26453	491	5.62689	411	3.30826	241	4.72873	370	3.00538	237	5.27723	423	2.87952	228	7.81742	536	2.88816	228	3.93877	315	4.5522	335	4.52724	331	4.09306	327	6.93245	528	3.03991	236	4.82138	356	3.56416	274	5.05987	372	4.38505	317	6.08603	413	4.79824	337
Solanum_lycopersicum_newGene_1667	--	3.24417	239	4.24733	318	1.87834	155	3.74284	319	2.72569	222	4.58836	366	2.65533	221	4.56237	385	3.39245	273	6.75329	574	3.73948	301	5.05254	454	3.06055	244	4.19268	395	3.00418	254	4.39031	345	3.17597	264	5.92272	496	3.13254	248	3.40982	275	3.77746	311	6.80027	550	3.5889	286	4.1001	331
Solanum_lycopersicum_newGene_167	--	0	0	0	0	0.051864	3	0.293677	12	0.240809	10	0.883338	31	0	0	1.37952	54	0.205135	8	0.101818	5	0.162413	6	1.83371	74	0.160478	6	0.506065	21	0	0	0.293713	11	0.351828	14	0.052668	3	0.068013	3	0.936945	35	0.160497	6	0.500968	19	0	0	0.054029	3
Solanum_lycopersicum_newGene_1672	--	3.69259	145	2.88504	119	3.88223	175	3.75276	172	2.66116	114	4.16338	194	2.00379	123	4.5746	253	2.27184	104	3.75922	204	4.2319	180	7.72992	348	1.87202	97	2.4467	140	4.96517	215	3.09388	143	2.5727	113	2.69183	128	2.62504	125	2.99607	123	3.10905	125	5.04945	222	2.56888	126	2.30145	101
Solanum_lycopersicum_newGene_1676	--	4.84375	295	4.63713	277	6.13904	424	5.02918	344	4.95654	332	6.58597	413	6.67963	452	7.74906	536	4.82289	323	6.97684	490	8.04374	531	5.5194	395	4.28725	287	5.34106	396	6.84798	474	6.53862	438	4.16701	289	5.57562	379	5.92903	382	6.47412	423	4.33687	290	6.25559	420	5.55628	366	6.11397	405
Solanum_lycopersicum_newGene_1681	--	4.59773	154	6.37354	212	5.27269	188	7.35624	286	6.30268	217	5.84907	175	5.74932	210	5.547	210	3.73615	132	3.96385	178	5.40223	191	6.06676	210	4.22601	180	5.87433	249	5.53012	200	5.74099	185	3.72337	152	8.79544	303	6.38029	216	4.70581	162	4.85276	192	4.19627	157	5.49657	213	5.10746	197
Solanum_lycopersicum_newGene_1686	--	0.303139	6	0.267301	5	0.15799	4	0.88016	19	0.248772	6	0.511568	10	0.19047	4	0.176572	4	0.096291	3	0.091764	3	0.357807	8	0.453491	11	0	0	0.346383	8	0.279246	7	0.096259	3	0.078811	2	0.178818	4	0.299997	7	0.307334	7	0.228224	5	0.431509	9	0.391808	9	0.389549	9
Solanum_lycopersicum_newGene_1688	--	0.923843	56	0.844434	56	1.53663	94	1.12437	84	1.57008	86	2.47123	132	1.31466	82	0.792999	54	1.10672	67	2.03951	137	0.831754	51	0.254549	20	0.757039	49	1.74487	118	0.859176	65	2.67056	140	0.589401	46	1.74691	113	0.842641	60	2.22171	129	1.05647	61	1.54076	106	1.93932	106	1.2804	79
Solanum_lycopersicum_newGene_1689	--	4.50723	123	10.6208	284	9.91518	306	11.7875	361	4.25201	128	10.2463	288	10.2512	311	15.7445	487	3.35765	101	8.0349	253	8.73862	259	17.7998	571	4.01629	121	11.4464	380	13.1917	409	9.85886	296	7.10538	221	10.2604	312	7.42475	215	9.31113	273	3.53059	106	9.77302	294	8.60853	254	7.76067	230
Solanum_lycopersicum_newGene_1690	--	0	0	0	0	0.026994	3	0.489958	36	0.055705	5	0.52389	36	0.09638	8	0	0	0	0	0.672031	51	0.023513	2	0	0	0	0	0	0	0	0	0.180665	13	0	0	1.45447	107	0.075063	6	0.295649	21	0.041767	3	0.885028	64	0.088564	7	0.088275	7
Solanum_lycopersicum_newGene_1692	--	0	0	0	0	0.218022	5	0	0	0	0	0.463632	8	0.535132	10	0.211161	4	0	0	0	0	0.220583	4	0.605483	12	0	0	0.392801	8	0.578533	11	0.161273	3	0	0	0	0	0.056605	1	0	0	0.246731	5	0	0	0.221785	4	0.235943	5
Solanum_lycopersicum_newGene_1697	--	1.96803	55	3.10236	85	1.04464	33	2.6056	82	1.44911	45	1.24093	36	1.69578	53	2.67208	85	0.891053	28	2.0672	67	1.78403	54	2.33971	77	1.44207	45	1.24568	43	2.00476	64	1.74929	54	1.11777	36	1.2383	39	1.01252	30	0.990689	30	1.30549	40	1.89286	59	1.76222	54	2.57123	78
Solanum_lycopersicum_newGene_1698	--	0	0	0	0	0	0	0	0	0	0	0	0	0	0	0	0	0	0	0	0	0	0	0	0	0.089066	2	0	0	0	0	0	0	1.50442	35	0	0	0	0	0	0	0.573949	13	0	0	0	0	0	0
Solanum_lycopersicum_newGene_17	--	0.795301	51	0.808491	70	2.0288	203	0.409086	40	1.3715	111	1.6484	150	1.95537	181	0.244754	27	1.56757	173	1.64173	158	0.421931	40	0.925997	114	0.387133	39	0.844232	83	0.402546	41	1.25492	131	0.335465	36	2.20278	238	1.24418	123	1.27415	116	0.204013	22	1.94318	179	0.780459	75	0.977017	93
Solanum_lycopersicum_newGene_1700	--	0	0	0	0	0	0	0	0	0	0	0	0	0	0	0	0	0	0	0.644663	15	0	0	0	0	0	0	0	0	0	0	0	0	0	0	0	0	0	0	0	0	0	0	0	0	0	0	0	0
Solanum_lycopersicum_newGene_1703	--	0	0	0	0	0.133285	2	0.151049	2	0.022452	1	0.376351	5	0	0	1.27567	17	0	0	0	0	0.510899	7	0.145663	2	0.12422	2	0	0	0	0	1.42976	19	0	0	0.083506	2	0.157043	2	0.480399	7	0.137412	2	0	0	0.318097	4	0	0
Solanum_lycopersicum_newGene_1705	--	0	0	0	0	0.492738	11	0	0	0	0	0	0	0.275802	6	0.090027	3	0	0	0	0	0.187712	4	0	0	0.186158	4	0.083944	3	0.449278	10	0	0	0.037141	1	0.249576	6	0.188883	4	0.436295	10	0.09309	3	0	0	0.094242	2	0.187332	4
Solanum_lycopersicum_newGene_1706	--	1.85672	266	2.66239	374	3.67445	597	2.42717	391	1.49283	235	1.86604	276	2.90667	464	1.70734	278	1.93663	306	1.59588	264	3.74845	583	2.52983	427	2.34203	369	1.82187	318	3.43309	560	2.94619	465	2.42639	396	2.90287	464	4.21295	640	2.56248	395	2.50606	395	1.3057	207	4.63923	719	2.20514	344
Solanum_lycopersicum_newGene_1709	--	0.491336	73	0.144944	21	1.57556	264	1.62847	271	0.428823	70	0.501233	77	1.64818	271	1.57339	211	0.522743	85	0.691587	118	2.13215	342	0.625988	109	1.13274	184	0.946447	171	2.77844	468	1.85556	302	0.906343	153	1.91752	317	2.26317	355	1.53522	244	0.394364	64	0.475697	78	2.32196	371	2.04631	329
Solanum_lycopersicum_newGene_1711	--	0	0	0.434795	12	0	0	0	0	0	0	0.357815	11	0.127858	4	0	0	0.10809	4	0.555625	18	0	0	0	0	0.129883	5	0.351407	13	0.062692	3	0	0	0.188082	7	0.22379	7	0.137502	5	0	0	0.086528	3	0.199067	7	0	0	0	0
Solanum_lycopersicum_newGene_1717	--	0.301062	12	0.114803	5	0.496544	22	0.390333	18	0.490865	22	0	0	0.984953	43	0.300167	14	0.224227	10	0	0	0.980759	42	0.114689	6	0.101437	5	0.076505	4	0.933326	42	0.343301	15	0.427518	19	0	0	0.8167	34	0.142205	6	0.054933	3	0.068961	3	0.761481	33	0.171626	8
Solanum_lycopersicum_newGene_1729	--	0	0	0.217136	8	0	0	0.42271	18	0.193314	8	0.051468	2	0.095112	4	0	0	0	0	0	0	0.036716	2	0.041727	2	0.096943	4	0.152709	7	0.350948	16	0	0	0.065765	3	0.190897	8	0.375352	15	0	0	0.139615	6	0	0	0.350761	15	0.293744	13
Solanum_lycopersicum_newGene_1733	--	1.21968	57	1.29101	59	0.935576	49	0.614419	32	1.50681	77	1.11011	53	0.922231	48	0.227349	12	1.55255	79	1.13742	61	0.782896	40	0.147395	9	1.18633	61	1.62336	92	0.299296	16	1.30191	67	0.658476	35	1.42796	74	0.814962	40	0.884548	44	0.682234	35	0.305445	16	0.970788	49	0.898935	46
Solanum_lycopersicum_newGene_1737	--	0	0	0	0	0	0	0	0	0.075459	2	0	0	0	0	0.391085	11	0.052538	2	0.071787	2	0.051427	2	0	0	0	0	0	0	0.094943	3	0	0	0	0	0.136386	4	0	0	0.143485	4	0	0	0.27401	8	0.147747	4	0.152373	5
Solanum_lycopersicum_newGene_174	--	0.651323	70	1.69798	158	1.47236	174	1.48018	202	0.80569	105	1.84807	232	1.56993	202	1.18542	151	1.08058	138	1.47141	193	1.51435	188	0.841887	132	0.908576	110	2.1358	301	1.70964	218	1.61931	211	0.793986	102	2.34408	282	1.38199	171	1.45335	170	0.943924	121	1.14579	156	1.57171	173	1.36775	163
Solanum_lycopersicum_newGene_1742	--	1.40182	61	0.753315	32	0.34687	17	0.782403	38	0.779296	37	0.179347	8	0.392085	19	0.5499	27	0.666249	32	0.320156	16	0.595165	28	0.431729	22	0.531575	26	0.607193	32	0.363008	18	1.40872	67	0.565591	28	0.490086	24	0.890468	41	0.719956	34	1.5548	74	0.563533	27	1.42336	67	1.25407	59
Solanum_lycopersicum_newGene_1743	--	0.118032	1	0	0	0.41037	6	0	0	0.171106	4	0.899874	8	0.153239	4	0	0	0	0	0.019739	1	0.224229	6	0	0	0	0	0.506412	14	0	0	0	0	0	0	0.878762	9	0.088289	2	0	0	0.054187	2	0	0	0.076798	2	0.086377	2
Solanum_lycopersicum_newGene_1745	--	1.03946	34	0.165458	6	0.404889	17	0.849524	33	0.6555	26	0.182332	7	0.187021	8	1.19607	50	0.255549	11	0.295055	13	0.275342	11	0.23479	10	0.879522	35	0.365116	17	0.171047	8	0.407425	15	0.287179	12	0.300505	13	0.529767	20	0.238648	10	0.564812	23	0.062249	3	0.196421	8	0.117132	5
Solanum_lycopersicum_newGene_1753	--	1.87444	73	2.44311	84	1.01729	39	1.85104	73	1.85667	78	1.18505	41	1.67538	61	1.8479	68	4.41385	186	1.30305	49	1.38272	50	1.97002	86	1.94936	80	1.00878	43	1.11085	51	1.78707	63	5.08544	212	0.97747	37	0.952446	38	2.04172	82	1.49118	60	1.76331	60	0.920984	35	2.4258	90
Solanum_lycopersicum_newGene_1760	--	0.051315	4	0	0	0.286124	26	0.091281	8	0	0	0	0	0	0	0.147058	13	0	0	0	0	0.556952	48	0.02177	2	0.081792	7	0	0	0.430475	39	0	0	0.078961	7	0	0	0.031145	3	0.023922	2	0.023394	2	0	0	0	0	0.040676	4
Solanum_lycopersicum_newGene_1761	--	8.27461	840	2.51453	298	4.00353	522	3.97043	441	8.25997	1096	4.09546	212	5.07843	627	3.14031	291	10.7292	1328	2.56418	305	4.96922	570	1.42521	107	9.34815	1127	3.43732	466	4.62067	572	3.99707	468	8.3547	947	3.87197	466	4.9515	570	5.05525	528	6.73022	784	2.50538	246	4.48765	563	4.21051	482
Solanum_lycopersicum_newGene_1762	--	0.085168	3	2.08145	48	0.375154	10	0.714961	19	0.309667	9	0.90567	23	0.382176	10	0.560873	15	0.154308	4	1.25695	35	0.27412	7	0.397451	12	0.077387	3	0.279168	9	0.510249	14	0.154513	4	0.074211	2	0.495259	13	0.550574	14	1.22673	31	0.425164	11	1.27029	33	0.049868	2	0	0
Solanum_lycopersicum_newGene_1767	--	4.66977	149	2.36863	79	4.7601	172	5.19482	185	3.30865	129	7.07156	229	3.18817	112	3.5772	139	4.02573	143	3.90401	163	2.91153	117	3.18643	134	2.62815	104	6.29138	278	4.0948	173	5.34134	184	6.11313	249	4.98557	198	4.64776	182	4.89302	168	2.33617	93	4.00355	146	5.37836	180	3.61914	141
Solanum_lycopersicum_newGene_1768	--	0	0	0	0	0	0	0	0	0	0	0	0	0	0	0	0	0	0	0	0	0	0	0	0	0	0	0	0	0	0	0.213946	3	0	0	0	0	0	0	0	0	0	0	0	0	0	0	0	0
Solanum_lycopersicum_newGene_1776	--	0	0	0	0	0.135603	4	0	0	0	0	0	0	0	0	0	0	0	0	0	0	0	0	0	0	0	0	0	0	0	0	0	0	0	0	0	0	0	0	0	0	0	0	0	0	0	0	0	0
Solanum_lycopersicum_newGene_1777	--	0.89721	124	1.3071	177	1.58109	248	1.34334	209	0.710131	108	2.34887	331	1.70114	261	0.596663	40	0.841457	128	1.63044	204	2.28812	265	0.587407	96	1.28259	194	1.72437	289	1.96494	309	1.42232	217	0.743225	50	2.06542	319	1.6653	182	0.827733	123	0.328772	35	1.56412	238	1.92499	223	1.85292	215
Solanum_lycopersicum_newGene_1788	--	0.167205	6	0.202976	8	0.250826	11	0.145591	6	0.32783	13	0.087132	4	0.409211	14	0.248385	10	0.099437	4	0	0	0	0	0	0	0.155222	6	0.113218	5	0.043504	2	1.34878	53	0.049783	2	0.142088	6	0.074588	3	0	0	0.111901	5	0.124101	5	0.295923	12	0.052259	2
Solanum_lycopersicum_newGene_1791	--	0.163731	3	0	0	0.810193	18	0.713755	20	0.896176	25	0.316121	9	0.556131	17	2.66867	73	0.468523	11	0.209244	7	0.140088	3	0.623976	20	0.765975	23	0.587341	20	1.2067	32	15.2512	369	0.77531	16	0.447196	14	0.965505	28	1.23702	34	1.22053	35	2.66119	73	1.68232	47	2.03704	47
Solanum_lycopersicum_newGene_1792	--	0.064981	3	0	0	0.243584	10	0.152163	6	0	0	0.079573	3	0.226589	9	0	0	0	0	0.198303	8	0.250345	10	0.097286	4	0.078138	3	0	0	0.34307	14	1.75816	68	0	0	0	0	0.237709	9	0.13436	6	0	0	0.102879	4	0.231824	9	0.052145	2
Solanum_lycopersicum_newGene_1814	--	0.391829	16	0.268765	15	0.388277	19	0.511555	28	0.246541	14	0.285497	12	0.403392	19	0.033204	2	0.163111	11	0.240484	11	0.340259	14	0.027557	2	0.677258	22	0.219132	12	0.816127	40	0.008544	1	0.050046	2	0	0	0.125274	5	0.091786	4	0.185146	10	0	0	0.069599	2	0.324826	21
Solanum_lycopersicum_newGene_1818	--	0	0	0	0	0	0	0.041004	2	3.2351	155	3.20719	144	5.64719	273	3.52373	174	0	0	0.119701	6	0	0	0	0	5.17278	247	8.55066	453	6.68597	331	17.9306	857	2.38274	118	4.56105	221	5.50777	254	10.3131	482	4.96458	237	4.85313	233	15.9142	748	18.0423	853
Solanum_lycopersicum_newGene_1822	--	0	0	0	0	0.247211	9	0	0	0.062912	2	0	0	0.093172	3	0.089888	3	0.125607	4	0.313618	11	0.077835	3	0	0	0	0	0	0	0	0	0	0	0	0	0.061919	2	0.119715	4	0	0	0	0	0	0	0	0	0	0
Solanum_lycopersicum_newGene_183	--	0.66669	33	1.14934	56	0.340274	20	0	0	0.404971	22	0.032264	2	0.179997	10	0.071305	4	0.636731	35	0.139738	8	0.354003	19	0.084905	5	0.52586	29	0	0	0.061746	4	0	0	0.487101	28	0	0	0.078443	5	0	0	0.837273	46	0.290549	16	0.246446	14	0	0
Solanum_lycopersicum_newGene_1834	--	0	0	1.83275	46	0.264383	9	0.088261	3	0	0	1.63188	45	0.17475	6	0.974953	20	0	0	2.14626	48	0.177117	6	0.387217	10	0.129607	4	1.08306	37	0.570725	19	0.638231	17	0.14584	4	3.49155	84	0.405771	13	0.546818	17	0.052721	2	1.58338	49	0.286351	6	0.080587	3
Solanum_lycopersicum_newGene_1838	--	0.27851	11	0.147464	6	0.215306	10	0.074769	4	0.212448	10	0.197813	8	0.045848	2	0.31308	14	0	0	0.181419	9	0.028331	2	0	0	0.259579	12	0.051468	3	0	0	0.150361	7	0.328924	15	0.483806	22	0.082113	4	0.094945	5	0.102288	5	0.415626	18	0.155899	7	0	0
Solanum_lycopersicum_newGene_184	--	0	0	0	0	0	0	0	0	0.055332	3	0	0	0.136576	6	0	0	0	0	0	0	0	0	0	0	0	0	0.049882	3	0.10679	5	0	0	0.347078	14	0.735179	28	0.458713	16	0.056566	3	0	0	0	0	0	0	0	0
Solanum_lycopersicum_newGene_1845	--	0.732573	19	0.623999	15	0.451403	12	0.379933	17	0.530544	23	0.253618	10	0.253052	11	0.153792	7	1.05552	26	0.645236	19	0.592037	22	0.044858	2	0.324578	14	0.165153	7	0	0	0.418024	12	0.221503	6	0.134969	4	0.099641	5	0.809201	19	0.565141	21	0.478216	15	0.355552	15	0.25359	11
Solanum_lycopersicum_newGene_1859	--	1.86181	108	2.6125	150	1.62892	107	2.6939	177	1.50613	96	3.62382	218	1.8985	122	3.20991	213	1.55894	100	3.69116	248	1.50663	96	2.94353	202	1.33274	86	3.0734	218	2.01884	134	2.80793	181	1.57452	105	3.59138	234	2.46245	152	2.47493	155	1.29202	82	2.50928	162	2.39144	151	1.45333	92
Solanum_lycopersicum_newGene_186	--	5.14091	243	8.03693	395	7.05731	682	5.14791	299	3.22993	350	11.4365	464	5.09732	326	4.08824	254	4.01123	436	9.5013	491	9.59689	574	2.93802	214	5.12436	264	10.549	590	5.05143	399	6.27365	430	3.58549	403	8.29913	914	4.3594	456	5.86721	315	5.32455	263	7.09797	404	6.80049	497	5.74977	244
Solanum_lycopersicum_newGene_1868	--	1.56351	41	3.59959	91	1.56858	46	5.9521	173	5.48175	156	2.63939	71	1.9396	56	4.67563	137	4.0348	115	3.06855	92	5.40371	152	2.2496	69	3.26684	93	2.16388	68	3.09579	91	3.51242	100	3.2503	96	2.61169	76	2.95592	81	4.33238	120	3.14723	90	2.6234	75	3.40002	95	5.58239	157
Solanum_lycopersicum_newGene_1883	--	7.01407	493	7.89307	446	7.85054	585	9.12934	426	7.8997	516	6.61286	460	10.2608	770	12.2783	654	5.95361	346	11.0654	624	12.1609	712	14.546	812	8.09667	428	8.06554	548	13.2236	903	12.3782	658	7.86828	518	10.1705	581	9.83719	512	10.2847	596	8.77581	570	7.01938	464	8.78396	617	7.70766	404
Solanum_lycopersicum_newGene_1884	--	1.98346	79	2.68648	103	1.75343	78	1.44146	62	1.44848	62	2.34007	95	2.233	97	1.88437	84	1.92639	85	4.3228	189	3.26032	138	1.17018	53	1.67727	73	2.76516	133	2.06201	91	2.21571	95	1.41442	61	2.8161	124	2.72272	113	1.97344	86	1.63153	71	2.05153	82	2.69047	114	3.11625	133
Solanum_lycopersicum_newGene_1891	--	0.669885	26	0.440206	17	0.578565	25	0.687398	30	0.516878	22	0.424353	17	0.461055	20	0.562588	25	0.442715	19	0.253103	11	0.539617	22	0.071062	4	0.680381	29	0.490767	23	0.373575	16	0.46422	20	0.255077	11	0.966733	41	1.03271	42	1.04002	42	0.860153	36	0.297734	13	0.394686	17	0.489574	20
Solanum_lycopersicum_newGene_190	--	0.38374	9	0	0	0	0	0	0	1.10051	26	0	0	0.140971	5	0	0	0.429074	10	0	0	0	0	0.138536	5	0.175803	5	0	0	0.244588	6	0.54491	13	0	0	0	0	0	0	0	0	0.440996	11	0.513128	12	0	0	0	0
Solanum_lycopersicum_newGene_1901	--	167.327	3822	19.0952	422	212.008	5499	414.964	10582	130.222	3209	1.58095	38	95.6168	2440	233.066	6018	92.9703	2344	1.10388	30	165.982	4104	338.715	9047	189.335	4731	0.828295	24	17.115	443	45.081	1125	101.677	2624	0.154389	4	23.0484	516	151.305	3666	146.382	3668	3.2533	84	93.1686	2248	172.769	4317
Solanum_lycopersicum_newGene_1902	--	77.6666	1745	10.7372	237	124.027	3164	160.643	4062	94.5794	2338	0.54163	13	42.9567	1076	65.3857	1672	54.3785	1347	0.468452	13	94.0002	2297	72.7122	1926	99.0402	2449	0.918281	26	11.6815	300	25.4585	631	69.1003	1770	0.066904	2	28.9719	691	75.6248	1829	100.651	2489	0.540426	14	78.2112	1904	85.9049	2104
Solanum_lycopersicum_newGene_1903	--	20.8856	1567	21.9938	1647	14.9475	1217	14.2503	1170	15.8271	1348	23.9545	1880	15.1278	1219	9.20846	837	21.082	1682	27.6349	2368	16.4436	1319	9.58918	854	19.4187	1560	22.5264	2039	14.1384	1198	15.6216	1255	22.3271	1937	21.3924	1769	14.9616	1176	14.7889	1244	21.3932	1769	22.7746	1884	18.2963	1470	15.9362	1315
Solanum_lycopersicum_newGene_1905	--	0	0	0	0	0	0	0	0	0	0	0	0	0	0	0	0	0	0	0	0	0	0	0	0	0	0	0	0	0	0	0	0	0	0	0	0	0	0	0	0	0	0	0	0	0	0	0	0
Solanum_lycopersicum_newGene_192	--	6.40684	226	6.09821	211	8.09459	324	5.65285	224	7.03103	273	5.55689	203	5.2405	206	7.4164	297	7.44879	289	5.37812	219	5.82007	223	7.83193	325	5.64333	219	5.27032	227	8.88339	357	8.66173	337	7.21835	290	8.02938	316	6.55255	245	8.08621	307	6.30147	245	4.7979	187	6.50706	249	6.79624	261
Solanum_lycopersicum_newGene_1922	--	0	0	0	0	0	0	0	0	0	0	0	0	0	0	0	0	0	0	0	0	0	0	0	0	0	0	0.419171	7	0	0	1.30701	19	0	0	0.139629	3	0	0	0	0	0	0	0	0	0	0	0.428248	6
Solanum_lycopersicum_newGene_1925	--	0	0	0	0	0	0	0	0	0	0	0	0	0	0	0	0	0	0	0	0	0	0	0	0	0	0	0	0	0	0	0	0	0	0	0	0	0	0	0	0	0	0	0	0	0	0	0	0
Solanum_lycopersicum_newGene_1926	--	6.98622	834	3.83683	339	2.15449	437	2.24089	267	7.58852	1034	4.84467	371	4.71648	383	5.47724	365	4.44209	628	5.96864	548	3.73117	379	3.06781	464	3.67339	528	4.28282	466	2.06972	307	0.968552	193	3.39837	597	1.72678	352	4.21024	487	2.42186	195	3.24145	397	3.61253	545	5.06302	450	2.65619	213
Solanum_lycopersicum_newGene_1939	--	0	0	0	0	0	0	0.14327	3	0	0	0	0	0	0	0	0	0	0	0	0	0	0	0.547659	12	0	0	0	0	0	0	0	0	0	0	0	0	0	0	0.100412	2	0	0	0	0	0	0	0	0
Solanum_lycopersicum_newGene_1941	--	4.04556	368	0.733816	69	1.69929	189	2.57804	283	3.6974	367	1.92681	195	1.81421	192	1.63734	180	4.82752	518	0.796259	87	1.98058	205	0.406041	46	4.17212	438	1.6109	186	2.54454	284	1.32769	141	1.1973	109	2.53264	257	1.18058	124	1.35361	146	2.54147	274	0.961395	102	2.23772	196	1.69442	177
Solanum_lycopersicum_newGene_195	--	0	0	0	0	0	0	0	0	0	0	0.527014	9	0	0	0.093714	2	0	0	0	0	0	0	0	0	0	0	0.189984	4	0	0	0.164067	3	0	0	0	0	0	0	0	0	0	0	0	0	0.077613	2	0	0
Solanum_lycopersicum_newGene_1950	--	0	0	0.786713	20	0	0	0.115384	4	0	0	0.230716	6	0.129921	4	0	0	0	0	0	0	0.141671	4	0	0	0.07095	2	0	0	0	0	0	0	0	0	0	0	0.224595	6	0	0	0	0	0.043724	2	0	0	0	0
Solanum_lycopersicum_newGene_1956	--	0	0	0.601279	6	0	0	0	0	0	0	0	0	0	0	0	0	0	0	0	0	0	0	0.296048	4	0	0	0	0	0	0	0	0	0	0	0	0	0	0	0	0	0	0	0	0	0	0	0	0
Solanum_lycopersicum_newGene_197	--	1.45453	118	2.66468	212	2.70754	249	1.39742	128	1.65234	147	4.60031	384	2.663	240	1.30696	121	2.44878	219	4.07324	381	2.95018	260	0.770411	74	2.19924	196	4.88456	482	2.01984	187	3.17212	283	2.05163	189	4.92727	446	2.96901	255	2.56387	223	2.33825	208	3.13797	281	3.22839	283	3.10924	274
Solanum_lycopersicum_newGene_1984	--	0	0	0	0	0.179374	5	0	0	0	0	0	0	0.157237	4	0.253806	6	0	0	0	0	0	0	0	0	0.17494	5	0	0	0.215501	6	0.523935	12	0	0	0	0	0.134589	3	0	0	0	0	0	0	0.255913	6	0.599578	14
Solanum_lycopersicum_newGene_1985	--	0	0	0	0	0.042846	2	0.04457	2	0	0	0	0	0.113056	5	0.70855	33	0	0	0	0	0.264434	12	0.168596	8	0.434964	19	0	0	1.01631	46	0.15998	8	0	0	0.180319	9	0.094969	5	0.129444	6	0	0	0	0	0.139538	6	0.450884	20
Solanum_lycopersicum_newGene_1988	--	0	0	0	0	0.466817	7	0	0	0.146934	2	0	0	0.207713	3	0.143018	2	0.444482	7	0.206914	3	0.09096	2	0.249224	4	0	0	0.422368	7	0.429668	7	0	0	0	0	0.219109	4	0	0	0.529531	7	0	0	0	0	0	0	0.59939	8
Solanum_lycopersicum_newGene_199	--	1.72172	39	0.97782	22	1.10199	29	0.315001	8	0.245385	7	2.19478	51	0.550492	14	1.38312	36	0.547415	14	3.13264	82	1.49706	37	2.26943	60	0.781532	20	1.90304	53	1.59378	41	0.271102	7	0.631	17	2.02834	51	1.00573	24	0.205804	5	1.14431	29	2.30759	58	1.12717	28	0.063156	2
Solanum_lycopersicum_newGene_1991	--	0	0	0.512314	4	0	0	0	0	0	0	0	0	0	0	0	0	0	0	0	0	0	0	0	0	0	0	0	0	0	0	0	0	0	0	0	0	0	0	0	0	0	0	0	0	0.230619	2	0	0
Solanum_lycopersicum_newGene_2009	--	0.333743	19	0	0	0.092792	6	0.081361	5	0.16633	10	0	0	0.098598	7	0.096339	6	0.232614	14	0	0	0.033677	3	0	0	0.341739	21	0.058619	4	0.128278	8	0.04404	3	0.101543	7	0.081906	5	0.182191	11	0.127615	8	0	0	0	0	0.033804	3	0.067106	4
Solanum_lycopersicum_newGene_2014	--	2.78295	139	0.330897	18	0.581813	34	0.302464	19	2.34518	127	0.24282	14	0.100657	7	0.473261	29	1.66589	96	0.39347	24	0.70967	42	0.197254	12	1.65943	96	0.667783	44	0.749618	44	1.46812	40	2.43686	144	1.41825	84	0.786607	44	0.399125	24	3.06198	174	0.631777	38	0.432057	26	0.444728	25
Solanum_lycopersicum_newGene_2015	--	0.140429	4	0	0	0.331373	11	0	0	0	0	0.33985	10	0	0	0	0	0.100441	4	0	0	0.064784	3	0	0	0	0	0.057538	2	0	0	0	0	0.430934	14	0.063026	3	0	0	0	0	0	0	0	0	0	0	0	0
Solanum_lycopersicum_newGene_2021	--	0.886921	30	0.415657	14	0.529462	20	0.052884	2	2.4762	91	0	0	0.413944	16	0	0	1.23471	46	0.100109	4	1.00758	37	0.255873	10	1.2011	44	0	0	0.132262	5	0.064472	3	4.48769	170	0	0	0.157757	6	0.122906	5	2.05403	75	0.146329	6	0	0	0	0
Solanum_lycopersicum_newGene_2022	--	0.45409	40	0.481338	44	0.23934	25	0.420588	44	0.791243	54	1.0633	101	0.346888	34	0.969597	96	0.211839	14	1.00104	107	0.38894	39	0.41043	41	0.12767	14	0.787176	85	0.447458	46	1.22519	114	0.323918	34	0.238256	23	0.256632	26	0.432644	43	0.533171	54	0.871839	54	0.381358	38	0.241013	19
Solanum_lycopersicum_newGene_2026	--	0	0	0	0	0	0	0	0	0	0	0	0	0	0	0	0	0	0	0	0	0	0	0	0	0	0	0	0	0.271058	3	0	0	0	0	0	0	0	0	0	0	0	0	0	0	0	0	0	0
Solanum_lycopersicum_newGene_2038	--	3.60468	357	1.53567	163	4.10149	480	2.45457	237	4.42416	462	3.78297	403	1.3473	159	2.03482	250	4.18415	450	2.40037	297	1.15886	134	0.64321	77	4.82654	375	1.05316	140	0.972086	111	4.17713	494	2.73333	281	3.22828	376	1.38586	154	0.901436	105	2.24819	253	1.96932	235	3.23135	362	3.14312	364
Solanum_lycopersicum_newGene_2041	--	2.87829	559	3.1412	599	3.1929	704	1.95188	427	2.21217	473	5.51648	1107	3.33064	721	1.83817	407	2.16546	464	7.28228	1636	4.32901	915	1.27346	292	2.74143	586	6.08144	1441	3.22788	715	3.07287	658	2.20899	489	5.95191	1292	3.15736	651	3.38929	709	2.19573	470	4.06852	809	3.76014	791	3.99663	846
Solanum_lycopersicum_newGene_2045	--	19.8883	386	37.578	716	39.2189	864	44.2364	966	17.6506	377	45.9661	921	28.5939	618	68.2397	1506	17.0924	366	37.391	839	24.9289	526	85.1962	1947	19.5937	419	36.7302	870	43.2074	956	42.7203	914	16.8861	374	35.2473	764	25.0437	516	31.9968	668	16.997	363	49.0299	1052	21.0981	444	36.5687	773
Solanum_lycopersicum_newGene_2047	--	1.49737	11	2.49497	17	1.07442	9	1.29934	11	1.53791	12	2.15447	16	1.00129	8	0	0	2.40957	19	2.2809	19	1.35141	11	0	0	2.28396	18	2.01342	17	0.405978	4	1.10472	9	1.30673	11	1.36512	11	0.5551	5	1.47286	11	2.04525	16	1.72515	14	1.58654	12	1.59102	12
Solanum_lycopersicum_newGene_205	--	0.800527	14	0.118731	3	0.308115	7	0.77564	15	0	0	0	0	0.680077	14	1.76331	35	0.520685	10	0.246994	5	0.687914	13	1.20158	25	0.370756	8	0.663959	14	0.66436	13	0.521355	10	0	0	1.18238	23	0.322259	6	1.27654	24	0.105943	3	0.632554	13	0.107612	3	0.64088	12
Solanum_lycopersicum_newGene_2053	--	0.29122	6	0	0	0.562649	12	0.102561	3	0.422562	9	0	0	0.210166	5	0.094791	2	0.139305	3	0.165942	4	0.579579	12	0.292144	7	0.8056	17	0.375346	9	0.788422	17	0.145128	3	0.214607	5	0.385974	8	0.646439	13	0.626433	13	0.382591	8	0.245471	6	0.823366	17	0.354184	8
Solanum_lycopersicum_newGene_206	--	39.7084	3077	15.4177	1174	35.6186	3133	30.8543	2691	49.4217	4213	19.1438	1533	23.9169	2065	36.8734	3252	70.1775	5993	18.517	1660	18.3195	1544	35.1132	3207	50.3837	4297	25.2682	2390	19.4754	1721	38.8756	3321	106	9364	27.4228	2376	23.2775	1915	31.6092	2636	63.1802	5388	14.9145	1278	19.124	1606	24.8551	2099
Solanum_lycopersicum_newGene_2063	--	1.37732	139	2.42885	259	2.81682	327	1.84891	201	2.48903	310	3.29845	355	2.12384	234	0.398121	41	2.71275	276	2.55037	305	2.48032	300	1.36427	163	2.43942	256	3.36493	377	3.40233	408	3.08455	349	2.02217	225	3.59369	420	2.86759	298	2.29755	245	1.87632	209	1.44601	149	3.297	347	0.804318	79
Solanum_lycopersicum_newGene_2074	--	0	0	0	0	0.069947	2	0.276528	8	0	0	0	0	0	0	0	0	0.072774	3	0	0	0	0	0	0	0	0	0	0	0	0	0	0	0	0	0	0	0	0	0.118641	4	0.218642	7	0	0	0	0	0	0
Solanum_lycopersicum_newGene_2077	--	22.0213	2247	7.41819	744	5.28123	612	16.9287	1944	20.8275	2338	17.9911	1897	5.87907	669	37.2366	4323	27.6001	3104	23.4867	2771	8.80385	977	12.2009	1467	21.7925	2447	22.6817	2824	8.8133	1026	32.2714	3630	21.8773	2545	24.4389	2787	6.21191	673	33.7818	3709	16.6468	1869	18.0129	2033	7.53204	833	19.9992	2224
Solanum_lycopersicum_newGene_2080	--	0.608855	12	0.522542	11	0.358292	8	0.546849	12	1.36656	30	0.198672	5	0.579206	13	1.15411	26	0.498165	11	1.10803	25	0.704276	15	0.261204	6	0.358044	8	0.409236	10	1.31961	30	0.797181	18	0.582251	13	1.18364	26	1.6813	35	0.61821	13	0.322341	7	0.247903	6	0.74006	16	0.254027	6
Solanum_lycopersicum_newGene_2082	--	0	0	0	0	0	0	0	0	0	0	0	0	0	0	0	0	0.077363	2	0.091448	2	0	0	0	0	0	0	0.127462	3	0	0	0	0	0	0	0	0	0	0	0	0	0.2827	4	0	0	0	0	0.062175	1
Solanum_lycopersicum_newGene_2087	--	2.21557	166	0.969476	72	1.07969	92	0.460498	39	2.23677	185	1.29332	101	0.917163	77	0.572637	49	1.49993	124	0.821633	72	0.81032	67	0.971235	86	1.50026	124	0.842774	78	0.453912	39	0.617932	52	0.791928	68	0.593668	50	1.2012	96	1.2018	97	1.67455	139	1.69542	141	1.35199	110	1.02446	84
Solanum_lycopersicum_newGene_2088	--	0.216828	5	1.49324	29	0.391972	10	0	0	0	0	3.01064	65	0.5697	12	1.65064	35	0	0	0.900162	23	0.383503	9	0.769586	20	0	0	1.28064	33	0.352949	9	0.312314	7	0.263321	7	1.05671	26	0.125914	3	0.621037	13	0.073014	2	1.77559	43	0.223322	6	0.640771	16
Solanum_lycopersicum_newGene_209	--	5.70736	451	3.12593	243	5.2041	466	4.06642	361	6.37675	554	5.28346	431	4.74897	418	3.64084	327	5.38742	469	4.40633	402	5.14997	442	1.64672	154	6.21532	540	4.67586	451	4.69262	422	3.46939	302	4.70949	424	6.03577	533	6.48991	544	3.0357	258	4.27977	372	4.45671	389	4.75649	407	3.77502	325
Solanum_lycopersicum_newGene_2093	--	0.139075	4	0.824343	24	0.186844	7	0	0	0	0	0.20172	6	0	0	0.183337	7	0	0	0	0	0.159865	6	0.29422	10	0.126369	4	0	0	0.239715	8	0	0	0	0	0	0	0.196587	7	0	0	0.126384	4	1.27318	41	0.384482	12	0	0
Solanum_lycopersicum_newGene_2098	--	0.067525	4	0.168181	10	0.039658	2	0	0	0.225112	14	0.353597	20	0.358721	19	0.209907	14	0.090349	7	0.405246	23	0	0	0	0	0	0	0.149033	11	0.039092	2	0.314836	16	0	0	0.576662	31	0	0	0.101401	6	0	0	0.517298	30	0.124659	6	0.082627	5
Solanum_lycopersicum_newGene_2100	--	0	0	0.923014	61	0.292365	23	0.544672	41	0	0	0.907677	63	0.269436	21	0.48293	37	0.149285	11	0.754824	59	0.420249	31	0.362005	29	0	0	0.414249	34	0.207473	16	0.301725	23	0.013242	2	0.388573	30	0.013887	1	0.40082	29	0.040774	4	1.10797	82	0.366704	27	0.410216	30
Solanum_lycopersicum_newGene_2101	--	0.022503	2	0.531813	24	0.049764	3	0.048439	3	0.079596	4	2.11959	101	0.039293	2	0.327065	18	0.118657	6	2.09953	111	0	0	0.268173	15	0.13818	7	2.26906	127	0.172694	9	0.738312	38	0	0	2.92228	150	0.206707	11	0.314565	16	0.0622	4	1.71003	87	0.101036	6	0.560506	28
Solanum_lycopersicum_newGene_2122	--	4.34951	285	8.80026	566	3.92601	292	2.15898	160	3.63783	263	7.50936	508	5.11984	374	2.24827	168	5.66897	410	6.35209	481	5.46323	389	2.61353	202	4.12658	298	6.92363	554	3.41497	255	2.21457	160	3.05801	229	4.91074	360	5.58501	389	3.34474	236	6.0477	436	7.07999	513	5.85259	416	2.4949	178
Solanum_lycopersicum_newGene_2123	--	3.3133	270	1.71622	138	1.73141	160	2.43381	223	2.84519	255	4.21041	354	2.24539	204	2.60066	241	2.92096	262	3.49858	330	2.4079	214	1.63194	157	3.34795	300	3.05783	304	2.75448	256	3.24044	291	2.81537	262	3.52753	321	2.70994	235	1.93208	170	2.51019	225	3.22686	291	2.78172	246	2.78856	248
Solanum_lycopersicum_newGene_2124	--	0.234763	11	0	0	0.267988	14	0.213136	15	0.168931	8	0	0	0	0	0.012512	1	0.305182	24	0.518676	39	0.140506	11	0	0	0.258002	13	0.096185	6	0.099663	5	0	0	0.521604	26	0.447918	29	0.291135	19	0.709461	33	0.257851	17	0.425481	24	0.04961	3	0	0
Solanum_lycopersicum_newGene_2126	--	0.291693	10	0.453798	15	0.465185	18	0.831454	32	1.32606	50	0.718938	25	0.63648	24	0	0	0.354324	14	0.229574	9	0.304215	12	0	0	0.711362	27	0.357338	15	0.769528	30	0.308749	12	0.556395	22	0.230411	9	0.481907	18	0.462976	17	0.643764	24	0.706832	27	0.966953	36	0.364504	14
Solanum_lycopersicum_newGene_2128	--	3.18616	159	4.77741	236	3.43036	197	10.8106	609	3.07944	170	5.61055	291	5.46321	302	9.32823	530	2.47776	138	8.1135	468	8.9355	484	8.08714	477	3.34038	185	4.83601	295	6.01911	341	8.65546	480	1.82198	105	5.89076	330	5.71935	303	8.47476	456	1.91779	107	5.60031	309	5.1436	278	7.80171	426
Solanum_lycopersicum_newGene_2130	--	0.189081	11	0.077027	4	0.13326	8	0.123686	8	0.137498	8	0.084247	5	0.1396	9	0.219595	14	0.085787	5	0.261713	17	0.074017	5	0	0	0.034361	3	0.030886	2	0	0	0.408267	24	0.058731	4	0.202988	12	0.10679	6	0.035334	3	0.171827	11	0.102593	7	0.139627	8	0.15364	9
Solanum_lycopersicum_newGene_2135	--	0.75052	35	1.43222	65	1.1467	60	1.71139	89	0.369246	19	1.9404	92	1.17169	60	2.15236	113	0.427381	22	3.00337	159	1.74734	87	1.87325	101	1.26207	64	2.11643	119	1.87962	99	1.72547	88	1.0073	53	1.75766	90	1.70133	83	2.15599	107	0.769901	39	2.05641	105	0.897079	45	1.19351	60
Solanum_lycopersicum_newGene_2138	--	0.145583	2	0.147774	2	0.178274	3	0.062963	1	0.292015	5	0	0	0	0	0.686637	11	0.132104	2	0.120018	2	0.133877	2	0	0	0	0	0	0	0.382252	6	0	0	0	0	0	0	0.399225	6	0.190301	3	0.052919	1	0	0	0.555447	9	0.063241	1
Solanum_lycopersicum_newGene_2140	--	0	0	0	0	0	0	0	0	0	0	0	0	0	0	0	0	0	0	0	0	0	0	0.931992	19	0	0	0	0	0	0	0	0	0	0	0	0	0	0	0	0	0	0	0	0	0	0	0	0
Solanum_lycopersicum_newGene_2142	--	0.395251	28	1.96565	125	0.80162	63	1.60259	122	0.515077	40	0.549321	38	0.535391	42	0.389193	31	0.733215	56	1.01499	81	0.767499	52	1.49731	109	0.670107	52	0.966101	72	0.542362	43	0.484135	37	0.278941	22	0.864233	67	0.85811	63	0.400343	30	0.896891	65	0.614601	46	0.567601	36	0.914695	69
Solanum_lycopersicum_newGene_2150	--	1.21149	44	0	0	0	0	0	0	0	0	0	0	0	0	0	0	0	0	0	0	0	0	0	0	1.49035	59	0	0	0	0	0	0	0.516993	22	0	0	0	0	0	0	0	0	1.34951	54	0	0	0	0
Solanum_lycopersicum_newGene_2151	--	1.4929	63	3.21502	132	1.04831	50	2.16697	102	2.66632	123	3.23576	140	1.5081	71	1.76125	84	1.11249	52	4.3353	209	0.838318	39	1.05906	53	0.470884	22	2.2958	117	0.651516	31	2.78304	128	1.18536	57	3.73698	175	2.01911	90	2.86799	129	1.67874	78	1.54096	72	1.06449	49	1.42771	65
Solanum_lycopersicum_newGene_2155	--	5.80226	265	1.34307	61	4.23475	219	4.44577	228	4.24146	213	0.990233	47	7.846	399	8.08438	419	8.51245	428	0.74717	40	15.2268	755	6.67181	359	5.24976	264	1.92585	108	11.4461	595	3.55341	179	6.14766	320	1.31262	67	8.25665	400	4.2387	208	8.48328	426	1.9153	97	7.81177	386	4.75063	236
Solanum_lycopersicum_newGene_2156	--	2.0655	87	0.205791	9	1.06353	51	1.32982	63	1.48194	69	0.3548	16	3.49724	164	0.968375	47	1.48892	70	0.208284	11	6.77607	310	0.381723	19	1.94107	90	0.49222	26	3.19955	154	0.807056	38	2.27089	109	0.168813	8	2.74823	123	0.945131	43	3.28781	153	0.139915	7	3.46321	158	2.2265	103
Solanum_lycopersicum_newGene_2157	--	1.56932	34	0.606912	13	1.07027	27	0.329321	9	0.79889	19	0.596089	14	1.56165	38	0.364282	9	0.756595	19	0.239852	6	1.35436	32	0.584707	15	0.841797	20	1.19622	32	0.731379	19	0.503385	12	1.77513	44	0.823906	20	1.04706	24	0.08609	2	0.792951	19	0.083779	2	1.4925	35	1.1634	28
Solanum_lycopersicum_newGene_2158	--	0	0	0.029208	2	0.724561	58	1.11861	88	0	0	0.08051	6	1.94673	152	1.61331	129	0	0	0	0	0.909506	69	0.174795	15	0.052117	5	0.258198	22	0.308162	25	1.97377	152	0.230755	19	0.767505	60	0.287701	22	0.556412	42	0	0	0	0	1.71759	130	0.822822	63
Solanum_lycopersicum_newGene_2162	--	0.486728	18	0.056683	3	0.144316	6	0.259607	11	0.12673	6	0.2945	11	0.449542	19	0.078392	4	0.241404	10	0.631251	27	0.051181	3	0.240397	11	0.367964	15	0.181216	8	0.736688	31	0.457253	19	0.136362	6	0.903868	37	0.895005	35	0.284024	11	0	0	0	0	1.06142	42	0.237894	10
Solanum_lycopersicum_newGene_2164	--	0	0	0	0	0	0	0.04069	2	0	0	0	0	0	0	0	0	0	0	0	0	1.14235	34	0	0	0	0	0.153277	5	0.645786	20	0	0	0	0	0	0	0.158638	5	0.129859	4	0	0	0.337394	10	0	0	0	0
Solanum_lycopersicum_newGene_2174	--	1.05597	29	0.640051	19	0.581207	21	0.681026	21	1.162	38	1.61764	49	0.874979	27	0.284967	10	0.069913	3	1.08665	36	0.323022	11	0.6325	22	0.218464	7	0.826217	29	0	0	0.792206	24	0.271773	9	1.11238	34	0.503184	15	0.896788	29	0	0	1.34051	42	0.895007	30	1.21467	39
Solanum_lycopersicum_newGene_2176	--	3.89675	122	13.7348	422	3.61136	128	5.27479	185	3.20284	110	12.8952	415	5.47044	191	4.08725	145	3.39805	117	16.2264	585	4.69656	159	1.70449	63	3.29821	113	10.6402	407	7.67568	273	7.77211	267	2.45113	87	8.05996	281	4.59204	152	5.26527	177	2.61736	90	12.3954	428	5.47393	185	6.67523	228
Solanum_lycopersicum_newGene_2179	--	2.90564	153	5.43275	314	7.41207	463	5.25116	345	2.32711	146	13.1527	728	4.59236	299	7.21299	440	1.02159	67	10.4584	656	4.63914	302	4.52694	288	2.09309	133	9.5783	674	11.8236	685	9.46752	621	3.07414	200	13.0815	822	5.25778	325	5.92556	392	2.25786	138	9.99007	621	7.37852	368	6.73589	427
Solanum_lycopersicum_newGene_218	--	0.055721	3	0.119589	6	0	0	0.156913	8	0.052884	3	0	0	0.18646	10	0.07733	4	0	0	0.328833	18	0.262656	13	0.149817	8	0	0	0	0	0.03056	2	0.078656	4	0.038592	2	0.0389	2	0	0	0.08204	5	0.100286	6	0.039918	3	0.310622	16	0.103607	6
Solanum_lycopersicum_newGene_2184	--	0.403514	8	0.518516	10	2.51245	53	0.478986	10	0.297602	6	0	0	0.318341	7	0.413516	9	0.099139	3	0.159353	4	0	0	0.508827	11	0.198546	4	0.088336	2	0.226809	5	0.261638	6	0.504744	11	0	0	0.133843	3	0.372262	8	0	0	0.3458	7	0.01143	1	0.150401	4
Solanum_lycopersicum_newGene_2185	--	0.899157	45	0.32142	16	0.328717	22	0.365835	24	1.08699	60	0.253955	13	0.472265	26	1.44333	91	0.870266	47	0.308465	18	0.388821	25	0.33546	23	1.40373	77	0.068866	5	0.646332	37	0.418727	27	1.05106	58	0.630221	34	0.592986	33	0.35931	23	0.789147	44	0.513582	27	0.892806	45	0.551275	36
Solanum_lycopersicum_newGene_2191	--	0	0	0	0	0	0	0	0	0	0	0	0	0	0	0	0	0	0	0	0	0	0	0	0	0	0	0	0	0.091945	2	0	0	0	0	0	0	0	0	0.576143	6	0	0	0	0	0	0	0	0
Solanum_lycopersicum_newGene_2192	--	0	0	0.309879	3	0.129325	2	0	0	0	0	0	0	0	0	0.29648	3	0.130223	2	0	0	0.529505	5	0.208127	2	0	0	0	0	0	0	0.570846	5	0.304367	3	0.34258	3	0.19398	2	0	0	0.234904	2	0.213302	2	0.10659	1	0	0
Solanum_lycopersicum_newGene_2198	--	0	0	0	0	0.138371	2	0	0	0	0	0	0	0	0	0	0	0	0	0	0	0	0	0	0	0	0	0	0	0	0	0	0	0	0	0	0	0	0	0	0	0	0	0	0	0	0	0	0
Solanum_lycopersicum_newGene_2199	--	0	0	0	0	0	0	0	0	0	0	0	0	0	0	0	0	0	0	0	0	0	0	0	0	0	0	0	0	0	0	0	0	0	0	0	0	0	0	0	0	0	0	0	0	0	0	0	0
Solanum_lycopersicum_newGene_2215	--	0.393167	15	0.381568	15	0.184041	8	0.255267	11	0.362689	16	0.598276	24	0.195203	9	0.773517	34	0	0	0.284705	13	0.145852	7	0.536681	24	0.215371	9	0.21616	10	0.332948	15	0.156849	7	0.149691	7	0.182055	8	0.232305	10	0.363435	15	0.130852	6	0.391366	17	0.267025	11	0.287762	12
Solanum_lycopersicum_newGene_2223	--	10.1291	312	0.708205	22	0.952157	34	1.99231	69	9.90581	335	0.257997	9	1.7867	62	3.38028	119	6.01632	204	1.07509	39	3.20578	108	4.5762	166	3.13328	106	0.591934	23	2.63973	93	0.73909	26	5.56339	195	0.314669	11	2.92054	96	1.65926	55	4.46603	151	0.426988	15	1.68605	57	1.24799	42
Solanum_lycopersicum_newGene_224	--	1.09956	61	2.61788	141	1.71411	107	1.46896	91	0.841035	51	5.16952	293	1.73353	106	1.6055	101	1.81018	110	6.25182	397	1.82019	109	3.65608	237	1.15757	70	3.59791	241	2.99793	188	1.91837	116	1.63844	103	3.33885	205	1.67328	98	2.71013	160	1.26933	77	4.5246	275	2.35194	140	3.17129	190
Solanum_lycopersicum_newGene_2250	--	0	0	0.199139	7	0	0	0.053165	3	0	0	0	0	0.05369	3	0.289171	11	0.061358	3	0	0	0.090392	4	0	0	0.133361	5	0.122396	5	0.230747	9	0.108534	4	0	0	0.107041	4	0.112752	4	0.055593	3	0.028537	2	0	0	0	0	0.109807	4
Solanum_lycopersicum_newGene_2254	--	0.172248	3	0	0	0	0	0.364856	7	0.097231	2	0	0	0	0	0.514963	10	0.053527	1	0.480179	10	0	0	0	0	0.106841	2	0	0	0	0	0.49142	10	0.306328	6	0	0	0	0	0	0	0	0	0.416795	8	0	0	0	0
Solanum_lycopersicum_newGene_2257	--	0.121623	2	0.588591	7	0	0	0	0	0.204039	3	0	0	0	0	0	0	0.243514	3	0.220809	3	0	0	0	0	0.523117	7	0	0	0	0	0	0	0	0	0	0	0	0	0	0	0	0	0	0	0.291446	4	0.170983	2
Solanum_lycopersicum_newGene_2258	--	2.9229	84	1.50213	43	4.26175	139	7.74333	249	1.03253	33	2.04947	61	3.27331	105	12.9653	422	1.91257	61	1.70595	57	6.07834	189	11.6667	393	2.70176	85	2.41269	85	5.93079	194	7.70317	243	1.85558	61	0.794506	26	4.36685	133	6.44205	198	1.97509	63	1.44619	46	2.87459	89	4.6799	146
Solanum_lycopersicum_newGene_2260	--	1.32046	18	0.154608	2	1.50971	23	1.59109	24	0.592216	9	0.665758	10	0.999477	15	2.70963	41	0.757488	11	0.263467	5	1.2455	18	0.801502	13	0.96431	14	0.729096	12	0.945294	15	0.759398	11	0.764223	12	1.35739	20	1.20435	17	2.36687	34	0.138436	3	2.11953	31	0.839395	12	2.04543	30
Solanum_lycopersicum_newGene_2266	--	0	0	0	0	0	0	0	0	0	0	0	0	0.240643	5	0	0	0	0	0	0	0.420633	8	0	0	0	0	0	0	0.292462	6	0	0	0	0	0	0	0.111622	2	0	0	0	0	0	0	0	0	0	0
Solanum_lycopersicum_newGene_2269	--	9.00015	240	16.7444	438	9.07858	275	17.1003	512	6.71923	197	25.0457	689	10.2164	303	14.5307	440	9.3727	275	23.8331	734	11.6515	337	9.03685	284	7.7926	229	25.2511	820	11.6022	352	19.1096	561	8.64165	263	18.7599	558	10.6368	301	18.8307	539	8.64959	254	19.7533	581	11.428	330	18.2559	530
Solanum_lycopersicum_newGene_2271	--	0.176449	5	0	0	0	0	0.58743	19	0.384492	12	0	0	0.967102	30	2.55777	80	0.263559	8	0	0	0.764348	23	0.338038	11	0.344549	11	0	0	0.219833	7	0.506874	16	0.431156	14	0.12884	4	1.11729	32	0.92994	28	0.207802	6	0	0	0.321204	10	0.329064	10
Solanum_lycopersicum_newGene_2274	--	0	0	0.055041	2	0.2698	8	0.384425	12	0.104392	4	0.623035	17	0.426017	13	0.737746	22	0	0	0.640929	20	0.070407	2	1.90124	59	0.275908	8	0.942073	15	0.693035	21	0.238111	7	0.067161	2	0.136991	4	0.081688	3	0.723989	16	0.200812	6	0.068775	2	0	0	0.331122	10
Solanum_lycopersicum_newGene_2275	--	3.94335	128	2.22889	71	1.13769	42	1.53736	56	4.00697	143	1.19528	40	1.64914	60	1.28718	48	3.64284	130	1.95287	73	1.63824	58	1.04938	40	3.36588	120	2.23811	88	0.789681	30	2.54094	91	2.03794	75	1.74484	63	2.01033	69	1.96086	68	2.80978	100	1.17644	42	0.945425	33	1.76049	62
Solanum_lycopersicum_newGene_2276	--	4.36904	179	2.52607	102	2.95121	138	2.82706	131	3.05132	138	2.2408	95	3.1034	142	2.3284	109	3.62309	164	2.48116	118	4.05128	181	2.74616	133	4.09231	185	1.72405	87	2.73493	128	3.72537	169	2.58336	121	3.19668	147	2.6597	116	4.01852	177	3.93755	178	2.42495	110	4.46044	198	2.82991	127
Solanum_lycopersicum_newGene_2282	--	0.50369	19	0.504023	19	0.840049	35	1.84082	76	0.226244	10	2.12163	80	0.410413	17	3.69782	154	0.423209	18	1.68006	71	1.27963	51	4.35925	188	0.40019	17	1.19695	54	3.33748	139	1.49721	61	0.378463	16	1.02322	42	0.370185	15	0.907875	36	0.437371	18	2.49413	101	1.51422	60	2.13954	86
Solanum_lycopersicum_newGene_2283	--	5.96692	527	3.56393	309	5.80578	582	5.23655	520	4.62012	449	7.83955	715	5.6488	556	5.69353	572	5.26653	512	5.68847	581	6.21229	596	4.30043	447	5.17289	503	6.63248	714	7.19203	723	5.79591	564	4.4734	450	8.48161	836	4.65784	436	6.58892	626	4.44606	432	5.39039	526	6.08996	582	5.87699	565
Solanum_lycopersicum_newGene_2284	--	0	0	0	0	0	0	0	0	0.133983	3	0	0	0	0	0	0	0	0	0	0	0	0	0	0	0	0	0	0	0.129293	3	0	0	0	0	0	0	0	0	0	0	0	0	0	0	0	0	0	0
Solanum_lycopersicum_newGene_2286	--	0	0	0	0	0	0	0	0	0	0	0	0	0	0	0	0	0	0	0	0	0	0	0.275556	5	0	0	0	0	0	0	0	0	0	0	0	0	0	0	0	0	0	0	0	0	0	0	0	0
Solanum_lycopersicum_newGene_2290	--	0.5236	12	0	0	0	0	0.390956	10	0.166004	5	0	0	0.719903	20	0.915518	22	0.144132	5	0	0	0.21812	5	0	0	0.508155	13	0	0	0.074759	3	0.314537	8	0.152605	5	0.157205	4	0.343776	10	0	0	0.393617	10	0	0	0.464799	13	0	0
Solanum_lycopersicum_newGene_2295	--	4.78377	260	2.77375	148	2.44151	156	5.41549	331	2.66725	147	1.01555	59	4.97105	301	4.44251	274	2.09762	128	2.16922	137	2.4459	147	2.50829	166	2.2834	118	1.88424	128	1.70768	109	6.31999	380	2.47351	140	2.21566	135	4.83379	278	4.6913	274	1.84279	114	2.56578	154	2.01675	122	5.03024	297
Solanum_lycopersicum_newGene_231	--	0.072041	2	0	0	0.080095	2	0	0	0.097058	3	0	0	0	0	0	0	0.045607	1	0	0	0	0	0.078468	2	0	0	0	0	0	0	0	0	0	0	0	0	0.14583	4	0	0	0	0	0	0	0.464248	11	0	0
Solanum_lycopersicum_newGene_2310	--	8.77794	413	10.7178	495	10.2788	549	12.9349	685	5.98452	310	15.7363	765	9.56648	501	22.1555	1185	8.02067	416	17.2113	936	13.9291	712	26.1811	1451	7.46834	387	14.9642	859	17.5086	939	10.7002	555	8.0278	431	13.8338	727	10.7255	535	8.95761	454	9.88162	512	17.9451	933	12.7555	650	10.679	547
Solanum_lycopersicum_newGene_2316	--	0	0	0	0	0	0	0	0	0	0	0	0	0	0	0	0	0	0	0	0	0	0	0	0	0	0	0	0	0	0	0	0	0	0	0	0	0	0	0	0	0	0	0	0	0	0	0	0
Solanum_lycopersicum_newGene_232	--	1.11521	34	2.53721	75	1.62677	56	1.55945	53	0.874704	29	0.353989	12	0.506592	17	0.701178	25	1.29712	43	0.859159	30	2.30949	76	3.64277	130	0.820602	28	1.72222	64	1.27799	44	0.921543	31	1.10773	38	0.96002	33	1.74993	56	0.988125	32	1.44262	48	1.94423	65	1.15481	38	0.716551	24
Solanum_lycopersicum_newGene_2329	--	0.598588	19	0	0	0.433524	18	0.416101	17	0.348	14	0	0	0.106784	5	0.193646	9	0.049985	3	0	0	0.17527	7	0	0	0.248596	10	0.270842	13	0.337752	14	0.117257	5	0.443422	19	0.147678	6	0.387249	15	0.089166	4	0.257302	11	0.099629	5	0	0	0.057491	3
Solanum_lycopersicum_newGene_2331	--	2.47006	50	0	0	0.480524	11	0	0	3.01629	67	1.99877	42	1.14933	26	1.21875	28	0.719022	16	0.257278	6	0.450215	10	0.336585	9	1.11949	25	0.703237	18	1.47856	34	0.763758	17	0.478173	11	0.602719	14	1.58127	34	0.640492	14	2.15002	48	2.25193	51	0.823881	18	1.54725	35
Solanum_lycopersicum_newGene_2337	--	0	0	0.237932	9	0.33445	13	0.275787	10	0	0	0	0	0.153759	6	0.382757	14	0.184973	7	0.214852	8	0.214838	9	0.848806	26	0.412904	14	0.454682	20	0.348929	14	0.290319	11	0.49508	17	0.389445	14	0.083511	3	0.287238	11	0.157597	6	0.158275	6	0.443653	16	0.314049	11
Solanum_lycopersicum_newGene_2338	--	0.248072	6	0.252928	6	0.633268	18	0.882311	24	0.377665	11	0.590339	15	0.629271	17	0.505875	14	0.15739	5	0.298037	9	0.076126	2	0.92412	27	0.271451	8	0.57978	18	0.984898	28	0.405531	11	0.192033	6	0.517428	14	0.402128	11	0.793883	21	0.123335	4	0.897085	24	0.994825	27	0.302626	8
Solanum_lycopersicum_newGene_2340	--	0.494702	10	0	0	0.273976	7	0.2	8	0.236471	7	0	0	0.038691	2	0	0	0	0	0	0	0.089842	3	0	0	1.73574	45	0.108475	7	5.25363	151	0.269427	7	0	0	0	0	0.121881	6	0	0	0	0	0	0	0	0	0.880777	28
Solanum_lycopersicum_newGene_2342	--	1.13038	37	29.0147	933	2.47236	92	10.2779	379	0.592648	22	15.2252	515	2.7461	101	10.4278	389	0.989117	36	27.2444	1031	1.1373	41	11.0999	429	0	0	15.3404	613	0.13404	6	9.06373	327	0.477731	18	19.6828	720	1.54983	54	8.52299	301	1.94931	71	61.1689	2214	6.45756	229	2.17899	78
Solanum_lycopersicum_newGene_2344	--	0.350009	22	1.72242	61	0.31017	18	1.05512	46	0.214677	8	1.85384	67	0.638721	27	0.580809	23	0.139412	6	2.08037	93	0.550317	25	0.478573	35	0.057284	4	1.28841	59	0.064641	5	1.93411	75	0	0	1.48543	65	0.390295	20	0.689468	29	0.18795	13	2.99461	113	0.904514	36	0.233965	16
Solanum_lycopersicum_newGene_2357	--	2.74221	77	0.313936	11	1.83644	67	1.30847	44	3.37715	117	1.46271	43	2.34037	79	3.03308	107	1.39154	49	1.93074	67	1.77406	61	1.37552	55	3.21867	100	0.8547	37	4.24027	152	1.50637	49	2.32846	76	0.628862	26	2.00811	66	1.13224	37	1.38089	44	1.43451	46	0.975679	31	0.967342	34
Solanum_lycopersicum_newGene_2370	--	0.917065	70	3.24173	253	3.84038	333	2.75469	246	1.06171	95	6.91488	545	2.27264	197	0.506531	47	0.961135	86	5.26979	461	3.65027	310	0.862667	82	1.88932	163	4.85778	466	4.69754	419	2.7365	239	0.960205	87	4.67904	394	2.60957	220	1.79646	145	1.41593	121	6.26349	539	2.85206	240	2.84551	236
Solanum_lycopersicum_newGene_2371	--	8.12689	404	14.1083	512	15.5372	651	6.65046	274	3.40634	187	17.6368	905	9.19509	509	6.65032	376	2.55673	110	10.5318	446	6.77267	366	0.613835	33	3.14512	127	18.8334	1141	11.5419	612	2.41879	125	8.46861	480	18.0977	1005	6.97245	271	14.7633	789	9.23072	505	10.8507	596	1.40501	68	10.5871	573
Solanum_lycopersicum_newGene_2374	--	0.684851	23	1.81222	58	0.725641	27	0.736355	27	0.748536	27	1.03879	35	1.21167	44	0.485473	18	0.663924	24	1.66677	63	1.4073	50	0	0	0.613472	22	0.301444	12	0.568267	22	0.479556	18	1.07644	40	1.26293	46	0.748058	26	1.25479	44	0.613359	22	0.721373	26	1.18448	42	0.563289	21
Solanum_lycopersicum_newGene_2394	--	0	0	0.163106	5	0	0	0.058169	3	0.303777	10	0.443547	14	0.206622	8	0	0	0	0	0	0	0.912479	31	1.2914	46	0	0	0.107277	5	0	0	0	0	0	0	0	0	1.11987	36	0.473669	16	0	0	0	0	0.575428	20	0	0
Solanum_lycopersicum_newGene_240	--	1.46431	49	1.6676	55	1.40052	54	1.87299	71	2.79004	103	1.44627	50	2.02108	76	3.23486	124	2.98064	110	1.43008	56	1.51179	55	1.97762	78	2.77448	103	1.08196	45	1.67382	64	1.54589	57	1.6436	63	2.94167	110	2.37437	85	0.97139	35	1.345	50	1.45078	54	1.61616	59	2.00087	73
Solanum_lycopersicum_newGene_2400	--	3.27143	199	1.26222	112	3.72389	261	2.1866	168	4.78296	248	3.21995	282	5.03928	218	1.95152	186	3.341	253	1.4505	158	2.78337	258	1.20667	90	2.96352	194	3.92728	157	3.38375	291	4.4335	296	2.80236	173	2.29733	97	3.52808	262	5.32121	286	1.33005	104	3.27065	256	3.67811	244	2.65808	160
Solanum_lycopersicum_newGene_2404	--	0	0	0.221459	17	0.194706	17	0.789553	66	0.110651	10	0.138172	11	0.134533	12	1.32745	112	0.135006	12	1.48043	127	0.52538	43	1.05092	92	0.110527	9	0.343224	31	0.131234	12	0.808043	66	0	0	0.346553	29	0.050984	5	0.873615	70	0.208525	17	0.800565	66	0.243603	20	0.729376	59
Solanum_lycopersicum_newGene_2422	--	1.49707	173	2.47748	193	2.80432	180	1.16261	107	0.814581	79	2.85673	249	2.66691	234	2.01751	183	1.80178	181	1.59556	144	1.76659	162	0.842595	64	2.49208	263	1.74357	164	2.08153	196	4.06724	216	0.666351	60	3.39107	375	1.64229	108	1.9734	220	2.40405	221	2.12325	185	2.26448	225	1.59027	152
Solanum_lycopersicum_newGene_2425	--	0.104888	5	0.154589	10	0.133722	10	0.050655	4	0.05519	4	0.088163	7	0.10898	9	0	0	0.072471	5	0.026252	2	0.133365	10	0.102689	8	0	0	0	0	0	0	0.027538	2	0	0	0.0741	5	0.081628	6	0.070526	5	0.178741	13	0.772442	22	0.111995	8	0.027861	2
Solanum_lycopersicum_newGene_2428	--	1.373	90	0.042929	9	1.27709	92	0.891826	61	2.67695	224	0.702626	24	2.56343	137	3.99358	118	2.46111	180	0.349815	14	1.64623	154	1.17151	30	1.44363	118	0.794392	35	2.3787	189	1.64668	125	2.1787	165	0.541908	115	2.13968	181	2.80148	265	0.750008	40	0.103302	6	1.40973	89	1.70388	145
Solanum_lycopersicum_newGene_2443	--	0.742197	17	0.754895	17	0.154515	5	0	0	0	0	0	0	0	0	0.168271	5	0.378781	10	0	0	0.39319	10	0	0	0	0	0.214408	6	0	0	0	0	0.537455	14	0	0	0.206601	6	0	0	0.312662	8	0	0	0.080948	3	0	0
Solanum_lycopersicum_newGene_246	--	2.57496	31	2.34922	28	9.85744	131	3.80034	51	3.92136	51	9.34277	113	11.4141	149	2.15296	29	3.22259	42	4.94285	67	11.3217	145	0.698154	10	4.68769	61	8.4921	122	11.3648	152	8.49126	110	5.12436	69	9.96488	131	13.9104	173	7.40914	94	3.9283	51	3.17409	42	11.8573	151	7.00962	90
Solanum_lycopersicum_newGene_247	--	5.52781	139	19.1027	471	13.6407	389	16.9142	478	4.34071	120	15.3604	398	10.9676	307	32.8236	937	3.67477	102	16.7878	487	9.95783	272	42.09	1244	4.52436	125	14.1154	432	12.4742	357	13.5465	375	4.92428	141	11.7696	330	9.17175	245	13.4233	363	4.08442	113	20.5467	570	9.33765	254	11.4836	314
Solanum_lycopersicum_newGene_2472	--	3.23792	92	6.53757	182	1.46599	47	7.69637	245	3.92605	122	1.8353	58	1.91089	61	7.84181	248	2.33687	74	2.37152	78	2.5038	77	7.81766	262	3.1864	100	2.0321	71	0.817973	27	4.55766	143	1.30406	42	1.17965	38	2.13489	65	7.69172	234	2.33382	74	6.23025	194	1.78255	55	4.97462	161
Solanum_lycopersicum_newGene_2474	--	0.205743	15	0.895766	194	0.154095	9	1.03752	257	0.400547	98	0.769403	35	2.08218	426	0.749796	66	0.39249	14	1.95623	269	1.13035	271	0.690092	179	0.652313	158	1.97897	302	0.96728	187	1.21994	167	0.870582	219	2.84372	663	0.587784	138	0.70501	25	0.99776	242	0.527592	19	0.702039	25	1.84445	436
Solanum_lycopersicum_newGene_2475	--	0	0	0	0	0	0	1.2369	150	0.221503	26	1.82589	157	0.128426	17	1.91373	232	0.219332	27	0.40169	52	0.456017	53	0	0	0	0	0.543079	71	2.44852	305	3.30534	357	0.346559	40	0.687816	83	1.14624	122	1.54211	97	0	0	0.134049	16	1.06948	114	0.740745	88
Solanum_lycopersicum_newGene_2477	--	0.181723	7	1.39343	44	0.414905	13	0	0	0.146017	8	0.06615	4	0.238577	9	0.033891	2	0.035358	2	0.034961	2	0.037054	2	0.085109	2	0	0	0.108746	8	0.070689	4	0	0	0.478034	15	0.036048	2	0.099517	6	0.086735	2	0.100313	4	0.506262	18	0.074512	4	0.074206	5
Solanum_lycopersicum_newGene_2480	--	0	0	0.2625	7	0.259777	8	0.280516	8	0	0	0	0	0	0	0	0	0.354458	10	0.646925	19	0.144896	4	0	0	0	0	0	0	0	0	0	0	0	0	0.179404	6	0.297213	8	0	0	0.112762	4	0.428177	12	0.398935	11	0.144122	4
Solanum_lycopersicum_newGene_2481	--	0.302584	6	0.944022	18	0.095544	3	0.094773	2	0	0	0	0	0.291996	6	0	0	0	0	0	0	0	0	0	0	0	0	0.177745	4	0	0	0	0	0	0	0	0	0	0	0.100781	3	0.416705	9	0.293571	6	0	0	0	0
Solanum_lycopersicum_newGene_2484	--	5.55716	451	5.55542	443	4.21437	388	3.09368	283	5.81884	520	5.15897	433	3.66099	331	2.745	254	4.82133	431	5.12263	481	7.94359	701	2.41041	231	5.09313	455	4.13976	410	5.70739	528	2.78958	250	3.59872	333	3.68627	335	5.88117	507	2.94449	257	4.50694	403	4.69432	422	3.53941	312	3.09529	274
Solanum_lycopersicum_newGene_2485	--	0	0	0	0	0	0	0	0	0	0	0	0	0	0	0	0	0	0	0	0	0	0	0	0	0	0	0	0	0	0	0	0	0	0	0	0	0	0	0	0	0	0	0	0	0	0	0	0
Solanum_lycopersicum_newGene_2488	--	0	0	0	0	0	0	0	0	0	0	0	0	0	0	0.613531	6	0	0	0	0	0	0	0	0	0	0	0	0	0	0	0	0	0	0	0	0	0	0	0	0	0	0	0	0	0	0	0	0
Solanum_lycopersicum_newGene_2499	--	1.26339	53	1.92332	79	1.31034	62	0.733461	35	1.55329	71	2.01295	87	1.76287	82	1.553	74	1.74249	80	2.01423	97	2.2511	102	2.73181	134	1.36375	63	2.34783	119	1.46216	70	1.57993	73	0.980901	47	1.57256	73	1.27212	57	1.43857	65	1.32597	61	2.35613	109	1.14978	52	1.21379	55
Solanum_lycopersicum_newGene_2503	--	3.02272	179	2.03582	118	1.64724	111	3.72295	247	2.25235	146	2.09027	128	1.43081	94	4.93741	331	1.70205	111	2.53329	173	1.31323	85	4.46737	311	2.28156	148	1.16429	84	1.32937	90	1.94775	127	1.47202	99	1.34167	89	1.85774	117	1.31517	84	2.32146	151	2.705	177	1.64856	106	1.9252	124
Solanum_lycopersicum_newGene_2505	--	0.984408	106	1.96022	207	1.08895	133	1.29623	157	1.58056	187	1.32174	147	1.09872	132	1.30628	160	1.66986	198	1.0447	130	0	0	0.710793	90	0.795542	95	0	0	0.87459	108	2.10738	250	1.05812	130	1.01343	122	1.0777	123	1.82573	212	1.54393	183	0.921294	110	1.64341	192	2.03473	239
Solanum_lycopersicum_newGene_2509	--	4.33834	117	3.65694	97	3.82448	117	5.87406	179	3.48914	104	6.18526	173	3.85072	116	7.17178	220	4.9569	148	5.74821	180	7.07821	208	3.4085	109	4.60722	137	4.34885	143	5.03453	155	5.42338	162	4.68722	144	5.24233	158	6.18346	177	6.22234	181	3.70666	110	6.0127	180	5.27742	154	7.02597	207
Solanum_lycopersicum_newGene_252	--	2.09711	72	0.691039	22	0.814809	33	1.28015	49	1.79871	67	2.83008	98	1.5719	58	0.634933	25	1.22824	46	1.96494	79	0.880171	33	0.330346	14	1.7953	67	2.06439	87	0.739902	30	1.58609	58	1.85491	73	2.58123	97	0.617768	23	1.86092	68	1.55199	58	0.743633	29	1.30143	50	1.50775	57
Solanum_lycopersicum_newGene_2520	--	0.196041	4	3.35088	94	3.08713	93	2.84857	96	0.386741	9	3.38287	107	2.96085	92	1.37755	53	0.171339	9	2.82383	84	1.84652	59	2.60636	93	0.291476	12	1.55006	58	0.965928	40	4.22042	131	0.080343	6	4.04315	189	2.49556	72	4.44714	150	0.232467	12	3.93543	124	3.01337	105	3.54995	104
Solanum_lycopersicum_newGene_2521	--	0	0	0.314755	16	0	0	0	0	0	0	0	0	0	0	0	0	0	0	0.133197	8	0	0	0.032778	2	0	0	0	0	0.033774	2	0.083669	5	0	0	0.639682	37	0.034827	2	0.228644	14	0	0	0.104689	6	0.03459	2	0.070908	5
Solanum_lycopersicum_newGene_2537	--	0.137565	7	0	0	0.173648	9	0.743098	28	0.166725	8	0.044389	3	0.137513	7	0	0	0.283913	14	0.198264	11	0.084335	4	0	0	0.124996	7	0.150304	8	0.186715	10	0.33612	17	0.040224	3	0	0	0.12217	6	0.519024	25	0	0	0.165867	8	0.084371	4	0.131699	7
Solanum_lycopersicum_newGene_2543	--	5.4981	495	1.53915	161	2.0276	201	8.81382	517	7.17724	416	0.682846	34	2.75437	231	12.2005	790	5.98683	551	0.773909	41	4.93354	292	8.89563	505	4.84644	309	0.676418	31	2.01716	106	6.42061	652	4.56274	425	0.363808	117	4.68835	279	6.48571	602	4.91398	311	1.21912	48	2.38345	233	8.96219	855
Solanum_lycopersicum_newGene_2549	--	0.147478	4	0.640678	17	0.086068	3	0.385904	12	0.15492	5	0.683806	19	0.234585	7	0.839221	26	0.068411	2	1.27825	40	0.207525	6	1.11177	35	0.068275	2	0.628629	21	1.07619	33	0.787692	24	0.318539	10	0.575452	18	0.382294	11	0.755227	22	0.136795	4	0.245363	8	0.193325	6	0.53668	16
Solanum_lycopersicum_newGene_2568	--	0	0	0	0	0	0	0	0	0	0	0	0	0	0	0	0	0	0	0	0	0	0	0	0	0	0	0	0	0	0	0	0	0	0	0	0	0	0	0	0	0	0	0	0	0	0	0	0
Solanum_lycopersicum_newGene_2575	--	0	0	0	0	0	0	0.275796	5	0	0	1.69263	25	1.36202	22	0	0	0.31852	5	0.948246	16	0.90828	15	0	0	0.485795	8	0.276046	5	0	0	0.445307	7	0	0	1.32868	22	0.163138	3	0	0	0	0	0.283769	5	1.29258	20	0.314077	5
Solanum_lycopersicum_newGene_2579	--	0.197818	2	0	0	0	0	0	0	0	0	0	0	0.090522	1	0	0	0	0	0	0	0	0	0	0	0	0	0	0	0	0	0	0	0	0	0.090236	1	0.324677	4	0.562378	6	0	0	0	0	0	0	0	0
Solanum_lycopersicum_newGene_2580	--	0	0	0	0	0	0	0	0	0	0	0	0	0	0	0	0	0	0	0	0	0	0	0	0	0	0	0	0	0	0	0	0	0	0	0	0	0	0	0	0	0	0	0	0	0	0	0	0
Solanum_lycopersicum_newGene_2594	--	0	0	0	0	0.228937	5	0	0	0.09673	2	0	0	0.100545	2	0	0	0	0	0	0	0	0	0.434447	9	0	0	0.047393	1	0	0	0	0	0	0	0.438411	9	0	0	0.107128	2	0	0	0	0	0	0	0	0
Solanum_lycopersicum_newGene_2598	--	3.74555	176	3.08414	144	4.58526	251	5.25018	282	3.3487	174	2.96572	145	4.13655	222	4.78728	259	4.09874	213	3.64692	204	2.92897	152	6.89883	385	3.53596	187	3.8184	223	4.49337	243	3.45239	185	2.72566	150	4.01321	216	4.30505	215	4.76368	244	3.19345	166	4.22339	201	4.22451	218	3.17612	163
Solanum_lycopersicum_newGene_26	--	0	0	0.923877	23	0.058838	2	0.118704	4	0.060709	2	0	0	0.04173	2	0.069446	3	0.181811	6	0.367466	14	0.344274	12	0.108529	4	0	0	0.054729	2	0.285929	10	0.059926	2	0.058585	2	0.066451	2	0.102622	4	0.515742	17	0.060693	2	0	0	0.520522	17	0.135294	6
Solanum_lycopersicum_newGene_2601	--	2.91617	52	2.99505	52	3.54012	71	2.85734	57	2.29864	45	3.62491	66	2.73661	54	2.39805	48	5.16117	100	5.22748	106	4.98246	95	2.67828	56	3.26963	64	3.33314	72	2.8539	58	4.0871	79	3.19197	64	5.46853	108	3.01222	57	3.45847	66	2.36842	46	4.82816	94	2.871	55	3.04319	59
Solanum_lycopersicum_newGene_2606	--	0	0	0	0	0	0	0	0	0	0	0	0	0	0	0.453673	4	0	0	0.230237	3	0	0	0	0	0	0	0	0	0	0	0	0	0	0	0	0	0	0	0	0	0	0	0	0	0	0	0	0
Solanum_lycopersicum_newGene_2607	--	0.346361	25	0.141175	11	0.109907	9	0.160142	13	0.079801	7	0	0	0.136679	11	0.182735	15	0.26054	21	0.190354	16	0.22894	18	0	0	0.100763	9	0.13631	13	0.438621	37	0.427352	34	0.097276	9	0.148814	13	0.229991	18	0.295066	23	0.025194	3	0.073959	6	0.101254	8	0.330761	26
Solanum_lycopersicum_newGene_2609	--	0.044778	3	0	0	0.440634	23	0	0	0.122107	6	0	0	0.062497	4	0	0	0	0	0.070335	4	0.041177	3	0	0	0.0786	4	0	0	0	0	0	0	0	0	0.180134	9	0	0	0.026387	2	0	0	0	0	0	0	0.041095	3
Solanum_lycopersicum_newGene_2611	--	0	0	0	0	0.517305	13	0.085682	2	0	0	0	0	0	0	0.372611	9	0	0	0	0	0	0	0	0	0.087607	2	0	0	0	0	0	0	0	0	0.083702	2	0	0	0	0	0	0	0	0	0	0	0	0
Solanum_lycopersicum_newGene_2612	--	1.54433	62	3.22769	152	3.52828	178	4.54917	214	0.749747	35	23.1814	1014	4.40008	203	6.479	321	1.40779	75	14.8726	789	3.17829	156	8.5148	452	1.34712	62	14.6898	782	6.79886	343	4.66658	216	2.04679	98	13.6563	714	3.38972	158	5.87832	272	1.37747	65	14.2914	722	4.29858	199	3.88904	203
Solanum_lycopersicum_newGene_2614	--	0.995376	46	0.155187	7	0.764669	40	1.30622	61	0.864805	44	1.17432	56	0.875548	45	1.4276	74	1.47893	75	0.826776	44	1.68131	84	1.60877	87	0.850755	43	0.753395	37	1.11164	58	1.37957	67	9.08777	466	0.650751	34	1.51714	64	1.10573	55	1.15086	58	0.928893	47	0.538014	27	1.22629	61
Solanum_lycopersicum_newGene_2618	--	0.333887	11	0.399334	12	0.975978	34	0.295438	10	0.941136	32	2.02027	63	1.18465	40	0.130157	5	0.382002	13	1.29012	45	0.919603	30	0.118425	5	0.898748	30	1.99246	73	0.53984	19	0.330952	11	0.131279	5	1.07826	37	1.07858	35	0.442316	15	0.62123	21	0.401786	14	1.12077	37	0.367346	13
Solanum_lycopersicum_newGene_2620	--	3.35341	162	2.88496	137	4.17181	228	6.04844	328	4.61026	245	1.79966	90	2.9692	160	3.48715	191	4.35417	231	3.02925	169	2.82664	148	2.1162	121	3.91532	208	4.06412	239	2.88008	158	5.17408	275	3.14261	173	5.37461	290	3.92952	201	4.53207	235	3.06843	163	2.62202	140	3.37999	177	4.50069	236
Solanum_lycopersicum_newGene_2624	--	2.3747	301	2.60945	319	4.62137	653	5.18387	714	2.76678	380	6.52824	848	4.63622	645	3.647	525	2.93435	397	5.83867	836	4.85148	647	3.98931	585	3.11213	427	6.22383	946	5.24148	742	6.0096	827	3.1277	436	7.39039	1032	4.78277	617	5.90777	789	3.70625	505	4.64683	642	5.29698	718	4.7085	645
Solanum_lycopersicum_newGene_2628	--	0.29434	7	1.93247	40	0.992375	25	1.74574	42	0.610315	15	8.79471	183	2.52538	60	0.785586	21	0	0	4.35184	99	5.09098	116	0.401639	10	1.50895	36	5.76999	143	3.67436	88	4.44548	103	0.651416	16	9.21288	220	4.68249	107	5.58727	126	0.307782	8	3.05274	71	5.49908	128	4.15897	94
Solanum_lycopersicum_newGene_263	--	0.143726	4	0	0	0	0	0	0	0.065303	2	0	0	0	0	0.125868	4	0.327038	10	0.373163	12	0	0	0	0	0.685746	21	0.177203	7	0	0	0	0	0.252574	8	0	0	0	0	0	0	0.542589	17	0	0	0.066536	3	0	0
Solanum_lycopersicum_newGene_2639	--	0	0	0	0	0	0	0	0	0	0	0	0	0.182889	3	0.250206	5	0	0	0	0	0.538949	9	0.359873	7	0	0	0.111603	2	0	0	0.1872	4	0	0	0	0	0	0	0.533873	9	0	0	0	0	0	0	0	0
Solanum_lycopersicum_newGene_2644	--	0	0	0	0	0.174045	5	0	0	0.509213	14	0	0	0.609554	17	0	0	0.407416	12	0.069404	2	0	0	0.178847	6	0.102438	3	0	0	0	0	0	0	0.070638	2	0	0	0.070936	2	0	0	0.127819	4	0.178371	5	0.074331	2	0	0
Solanum_lycopersicum_newGene_2654	--	0	0	0	0	0	0	0.039464	2	0	0	0	0	0.039721	2	0.039027	2	0	0	0.038402	2	0.122511	6	0	0	0.322805	17	0	0	0.038953	2	0	0	0	0	0.039728	2	0	0	0	0	0	0	0	0	0.040991	2	0	0
Solanum_lycopersicum_newGene_2655	--	0	0	0	0	0.082005	2	0	0	0	0	0	0	0	0	0	0	0	0	0	0	0	0	0	0	0	0	0	0	0.50306	12	0	0	0	0	0.080419	2	0.268482	5	0.120722	3	0.084486	3	0.489966	12	0	0	0.423787	10
Solanum_lycopersicum_newGene_2661	--	1.23114	34	0.407891	12	0.537216	18	0.372662	13	0.314562	10	0.368497	11	0.980108	29	0.228542	8	0	0	0	0	1.03404	33	0.774178	20	0.580459	19	0.230296	9	0.697967	23	0.09748	4	0.333511	11	0.12707	4	0.574871	17	0.128631	4	0.277417	9	0.125178	4	0.735015	24	0.227842	8
Solanum_lycopersicum_newGene_2664	--	0.251824	10	0.395997	14	0.073731	3	0.308103	13	0.240087	10	0.897057	34	0.225834	10	0.049144	2	0.242889	10	0.483284	20	0.120583	5	0.056936	3	0.232034	10	0.436852	20	0.973985	40	0.491261	20	0.544315	23	0.284319	12	0.217634	9	0.181189	7	0.05405	3	0.766111	31	0.571917	23	0.442013	18
Solanum_lycopersicum_newGene_2707	--	0.189597	9	0.193093	9	0.125272	6	0.280436	14	0.125809	6	0	0	0.126766	6	0	0	0.233261	11	0.169146	9	0	0	0.080435	5	0.206443	10	0	0	0.457348	22	0.106487	5	0.041578	2	0.189265	9	0.089334	5	0	0	0.086148	5	0.204888	10	0.17501	9	0.217501	11
Solanum_lycopersicum_newGene_2710	--	1.8561	31	1.13341	19	1.2357	23	4.46958	82	1.33531	24	1.69941	29	1.68719	31	3.30386	61	2.3321	42	1.02856	20	2.01225	36	3.37345	65	4.02648	72	1.9973	40	2.22319	41	0.628838	12	4.90469	91	1.18965	22	2.81639	49	1.49264	26	1.62322	29	1.37202	25	1.63813	29	2.4152	43
Solanum_lycopersicum_newGene_2733	--	0	0	0	0	0	0	0.105475	2	0	0	0	0	0.140604	2	0	0	0	0	0	0	0	0	0	0	0	0	0	0	0	0	0	0	0	0	0	0	0	0	0	0	0	0	0	0	0	0	0	0
Solanum_lycopersicum_newGene_2742	--	9.14785	726	12.778	995	12.7381	1148	8.58361	767	10.5158	919	25.7917	2114	11.2322	993	4.58181	414	10.9287	956	26.6632	2445	18.5907	1603	4.92009	461	8.69324	760	18.414	1782	8.57233	776	9.36158	819	5.73872	519	23.8838	2117	14.0723	1185	12.3272	1053	9.66799	844	16.5869	1455	15.7955	1358	9.71221	840
Solanum_lycopersicum_newGene_2748	--	6.61623	658	8.07067	788	12.4724	1408	13.8087	1545	5.62812	616	16.4026	1685	12.6048	1397	13.0766	1480	4.86438	533	17.6878	2034	13.864	1499	11.4188	1338	7.77747	851	19.0072	2306	17.0076	1928	13.8744	1521	5.68128	644	20.9938	2333	13.1376	1386	12.4924	1337	5.13762	563	14.2152	1563	12.9961	1400	12.4035	1344
Solanum_lycopersicum_newGene_2766	--	2.56606	75	1.68843	49	1.94175	65	2.4143	78	2.76681	90	2.46665	75	1.72063	57	6.21522	208	1.76913	58	2.13775	72	1.81348	58	4.05089	140	1.33006	43	3.63176	129	2.26565	76	2.12565	69	2.22113	74	2.82731	93	1.5923	50	2.50294	79	2.60854	85	3.55763	116	1.70083	54	1.51501	49
Solanum_lycopersicum_newGene_2768	--	3.21608	246	4.60156	433	4.75432	511	3.18851	273	2.00554	212	5.24135	526	3.28541	347	5.46087	603	1.55731	167	7.26484	815	3.99965	416	5.09147	582	3.98869	222	4.46556	524	6.77402	595	3.87684	415	1.84568	205	4.04999	431	3.61028	365	3.98757	412	2.4432	261	7.14914	756	3.37447	350	3.69386	391
Solanum_lycopersicum_newGene_2771	--	0	0	0	0	0.157784	6	0	0	0	0	0	0	0	0	0.131768	5	0	0	0	0	0	0	0	0	0	0	0.023208	1	0	0	0.129225	5	0.10454	4	0	0	0.06182	2	0.027635	1	0	0	0	0	0.060554	2	0	0
Solanum_lycopersicum_newGene_2778	--	0.911559	30	0	0	0.976628	36	0	0	2.00478	71	0.072476	3	0.849046	31	0	0	0	0	0	0	0.290818	11	0	0	0	0	0	0	0	0	0	0	0.968132	36	0	0	1.75615	60	0	0	0.946418	34	0	0	0.343427	12	0	0
Solanum_lycopersicum_newGene_2795	--	0	0	0	0	0	0	0	0	0	0	0.600723	7	0	0	0	0	0	0	0	0	0	0	0	0	0	0	0	0	0	0	0	0	0	0	0	0	0	0	0	0	0	0	0	0	0	0	0	0
Solanum_lycopersicum_newGene_2796	--	3.43347	267	4.79942	367	3.29581	291	2.63975	231	3.12483	268	5.42741	436	3.37373	293	2.43176	216	3.04112	261	7.51446	676	4.48901	380	2.37241	218	3.3326	286	4.86134	462	3.71614	330	5.0895	437	1.99835	178	5.54517	482	3.82866	316	4.2623	357	3.50257	300	5.39959	465	4.99617	421	3.76307	319
Solanum_lycopersicum_newGene_2799	--	0.069469	4	1.13753	31	0.152838	9	1.05117	35	0.385558	20	1.01911	48	0.512492	24	2.08999	73	0.247733	8	1.01833	30	0.5879	16	1.19766	56	0.672235	23	1.28606	64	2.10712	90	0.473512	27	0.186352	8	0.850038	40	0.800172	28	0.899944	30	0.088281	3	1.59962	69	1.11001	41	2.27332	89
Solanum_lycopersicum_newGene_280	--	3.50311	92	4.14225	107	3.88689	117	3.7517	110	4.20491	122	4.51043	123	4.03777	121	6.67649	200	3.42097	99	4.53127	138	3.24371	94	8.6284	267	2.46182	73	3.79335	121	3.15451	95	4.94726	143	3.33427	101	3.09855	91	3.94195	111	1.86704	54	2.78553	82	3.63063	107	3.88343	112	2.64368	77
Solanum_lycopersicum_newGene_2800	--	1.35005	31	1.90138	43	2.92413	72	1.57738	42	0.860303	22	1.48554	35	3.88733	99	0.558784	16	1.23829	31	2.03653	54	5.62448	140	0.347529	10	2.75747	69	2.14732	60	7.27771	189	1.51184	38	1.39069	36	3.07556	78	7.61139	175	1.63875	40	1.15535	29	0.848592	22	4.40975	109	6.58655	163
Solanum_lycopersicum_newGene_2802	--	0.642822	17	0	0	1.04098	31	0.216183	7	0.532381	16	1.02162	28	0.460417	14	0.128312	4	0.702948	21	1.02845	31	0.370154	11	0.067652	3	0.747597	22	0.37533	12	0.658713	20	1.34284	39	0.434154	13	1.09882	32	1.02659	29	0.840668	24	0.589062	17	0.943308	28	0.801915	23	1.08935	31
Solanum_lycopersicum_newGene_2804	--	0.131349	4	0.252183	7	0.609636	19	0.28607	9	0.261065	8	0.806712	23	0.688136	21	0.568538	18	0.141529	5	0.794593	25	0.454733	14	0	0	0.327269	10	0.741459	25	0.578991	18	0.645369	20	0.258916	8	0	0	0.50028	15	1.30745	39	0.313998	10	0.865994	26	0.570919	17	0.679248	21
Solanum_lycopersicum_newGene_2814	--	0.356198	33	0.320106	30	0.560725	59	0.392772	41	0.146392	15	0.870929	84	0.380968	40	0.171061	18	0.371598	38	0.843148	91	0.328153	33	0.146802	17	0.256808	27	1.01698	115	0.638171	68	0.522787	54	0.374427	40	0.785946	82	0.553841	55	1.22489	122	0.54276	56	1.49505	153	1.55762	157	0.372217	38
Solanum_lycopersicum_newGene_2817	--	3.03982	173	1.76396	99	5.30284	341	5.97939	380	0.348604	22	0.852929	50	5.06447	316	2.60791	169	2.44998	154	1.24666	77	4.9775	310	4.01499	270	1.98071	122	1.62042	108	7.29839	472	6.75281	422	1.19412	77	2.64309	161	4.6438	277	2.36157	142	2.58482	163	4.09142	258	3.67819	216	6.52911	402
Solanum_lycopersicum_newGene_2821	--	0	0	0	0	0	0	0	0	0	0	0.101088	2	0.475039	6	0.12715	2	0	0	0	0	0	0	0	0	0	0	0	0	0	0	0	0	0	0	0	0	0	0	0.057932	1	0	0	0	0	0	0	0	0
Solanum_lycopersicum_newGene_2830	--	0	0	0.192778	8	0.112251	6	0.150575	8	0	0	0	0	0.08501	4	0.041427	2	0.128563	6	0.124914	7	0.208681	10	0.147842	8	0	0	0.05457	3	0.215672	11	0.035243	2	0	0	0.254364	13	0.089262	4	0.054311	3	0	0	0.084859	4	0	0	0.099396	5
Solanum_lycopersicum_newGene_2840	--	0.340383	7	0	0	0.510147	12	0	0	0.564316	13	0.336049	8	0.22313	6	0	0	0.539041	12	0	0	0.272391	6	0	0	0.111202	3	0.452425	12	0.061654	2	0	0	0	0	0.341563	8	0.327094	8	0.285917	7	0.07219	2	0.804062	18	0.274627	6	0	0
Solanum_lycopersicum_newGene_2845	--	0.522081	12	0.133969	4	0.478337	11	0.652669	18	0.079714	3	0	0	0	0	0.31399	9	0.396819	10	0.754049	20	0.198551	5	0.184966	5	0.236925	6	0.568436	16	0.843419	21	0.834203	21	0	0	0.39175	10	0.413201	10	0	0	0.316116	8	0.158079	4	0.648127	17	1.85055	46
Solanum_lycopersicum_newGene_2848	--	5.15112	196	2.47246	92	5.38055	232	2.92409	125	4.64588	194	5.20102	204	5.18724	219	2.10038	91	5.12205	214	4.94788	217	4.70841	194	1.77638	80	4.53906	190	6.01236	278	5.31714	230	4.74063	198	4.61227	200	8.67923	368	7.05312	284	4.05291	166	3.72519	156	4.68544	197	5.78308	238	5.17706	214
Solanum_lycopersicum_newGene_2852	--	0	0	0	0	0	0	0	0	0	0	0	0	0.090997	4	0	0	0	0	0	0	0.298889	11	0	0	0	0	0	0	0.490654	22	0.03399	2	0	0	0	0	0	0	0	0	0	0	0	0	0	0	0.046682	3
Solanum_lycopersicum_newGene_2853	--	0	0	0	0	0.125172	5	0.242072	8	0	0	0	0	0.425883	13	0.138984	5	0.115807	4	0	0	2.08984	61	0.59446	19	0.193654	7	0.320187	11	3.02008	92	0.65424	20	0.442721	14	0.190456	6	0.298657	8	0.327186	10	0.096623	3	0	0	0.466277	14	0.725779	21
Solanum_lycopersicum_newGene_2854	--	0	0	0	0	0	0	0	0	0	0	0	0	0.177708	4	0	0	0	0	0	0	0.142584	4	0	0	0	0	0	0	0.362592	9	0.089809	3	0	0	0	0	0.171359	4	0	0	0	0	0	0	0.182778	4	0	0
Solanum_lycopersicum_newGene_2861	--	6.44195	196	2.11028	63	6.96788	240	0.695287	24	2.35715	79	1.65522	52	1.27918	44	1.80856	63	1.88871	64	1.2976	46	1.57859	53	2.43517	88	0.918139	31	0.590401	22	6.45822	224	4.2436	142	1.55927	54	0.52561	18	10.179	328	1.10788	37	1.76155	59	1.62408	55	4.69387	155	3.06149	102
Solanum_lycopersicum_newGene_2869	--	2.80306	231	1.74565	141	8.37583	783	2.84701	264	3.71825	337	1.61226	138	3.81352	350	4.85808	455	5.87623	533	2.25335	215	8.83714	791	2.88536	280	4.81931	437	1.56425	158	12.1521	1140	4.21723	383	26.361	2472	2.70316	249	7.3157	639	3.38998	301	5.65162	512	1.94623	178	3.79947	339	3.68683	331
Solanum_lycopersicum_newGene_287	--	1.07206	107	1.13454	113	1.98686	227	2.1566	275	1.59317	193	1.434	158	1.38251	163	3.43633	413	2.60204	324	1.53125	191	3.22391	397	2.8051	374	1.89361	209	1.37551	190	1.85374	239	1.26533	140	2.67263	345	1.24239	139	1.50659	157	1.31979	153	1.55079	170	0.822119	95	3.07922	377	3.06898	362
Solanum_lycopersicum_newGene_2877	--	6.1114	673	6.81624	539	8.76525	1093	7.30179	810	4.48165	696	6.10798	962	4.94722	615	8.13078	932	6.51303	881	10.0577	1208	7.60921	809	5.63509	695	4.92732	753	8.82524	1347	6.81993	801	9.99772	1320	2.82924	367	6.00471	897	7.48669	901	10.3854	1318	5.95249	704	7.34806	910	5.79182	553	7.64994	770
Solanum_lycopersicum_newGene_2880	--	2.16716	87	1.24387	49	2.78316	111	2.8384	127	2.6456	116	1.90839	78	3.38444	150	3.28357	152	3.7372	152	2.17665	99	2.16321	94	2.52976	107	3.23315	141	1.30874	59	2.52653	115	3.51832	155	2.3268	105	2.22327	99	2.91505	122	3.34236	143	1.64574	72	1.42913	64	3.19907	124	4.25549	183
Solanum_lycopersicum_newGene_2886	--	0.160078	7	0	0	0	0	0	0	0	0	0.207075	9	0	0	0	0	0	0	0.04179	2	0.089178	5	0.164428	8	0	0	0.160224	9	0.43397	21	0	0	0	0	0.242489	12	0	0	0.045058	2	0	0	0.288554	14	0.044757	2	0	0
Solanum_lycopersicum_newGene_2887	--	0	0	0.171762	3	0.334744	6	0	0	0.259558	4	0.246473	4	0.214563	4	0.779559	14	0.082734	2	0.092721	2	0.117874	3	0.276708	5	0.162099	4	0	0	0.250129	5	0.057257	1	0.044787	1	0.634432	10	0.405256	6	0.169294	3	0	0	0.559638	9	0.504448	7	0	0
Solanum_lycopersicum_newGene_2901	--	0.167365	10	0.331482	18	0.195146	12	0.336299	21	0.112629	7	0.035619	2	0.099289	6	0.155421	10	0.201003	12	0.571784	36	0.356476	21	0.432506	28	0.274781	17	0.146506	9	0.489487	31	0.58137	35	0.032277	2	0.132114	9	0.16711	10	0.034307	3	0.275536	11	0.49718	18	0.282849	17	0	0
Solanum_lycopersicum_newGene_2906	--	2.65869	278	2.05315	207	1.20507	144	1.73547	201	2.02567	231	0.817963	88	1.11911	129	0.675626	79	2.03828	230	1.37322	167	0.753851	85	0.927238	117	2.14078	239	1.09251	137	0.721414	88	1.2967	150	1.89255	220	1.6941	196	1.43532	158	1.53639	174	1.90636	214	1.13686	131	1.2708	148	1.41173	160
Solanum_lycopersicum_newGene_2907	--	0	0	0	0	0	0	0	0	0	0	0	0	0	0	0	0	0	0	0	0	0	0	0	0	0	0	0	0	0	0	0	0	0	0	0	0	0	0	0	0	0	0	0	0	0	0	0	0
Solanum_lycopersicum_newGene_2908	--	1.33152	62	0.78134	58	0.134838	34	0.3985	24	1.10576	102	0.144004	34	0.032365	8	0.386749	19	0.938207	87	0.084928	22	0.305496	33	0.159395	13	0.994244	86	0.106904	29	0.04201	11	0.325456	56	0.609348	77	0.208036	30	0.190168	45	0.952642	54	0.207446	51	0.048293	12	0.340561	23	0.789312	80
Solanum_lycopersicum_newGene_2910	--	0	0	0	0	0	0	0	0	0	0	0	0	0	0	0	0	0	0	0	0	0	0	0	0	0	0	0	0	0	0	0	0	0	0	0	0	0	0	0	0	0	0	0	0	0	0	0	0
Solanum_lycopersicum_newGene_2914	--	0	0	0	0	0	0	0.32461	13	0.045378	2	0.098822	5	0	0	0.108832	5	0	0	0.608024	12	0	0	0	0	0.04536	2	0	0	0	0	0.209972	5	0.13996	3	0.089322	5	0	0	0	0	0	0	0.044765	2	0.045927	2	0	0
Solanum_lycopersicum_newGene_2917	--	1.01883	14	4.32926	56	0.470048	8	0	0	0.760256	13	0.596016	8	0.138141	2	0.341398	6	1.4281	22	0	0	0.283094	4	0.490673	8	0.591424	10	0.521119	12	0.329043	5	0	0	1.14273	17	0	0	0.105692	3	0.462267	10	0.795028	14	1.41793	21	0	0	0.211894	3
Solanum_lycopersicum_newGene_292	--	0.226042	2	1.35534	10	0.354822	3	0	0	0.206356	2	0.798445	7	0.681773	6	0.390185	4	0	0	0.978273	9	0	0	1.25545	12	0	0	0.289232	3	0	0	0.476857	4	0	0	0.255427	3	0	0	0.135083	2	0.186745	2	0.4681	4	0	0	0	0
Solanum_lycopersicum_newGene_2922	--	0	0	0	0	0	0	0	0	0	0	0.405723	10	0	0	0.354175	10	0	0	0	0	0.158969	5	0.275854	8	0	0	0	0	0	0	0.488035	14	0	0	0.103024	4	0.076721	2	0.384089	10	0.073985	2	0	0	0.065325	3	0.147012	4
Solanum_lycopersicum_newGene_2923	--	0.297768	8	0	0	0	0	0	0	0.425436	13	0	0	0.414571	13	0	0	0.191611	6	0	0	0.546051	16	0.262495	9	0.111443	4	0.158051	6	0	0	0.337182	10	0.195899	6	0.266713	9	0.354216	11	0.167302	5	0.223286	7	0.12834	4	0.343343	10	0.136637	5
Solanum_lycopersicum_newGene_2930	--	0.7267	14	0.271904	5	0.221052	5	0	0	0.526565	11	0	0	0.04806	2	0.094104	2	0.772449	16	0	0	0.243871	5	0.124836	3	0.318116	7	0	0	0.281775	7	0.138249	3	1.02819	22	0.095794	2	0.072907	2	0.398012	8	0.081689	2	0	0	0.790713	16	0	0
Solanum_lycopersicum_newGene_2939	--	7.41973	267	15.0951	533	12.2154	498	14.6151	591	16.2492	642	44.0453	1634	21.8311	874	21.0176	859	13.8922	550	39.3385	1634	12.2062	477	10.84	459	6.51135	258	16.271	713	14.769	605	24.5087	970	19.0411	780	33.9494	1363	20.0713	765	32.8606	1270	17.418	689	39.7158	1577	16.7946	654	13.6521	535
Solanum_lycopersicum_newGene_294	--	0.194496	17	0.385456	32	0.258324	25	0.042139	5	0.367462	35	0.25041	22	0.291084	28	0.101694	10	0.370421	35	0.329954	33	0.21365	20	0.090488	9	0.148827	14	0.293199	31	0.263581	26	0.553376	52	0.192624	19	0.235373	23	0.518288	47	0.563966	52	0.213539	20	0.117494	11	0.400106	37	0.427098	40
Solanum_lycopersicum_newGene_2940	--	0	0	0	0	0.700079	13	0	0	0	0	3.16084	53	0.196055	4	0	0	0.325832	6	0.957718	18	0	0	0	0	0	0	0.342359	7	1.9692	37	0	0	0	0	0	0	0	0	0	0	0	0	0.381484	7	0.720255	13	0	0
Solanum_lycopersicum_newGene_2942	--	0	0	0	0	0	0	0	0	0	0	0	0	0	0	0	0	0	0	0	0	0	0	0	0	0	0	0.149724	4	1.01877	26	0.488925	12	0	0	0.081729	3	0	0	0	0	0.16493	4	0	0	0.084045	2	0.083281	2
Solanum_lycopersicum_newGene_2943	--	0.417604	20	0.23536	11	0.915789	50	1.26737	68	1.27709	67	2.02264	100	2.23888	119	1.42872	78	1.18962	63	0.145516	9	0.315937	17	0.698827	40	0.723097	38	0.552729	33	1.0357	57	2.30097	121	0.871268	48	3.35561	179	0.832255	42	3.54795	182	0.305457	16	0.902513	48	1.11099	58	0.956715	50
Solanum_lycopersicum_newGene_2945	--	1.46165	141	1.52117	152	2.5335	377	1.99153	243	3.11182	374	5.45889	759	0.975533	76	1.52923	134	6.52948	1014	1.25615	177	1.9153	260	1.3518	191	4.17512	562	2.23952	374	1.19434	78	1.50768	185	2.77186	424	2.84049	341	0.726142	64	5.89247	922	1.6816	243	0.920654	95	3.85402	538	5.90777	887
Solanum_lycopersicum_newGene_295	--	0.348189	13	1.40005	50	0.763519	32	0.195653	8	0.277578	11	0.545881	21	0.379931	16	0.481083	20	0.514879	21	1.26229	53	0.578241	23	0.618905	27	0.150124	6	1.08575	48	0.879849	36	0.326639	13	0.230305	10	0.695309	28	0.454076	18	0.585301	23	0.303284	12	1.4733	59	0.695191	27	0.773962	31
Solanum_lycopersicum_newGene_2950	--	0	0	0	0	0.148988	4	0	0	0.097528	3	0	0	0	0	0	0	0.097917	3	0	0	0.23328	7	0	0	0	0	0.225722	7	0	0	0	0	0.355991	10	0	0	0.110152	3	0.157155	4	0.158106	5	0	0	0	0	0	0
Solanum_lycopersicum_newGene_2958	--	1.27611	113	0.53062	54	1.07412	120	0.440932	49	0.501814	46	2.00058	209	0.840381	97	0.734186	84	1.08878	113	1.78036	193	1.15582	114	0.959455	115	0.800905	88	1.52658	174	1.27478	134	1.04328	106	1.14602	123	1.86775	193	0.878165	93	1.39505	139	0.71799	74	2.66423	267	1.14984	117	0.724043	79
Solanum_lycopersicum_newGene_2962	--	0.247001	12	0.105166	5	0.218329	13	0.091766	5	0.187226	10	0.274367	13	0.299626	17	0.361913	20	0.182904	10	0.107154	7	0.227647	12	0.578263	34	0.223352	10	0.498201	27	0.475741	17	1.31094	69	0.126812	8	0.34464	19	0.272205	14	0.230296	13	0.243479	13	0.317244	17	0.555208	22	0.15049	8
Solanum_lycopersicum_newGene_2979	--	0.766254	61	3.16313	246	0.562529	51	1.11391	100	0.936801	82	2.25138	185	0.700418	62	0.936562	85	0.764801	67	2.0804	191	1.26433	109	0.814063	76	0.597764	53	2.10795	204	0.688584	63	1.93836	170	0.696142	63	1.82366	162	0.80506	68	2.0043	171	0.790072	69	2.20832	194	0.960025	83	0.990902	86
Solanum_lycopersicum_newGene_2981	--	0.263147	7	0.398923	9	0	0	0	0	0	0	0.197607	5	0.166928	4	0.205419	6	0.055557	2	0.233174	6	0	0	0.480901	14	0	0	0	0	0	0	0.073447	3	0	0	0	0	0	0	0	0	0.219758	6	0.046024	2	0.31261	7	0	0
Solanum_lycopersicum_newGene_2988	--	0.646062	68	0.882736	64	1.27201	146	1.37058	162	0.55327	64	1.56368	170	1.15722	136	0.745074	66	0.567534	66	1.28619	144	1.72343	197	0.725605	81	0.423682	49	1.04277	134	1.65873	193	1.36071	152	1.45238	162	1.10942	131	1.44169	161	1.48441	168	0.667577	78	1.02313	80	1.83197	209	1.25077	144
Solanum_lycopersicum_newGene_2995	--	0.318451	40	1.08704	131	0.931254	103	0.998628	136	0.762616	104	0.713437	91	1.71637	231	0.622919	66	0.454739	58	0.68708	94	1.52152	179	0.695973	101	0.546127	71	0.97034	142	1.07917	150	1.1362	153	0.798681	112	1.53174	200	1.43897	179	1.27961	161	0.792348	107	1.09107	137	1.76952	232	1.55221	203
Solanum_lycopersicum_newGene_2996	--	1.29398	27	3.56497	71	0.620329	15	3.76475	86	1.32906	30	1.47796	31	0.744174	17	2.82816	65	1.44614	33	1.72719	41	0.925574	21	1.86179	45	1.39583	31	1.63147	41	0.772191	18	2.88921	65	0.859204	20	1.58469	36	0.570934	13	2.7982	61	1.4696	33	2.47016	56	0.996385	22	2.90155	64
Solanum_lycopersicum_newGene_300	--	0	0	0	0	0	0	0	0	0	0	0.496459	8	0	0	0	0	0	0	0	0	0	0	0.124815	3	0	0	0.112641	2	0.252038	5	0.458157	8	0.437694	8	0	0	0.260795	5	0.383202	6	0	0	0.155182	3	0	0	0.100568	2
Solanum_lycopersicum_newGene_3018	--	0.60622	122	0.181406	36	0.916037	209	0.249807	57	0.391661	87	0.778368	162	0.579838	130	0.069716	16	0.622506	138	0.736845	172	1.11973	245	0.014297	4	0.66591	148	0.674497	166	0.564351	130	1.01541	225	0.509106	117	0.904051	203	0.917889	196	0.733337	159	0.273078	61	0.428696	96	0.67904	148	1.07306	235
Solanum_lycopersicum_newGene_3020	--	0	0	0.129317	2	0.290863	4	0	0	0	0	0	0	0.314832	4	0	0	0.478103	6	0	0	0.144889	2	0	0	0	0	0	0	0	0	0	0	0	0	0.723206	10	0.05795	1	0.117765	2	0	0	0.378475	5	0	0	0	0
Solanum_lycopersicum_newGene_3021	--	0	0	0	0	0.357493	6	0	0	0	0	0	0	0	0	0	0	0	0	0	0	0	0	0	0	0	0	0.333272	6	0	0	0	0	0	0	0	0	0	0	0	0	0	0	0	0	0	0	0	0
Solanum_lycopersicum_newGene_3023	--	0	0	0	0	0	0	0	0	0	0	0	0	0	0	0	0	0	0	0	0	0	0	0	0	0	0	0	0	0	0	0	0	0	0	0	0	0	0	0	0	0	0	0	0	0	0	0	0
Solanum_lycopersicum_newGene_3025	--	0.063968	2	0.097071	3	0.991326	36	0.391676	14	0.348103	12	0.278226	9	0.916631	32	1.05372	38	0.409512	10	0.341212	13	1.20532	41	0.572306	19	0.348357	12	0.710239	20	1.39422	48	1.41719	49	0.583758	21	1.24527	44	1.41318	47	0.297217	11	0.26159	10	0.231389	8	0.294691	10	0.213946	8
Solanum_lycopersicum_newGene_3031	--	0.368688	13	0	0	0.266856	11	0	0	0	0	0.466538	16	0.162551	6	0.049507	2	0.22997	9	0.650001	25	0.311467	12	0.562984	22	0.629229	23	0.197505	8	0.362683	14	0.071966	3	0.052612	2	0.365027	14	0.351038	13	0	0	0.165262	7	0.237814	9	0.055729	2	0.170546	7
Solanum_lycopersicum_newGene_3038	--	0.472035	18	0.102328	9	0.498407	49	0.561093	33	0.251119	16	1.16586	60	0.988914	45	1.06981	57	0.397556	20	1.76677	121	0.264484	11	0.827923	50	0.46243	45	2.48181	144	0.700266	32	0.169304	17	0.167144	17	0.455381	42	0.523575	19	1.54153	73	0.172474	17	1.49538	64	0.583436	43	1.16555	55
Solanum_lycopersicum_newGene_3039	--	1.45877	177	1.56743	187	1.1514	159	1.37602	188	1.31201	175	2.07125	260	1.20025	163	1.56275	216	1.27029	170	2.41502	339	1.59163	210	2.31748	331	1.05594	141	2.54977	378	2.36693	327	1.38575	186	1.64843	228	2.10211	285	1.15324	149	1.71705	224	1.59764	214	2.67754	359	1.34607	177	1.8466	244
Solanum_lycopersicum_newGene_3053	--	0	0	0	0	0.11296	4	0	0	0.16678	5	0.353058	10	0	0	0	0	0.1809	6	0.298599	10	0	0	0	0	0.184071	6	0.171618	6	0.144721	5	0.266754	8	0	0	0.32268	10	0.10688	3	0.071239	2	0	0	0	0	0	0	0	0
Solanum_lycopersicum_newGene_3066	--	5.51582	160	6.07324	178	3.18915	110	3.74295	123	4.84984	165	3.72537	112	4.32828	145	6.58668	223	3.44948	114	5.39271	183	4.6727	156	4.81082	154	5.69056	178	4.78374	169	3.57933	119	3.24855	107	4.19233	146	3.78723	127	4.51633	139	3.69362	118	5.13486	167	6.39831	212	3.34112	111	4.12816	133
Solanum_lycopersicum_newGene_308	--	1.108	141	0.867472	108	4.08992	585	1.78891	256	1.32565	184	0.562674	68	4.64119	644	3.0813	441	1.46664	204	1.2064	177	11.1648	1489	1.5946	236	1.99936	275	1.37475	207	8.23901	1168	2.97112	409	10.4008	1461	1.5678	222	4.88201	645	3.4962	467	3.88791	522	0.625465	89	5.15712	703	2.85377	391
Solanum_lycopersicum_newGene_3080	--	0.170816	16	2.83436	177	0.273038	32	2.158	85	0.320766	29	3.02911	261	1.6087	98	0.405181	16	0.18989	20	1.09831	96	0.560137	44	2.01581	173	0.25901	21	0.484752	34	0.435936	48	0.198214	19	0.087714	10	0.242782	19	2.79474	169	2.38098	192	0.272246	25	2.38649	170	3.68476	345	0.565635	59
Solanum_lycopersicum_newGene_3082	--	0.566519	6	0	0	0	0	0.419542	5	0	0	0	0	0	0	0	0	0	0	0	0	0	0	0	0	0	0	0	0	0	0	0	0	0	0	0	0	0	0	0	0	0	0	0	0	0	0	0	0
Solanum_lycopersicum_newGene_3086	--	1.30761	99	1.01985	76	1.26956	109	1.35756	115	1.00692	84	1.36743	106	1.80147	151	0.789985	68	0.826602	69	1.72658	150	1.85845	152	0.584515	52	1.00656	84	1.40544	129	0.896943	77	2.05973	171	0.658593	57	2.08175	175	1.2951	104	1.39545	113	0.931387	77	0.837906	70	0.977723	80	1.31274	108
Solanum_lycopersicum_newGene_3099	--	0	0	0.246654	10	0	0	0.174507	9	0.044624	2	0.142569	6	0	0	0	0	0	0	0.31542	15	0.045145	2	0	0	0.044607	2	0	0	0.043062	2	0	0	0.215316	10	0	0	0.04472	2	0	0	0	0	0	0	0.09063	5	0	0
Solanum_lycopersicum_newGene_31	--	6.20068	423	1.72803	116	2.01955	157	1.62821	125	3.89937	293	2.04146	144	2.09246	159	1.25219	98	10.7789	810	1.75853	139	4.15069	308	0.360819	29	5.74279	431	1.49351	125	6.9513	541	2.17924	164	15.3133	1190	2.853	218	3.04569	221	2.22026	163	7.49651	563	1.30265	99	2.25643	167	1.78939	133
Solanum_lycopersicum_newGene_3104	--	4.61242	128	4.97127	135	8.23576	258	4.93902	154	3.65271	111	11.6421	332	7.96114	245	2.12217	67	6.32343	193	10.9866	351	6.32621	190	0.446048	15	3.85567	118	10.8072	364	6.25695	197	8.64218	263	7.00382	221	11.5883	358	7.52453	221	8.44136	251	5.28646	161	5.64805	173	10.2695	307	8.60466	259
Solanum_lycopersicum_newGene_3106	--	0.80671	43	0.268723	55	0.441468	50	0.384359	45	2.87171	395	0.409248	42	1.62285	200	0.346813	86	0.642094	95	1.36481	157	0.622842	121	0.121536	32	0.344186	83	1.19613	203	0.305831	35	2.40712	341	1.13839	269	2.97443	438	2.17762	271	0.479213	54	0.603767	109	0.88828	136	1.38533	182	1.36387	210
Solanum_lycopersicum_newGene_3112	--	0.051548	2	0	0	0.336368	8	0	0	0	0	0.218249	5	0.232401	6	0.129682	3	0.536033	12	0.132416	3	0.248344	6	0.058504	2	0.078508	2	0.426635	11	0.35639	8	0.300953	7	0	0	0.249195	6	0.420593	9	0.215552	5	0	0	0.268946	6	0.46958	10	0.434954	10
Solanum_lycopersicum_newGene_3121	--	0.099762	8	0.349147	26	0.051807	5	0.255814	23	0.096328	8	0.237231	19	0.202023	17	0.279427	23	0.143762	12	0.685284	55	0.048726	5	0.583785	52	0.072219	7	0.380263	35	0.1949	17	0.300483	26	0	0	0.539826	43	0.029199	1	0.182406	15	0.024076	3	0.095833	8	0.204689	17	0.192568	16
Solanum_lycopersicum_newGene_3122	--	0.109221	3	0.177647	5	0.121773	4	0.169359	5	0	0	0.128528	4	0	0	0	0	0	0	0.468309	14	0	0	0.904996	28	0	0	0	0	0.24645	8	0.402295	12	0	0	0.11952	4	0	0	0.033444	1	0	0	0.391086	12	0	0	0.213003	7
Solanum_lycopersicum_newGene_3123	--	0	0	0	0	0	0	0	0	0	0	0	0	0	0	0	0	0	0	0	0	0	0	0	0	0	0	0	0	0	0	0	0	0	0	0	0	0	0	0	0	0	0	0	0	0	0	0	0
Solanum_lycopersicum_newGene_3124	--	0.121209	30	0.033213	9	0.05011	14	0.114407	32	0.187437	51	0.070794	18	0.192669	53	0.33126	93	0.077421	21	0.087834	26	0.157169	43	0.019856	6	0.040239	11	0.21632	65	0.191544	54	0.198695	54	0.238261	67	0.265107	73	0.17594	46	0.378965	101	0.088513	24	0.1065	29	0.065814	18	0.36014	97
Solanum_lycopersicum_newGene_3125	--	0	0	0	0	0	0	0	0	0	0	0	0	0	0	0	0	0	0	0	0	0	0	0	0	0	0	0	0	0	0	0	0	0	0	0	0	0	0	0	0	0	0	0	0	0	0	0	0
Solanum_lycopersicum_newGene_3127	--	0	0	0	0	0	0	0	0	0	0	0.238904	5	0	0	0	0	0	0	0	0	0	0	0	0	0	0	0	0	0	0	0	0	0	0	0.16559	3	0	0	0.462873	9	0	0	0	0	0	0	0.056623	1
Solanum_lycopersicum_newGene_3130	--	7.27792	714	3.44464	332	5.68612	633	4.27985	473	7.47663	807	7.20634	730	5.68998	622	3.86506	432	9.84365	1064	7.35089	834	5.91649	631	2.19809	254	7.82904	845	8.0642	965	5.36299	600	6.23037	674	6.29069	703	8.97139	984	6.94854	723	5.2816	558	7.13792	770	5.14607	558	6.55597	697	4.85608	519
Solanum_lycopersicum_newGene_316	--	1.17604	85	0.770985	72	1.0637	137	0.75153	70	0.589034	41	0.978339	65	2.6249	203	0	0	1.17954	121	0.550226	74	1.21383	99	0.692135	73	1.18515	101	0	0	4.91935	1020	0.730521	77	1.02906	74	0.788723	115	2.80635	184	1.04179	208	1.08901	90	1.82741	161	0.095002	10	0.446833	42
Solanum_lycopersicum_newGene_3160	--	0	0	0	0	0	0	0	0	0	0	0	0	0.093338	2	0	0	0	0	0	0	0	0	0	0	0.048736	1	0.115172	3	0	0	0.185294	4	0	0	0	0	0	0	0	0	0	0	0	0	0.058374	2	0	0
Solanum_lycopersicum_newGene_3163	--	1.30853	62	0.122878	6	2.44589	145	1.01906	55	1.03258	53	1.24625	60	1.66152	90	1.59604	86	3.67144	199	1.77694	105	1.98834	102	0.728429	40	3.15691	166	2.10619	121	3.57794	188	1.42014	72	9.44492	541	1.50519	80	2.37159	119	1.77621	88	5.56508	303	1.50938	77	2.07783	104	1.34589	71
Solanum_lycopersicum_newGene_317	--	0.038236	10	0.015597	4	0.076264	23	0	0	0	0	0	0	0.586742	171	0	0	0.065824	19	0	0	1.98494	564	0.245339	76	0.045179	13	0.046468	15	0.095624	29	0.038103	11	0.304688	91	0.023908	7	0.169249	47	0.036986	11	0.052165	15	0.013849	4	1.81374	446	0.049098	14
Solanum_lycopersicum_newGene_3170	--	0.774695	44	0.214396	11	0.549518	32	0.122368	11	0.081253	8	1.21438	45	0.023587	3	1.12323	25	0.53311	39	0.39656	35	0.147799	10	0	0	0.142991	14	0.289759	28	0.510113	29	0.806987	57	0.115269	10	0.299686	17	0.068852	7	0.231248	19	0.313474	24	0.533201	37	0.248256	16	0.041195	5
Solanum_lycopersicum_newGene_3173	--	11.5627	359	7.39755	226	10.8829	383	11.768	411	7.34174	251	5.31261	171	28.1211	972	8.28871	293	17.6435	603	3.16998	114	35.3755	1193	13.8745	507	15.0697	515	6.09658	231	129.377	4572	7.92631	271	14.4335	510	3.28835	114	25.7326	847	12.8268	428	19.6057	669	10.1623	349	18.2016	612	22.8199	771
Solanum_lycopersicum_newGene_3176	--	0	0	0	0	0.151562	5	0.118933	4	0.0383	2	0.202421	7	0.481612	16	0.458404	15	0	0	0.288981	10	0.291383	10	0.575831	20	0.106631	4	0	0	0.036774	2	0.097183	4	0.10854	4	0	0	0.218416	7	0	0	0	0	0.099133	4	0.334352	11	0	0
Solanum_lycopersicum_newGene_3179	--	3.25311	90	8.9654	242	5.64567	177	0.042058	2	5.10699	155	6.18339	176	4.5701	140	9.45164	296	5.46885	166	4.24025	135	5.75209	172	5.724	186	4.24885	129	7.07185	224	6.24121	196	6.26696	190	0.080454	3	4.93723	152	4.029	118	4.20743	125	4.3913	133	5.18447	158	4.33896	130	6.12032	184
Solanum_lycopersicum_newGene_3180	--	0.553458	64	0.470274	47	1.90131	261	1.51725	234	1.11687	140	1.45049	211	1.45374	196	2.60185	305	1.33867	155	2.37906	334	2.5485	301	1.79647	259	0.817998	109	1.20139	134	1.3961	147	2.47678	338	1.12819	119	2.58129	289	1.55158	191	2.17607	281	0.435284	69	1.36637	118	1.8169	203	1.81123	149
Solanum_lycopersicum_newGene_3189	--	1.16039	114	1.05767	197	1.60057	344	1.31412	280	0.656911	137	1.91381	374	1.66031	350	1.27024	273	0.528462	110	1.67484	366	1.59774	329	0.757688	169	1.03247	197	2.04893	473	2.01812	435	2.26343	385	0.614492	133	2.11406	447	1.18478	238	1.68329	343	0.815157	170	1.57611	330	1.59557	327	1.91776	395
Solanum_lycopersicum_newGene_3191	--	21.4755	474	30.0751	652	38.798	972	21.1546	526	18.2572	444	63.1337	1439	37.2306	916	4.95746	125	24.6431	600	49.0551	1252	33.0971	795	2.72594	71	25.3759	617	71.163	1916	29.8097	750	45.3623	1104	24.81	624	62.8905	1551	34.2927	803	51.7224	1228	21.9045	532	34.7582	848	47.3634	1133	43.4956	1046
Solanum_lycopersicum_newGene_3193	--	0	0	0	0	0	0	0	0	0	0	0	0	0	0	0.217968	4	0	0	0	0	0	0	0	0	0	0	0	0	0	0	0	0	0.121995	2	0	0	0	0	0	0	0	0	0	0	0	0	0	0
Solanum_lycopersicum_newGene_320	--	1.01957	73	0.706617	78	1.01146	152	1.15288	68	1.04584	152	1.70774	177	0.588123	79	0.073375	11	0.960317	108	1.65981	253	1.03457	80	0.057644	9	1.43033	128	1.40388	187	0.769745	63	1.41643	206	0.764756	91	1.71925	137	0.855681	120	0.883274	112	0.748796	109	0.646054	95	0.920381	112	0.998419	144
Solanum_lycopersicum_newGene_3200	--	0	0	0.188983	4	0.163474	4	0	0	0	0	0	0	0	0	0	0	0	0	0	0	0.085462	2	0	0	0	0	0	0	0.54141	14	0	0	0	0	0	0	0	0	0	0	0	0	0	0	0	0	0	0
Solanum_lycopersicum_newGene_3204	--	2.01075	97	1.72907	73	1.77424	121	3.98052	228	0.850379	56	1.70747	112	1.50994	85	1.63181	102	1.24065	67	2.25362	119	2.04998	113	0.568377	29	1.25119	67	1.62836	107	2.52597	128	1.62076	119	1.43767	78	1.0343	74	0.989823	55	1.4002	89	0.570518	48	1.44186	71	1.61343	82	2.24944	164
Solanum_lycopersicum_newGene_3207	--	0.186803	6	0.320515	11	0.277025	11	0.295578	11	0	0	0	0	0.083845	3	0.109474	4	0.113033	4	0	0	0	0	0	0	0.061	3	0.076218	3	0.123359	5	0	0	0	0	0	0	0.129646	5	0	0	0	0	0	0	0	0	0	0
Solanum_lycopersicum_newGene_321	--	0.075778	2	0.244389	7	0.117449	4	0	0	0.068881	2	0	0	0	0	0.066375	2	0.137524	5	0.130621	4	0.209054	6	0.211106	7	0	0	0.248388	9	0.132276	4	0.343692	11	0.066472	2	0	0	0.07141	2	0.4218	12	0.068174	2	0.280046	9	0.277459	8	0.347723	11
Solanum_lycopersicum_newGene_3217	--	0	0	0	0	0	0	0.934052	17	0	0	0	0	0	0	0.107948	2	0	0	0	0	0	0	0	0	0	0	0	0	0	0	0	0	0.108469	2	0	0	0	0	0	0	0	0	0.111822	2	0	0	0	0
Solanum_lycopersicum_newGene_3219	--	0.651014	65	0.399575	39	1.09141	124	0.656829	74	0.941159	103	0.987567	102	0.803686	89	0.529541	60	0.708977	78	0.464734	54	1.33271	144	0.152822	18	0.855763	94	0.807276	98	0.954054	109	1.5055	165	0.67877	77	0.941494	105	0.557649	59	0.626646	67	0.743402	82	0.446789	50	1.13489	123	0.948765	103
Solanum_lycopersicum_newGene_3221	--	0.927364	47	0.035258	2	0.746545	43	0.27492	16	0.720058	40	0.21597	12	0.393846	22	0.018829	2	0.925615	52	0.260486	16	0.323753	18	0.09047	6	0.359674	20	0.096388	6	0.434345	25	0.37982	21	1.36421	78	0.489081	28	0.505131	27	0.196912	11	1.12877	63	0.141864	8	1.31048	72	0.236942	13
Solanum_lycopersicum_newGene_3222	--	9.09669	657	2.06475	147	3.61211	297	2.54448	207	8.79345	699	2.93006	219	3.92303	316	2.96985	245	6.2158	495	2.44793	205	4.56095	359	1.21525	104	7.17668	571	2.50392	221	3.55393	293	3.523	281	7.66563	632	3.64072	294	4.3818	336	2.82127	220	7.54005	600	3.09523	248	4.11914	323	2.68708	212
Solanum_lycopersicum_newGene_3239	--	0	0	0.44406	25	0.833667	42	0.819052	62	0.389864	27	0.1903	7	0.955212	62	0.384159	30	0.725109	29	0.256932	14	0.337553	18	0.072359	6	0.130861	10	0.398309	29	0.076357	6	1.69707	83	0.132036	9	0.051918	5	0.196839	14	0.673617	34	0.507986	24	0.09184	8	0.077869	6	0.4609	27
Solanum_lycopersicum_newGene_3245	--	3.35782	120	5.30947	186	3.17812	129	4.14399	166	3.10316	122	7.72155	284	3.28353	131	6.1562	250	2.87529	113	8.16601	336	4.57726	178	6.68268	281	2.63934	104	4.06718	177	6.33621	257	3.28345	129	3.35409	136	4.4015	175	3.36874	128	3.56537	137	2.81001	110	6.90216	272	3.37357	130	3.9912	155
Solanum_lycopersicum_newGene_3249	--	0.093706	2	0	0	0	0	0	0	0.338889	7	0	0	0	0	0	0	0	0	0	0	0	0	0	0	0.21832	4	0	0	0	0	0	0	0.210764	4	0	0	0.109814	2	0	0	0.272932	5	0.104294	2	0	0	0	0
Solanum_lycopersicum_newGene_3257	--	0.274975	5	0.814839	13	0.725603	13	1.02313	18	1.28052	22	0.124386	3	0.691499	12	0.663247	12	0.651569	12	0.279637	6	0.737325	13	0.545121	11	0.872928	15	0.463297	9	0.644929	12	0	0	0.281783	6	0.840106	15	0.993235	17	0.298509	6	0.29153	5	0	0	0.649966	11	0.290079	5
Solanum_lycopersicum_newGene_3259	--	0.028917	2	0.103077	8	0.267065	21	0.102792	8	0.131739	11	0.470281	34	0.298449	24	0.228384	18	0.078719	6	0.536965	43	0.363206	28	0.073607	6	0.131376	10	0.73647	63	0.582894	46	0.20976	16	0.130241	11	0.785846	61	0.245252	18	0.156688	12	0	0	0.668571	52	0.223353	17	0.142247	11
Solanum_lycopersicum_newGene_3262	--	7.11478	1051	5.53976	992	8.06674	1195	4.74333	974	4.08501	587	18.2729	3442	7.16357	1456	8.09913	1221	6.44127	1087	15.4807	3215	5.60868	833	1.88227	340	3.8521	773	13.5845	2196	6.58807	1182	9.14191	1333	7.26164	1240	20.8953	4232	7.37386	1427	7.96696	1564	5.89048	964	13.744	2771	8.78727	1736	8.48825	1687
Solanum_lycopersicum_newGene_3266	--	0	0	0	0	0	0	0.156329	6	0.159725	6	0.30709	11	0.2105	8	0.1546	6	0	0	0	0	0.045393	2	0.099175	4	0.255924	10	0.575173	24	0.257004	10	0.265952	10	0.462415	18	0.524588	21	0.60599	22	0.326938	12	0	0	0.582762	22	0.324757	12	0.293826	11
Solanum_lycopersicum_newGene_3267	--	0	0	0.252885	3	0.352178	4	0	0	0	0	0	0	0.307004	4	0	0	0.281307	3	0.272224	3	0.646894	7	0.236993	3	0.155677	2	0.262253	4	0	0	0	0	0.128133	2	0	0	0.297463	3	0.309731	4	0.331134	4	0	0	0	0	0	0
Solanum_lycopersicum_newGene_327	--	0.708254	21	1.03672	30	1.24649	42	0.50642	17	1.97141	64	5.74085	146	2.29781	63	0.725323	21	0.787249	22	1.62298	47	1.09418	35	0	0	2.88087	78	3.13282	112	0.77099	22	2.2293	72	1.16428	39	2.29456	75	1.12749	35	2.96285	94	0.935442	31	0.430063	14	4.28515	115	2.88607	92
Solanum_lycopersicum_newGene_3275	--	0	0	0	0	0	0	0	0	0	0	0	0	0	0	0	0	0	0	0	0	0	0	0	0	0	0	0	0	0	0	0	0	0	0	0	0	0	0	0	0	0	0	0	0	0	0	0	0
Solanum_lycopersicum_newGene_3280	--	1.57911	102	1.56815	99	0.975233	72	0.727952	53	1.70546	120	1.37143	91	0.828549	59	1.00214	73	1.68713	119	1.9173	141	0.779343	55	1.02768	77	1.48988	105	0.918298	72	0.997472	73	1.02854	73	1.76092	129	1.11895	80	0.800076	55	0.777514	54	1.6999	120	0.940939	67	1.18168	82	0.500825	36
Solanum_lycopersicum_newGene_3285	--	0.440014	35	0.432298	33	0.687284	61	1.33674	45	0.348899	30	0.755755	61	0.3514	31	0.298158	27	0.512022	44	0.485805	44	0.649773	55	0.889268	22	0.482749	29	0.561273	54	0.563549	50	0.579539	50	0.508734	45	0.704318	62	0.540389	45	0.688529	58	0.408372	35	0.833898	72	0.402369	34	0.659484	56
Solanum_lycopersicum_newGene_3293	--	0.101374	5	0.042663	2	0.144663	8	0.352163	19	0.03795	2	0	0	0.447721	24	0.109708	6	0.569919	30	0	0	0.112483	6	0.247497	14	0.076126	4	0.034327	2	0.220468	13	0.114376	7	0.154459	9	0.485762	26	0.155664	8	0.272487	14	0.19021	10	0.037503	2	0.038667	2	0	0
Solanum_lycopersicum_newGene_3295	--	0.531476	33	1.10426	65	0.421552	30	0.433062	30	0.568655	37	0.293163	18	0.330353	21	0.240956	18	0.643712	45	0.484901	32	0.843907	58	0.166098	12	0.44895	30	0.433035	34	0.2996	22	0.501942	35	0.307406	20	0.476768	33	0.611373	41	0.264223	17	0.327019	21	0.569841	39	0.457223	29	0.38886	27
Solanum_lycopersicum_newGene_3299	--	0.49807	43	0.328291	28	0.372147	36	0.578264	56	0.495341	47	0.48374	43	0.423792	41	0.70106	68	0.506566	48	0.76843	76	0.62137	58	0.655922	66	0.573503	54	0.335004	35	0.646939	63	0.727151	68	0.421696	41	0.414065	40	0.353082	32	0.550863	51	0.473581	45	0.448249	43	0.783597	72	0.390825	37
Solanum_lycopersicum_newGene_3306	--	0	0	0.411358	12	0.215644	7	0	0	0	0	0.72518	21	0.06557	2	0.160524	5	0	0	0	0	0	0	0	0	0	0	0.759762	26	0.128175	4	0.295289	9	0.759865	24	0	0	0	0	0.135107	4	0	0	0	0	0.06744	2	0	0
Solanum_lycopersicum_newGene_3308	--	0	0	0.028858	2	0.099849	5	0	0	0	0	0.291735	11	0	0	0	0	0	0	0	0	0	0	0	0	0	0	0.109042	5	0	0	0.017135	1	0.198842	8	0.101566	5	0	0	0.052661	3	0	0	0	0	0	0	0	0
Solanum_lycopersicum_newGene_3309	--	0	0	0	0	0.062101	5	0	0	0	0	0.068238	5	0	0	0.059668	4	0	0	0	0	0	0	0.03045	2	0	0	0	0	0.030916	3	0	0	5.28405	339	0.032106	2	0	0	0.032752	3	0.276693	18	0	0	0	0	0	0
Solanum_lycopersicum_newGene_3315	--	3.1107	142	0.895185	38	2.00854	104	2.55133	120	3.10813	141	3.30713	156	1.94456	99	2.19279	114	2.84481	143	2.94249	155	3.20427	159	1.65958	90	1.93001	97	2.48718	139	1.87379	98	2.74751	138	2.03498	106	4.09731	205	3.31704	161	2.61537	129	2.2456	113	2.67876	120	2.6832	133	3.04093	151
Solanum_lycopersicum_newGene_3322	--	0.783293	63	0.619838	47	0.948863	108	1.92787	213	1.03506	80	1.54844	144	0.506299	47	1.7289	166	0.958417	88	1.42808	152	0.955444	89	0.62532	87	0.858131	70	1.44836	143	1.17384	158	2.64907	211	3.06031	302	1.75904	175	0.630663	60	3.83465	397	1.31157	102	1.77966	140	1.09432	89	2.26674	221
Solanum_lycopersicum_newGene_3323	--	3.08518	189	1.85144	111	3.22757	222	1.99515	120	3.15048	212	3.98677	252	2.42595	165	1.70387	119	4.66855	311	2.27759	161	3.09794	206	1.17779	80	2.0369	137	2.85834	213	2.61916	183	2.36644	160	2.88362	201	3.40692	233	2.76152	179	1.3417	89	2.23631	151	2.09636	142	2.50772	166	3.44917	227
Solanum_lycopersicum_newGene_3324	--	0	0	0	0	0	0	0	0	0	0	0.146712	3	0	0	0	0	0	0	0	0	0	0	0.384492	6	0	0	0	0	0	0	0	0	0	0	0	0	0	0	0	0	0	0	0	0	0	0	0	0
Solanum_lycopersicum_newGene_3325	--	0.118858	9	0.443005	30	0.173141	14	0.299013	23	0.088091	7	1.11507	79	0.052547	5	0.258313	21	0.132824	10	0.480747	38	0.107595	8	0.397185	32	0.471993	36	1.99939	167	0	0	0.535806	41	0.039113	4	0.432054	33	0.190298	14	0.487865	36	0.492806	38	0.813112	62	0.323857	24	0.295359	22
Solanum_lycopersicum_newGene_3332	--	3.70088	281	0.135456	11	0.516864	45	0.95942	87	4.57655	389	0.431074	34	0.774071	66	0.458197	32	3.39476	288	0.419572	30	0.172399	16	0.89193	65	2.73346	235	0.128145	13	0.214849	20	0.68559	59	1.39791	125	0.767307	48	0.928858	79	0.493751	43	3.45901	288	0.283746	26	0.884252	75	0.65711	56
Solanum_lycopersicum_newGene_3335	--	0.168684	5	3.79555	111	1.29931	44	5.5945	187	0.122665	5	4.76934	147	3.22296	107	5.22469	177	0.061226	3	3.79804	131	2.54188	82	2.8908	101	0.919021	30	13.1776	477	1.49838	51	6.7525	221	12.345	418	8.78927	292	2.06521	65	6.36365	203	2.84085	93	6.7782	223	4.12489	133	6.43981	208
Solanum_lycopersicum_newGene_3337	--	2.38731	92	1.05393	40	0.806361	35	0.3722	16	2.60118	110	1.13945	45	0.684727	30	0.092021	5	0.569913	24	0.564849	25	0.938479	39	0.913885	42	1.12265	48	1.0721	50	0.342583	15	0.142469	7	1.01706	45	0.733772	32	0.345182	14	0.876183	37	0.998299	42	1.49637	64	1.29624	54	0.096093	5
Solanum_lycopersicum_newGene_3338	--	5.45789	199	3.50225	129	3.59696	136	22.4969	915	7.79495	299	2.54776	101	4.18247	156	10.2638	429	9.08775	368	4.12914	176	3.06519	123	9.22742	399	7.37128	298	4.03112	181	0.754369	32	19.193	777	6.12585	263	3.04264	129	3.15025	108	15.4868	632	10.7151	433	1.61207	66	10.5571	406	7.04871	282
Solanum_lycopersicum_newGene_3346	--	1.35186	25	4.55931	81	2.52	52	3.58949	73	0.895262	18	1.9416	37	2.00814	41	5.59385	115	1.14189	23	3.60593	76	2.68043	53	8.59048	183	2.2542	45	2.93279	65	3.2378	67	3.53006	71	0.597808	13	2.35665	48	2.66217	51	3.6619	72	3.39527	68	4.42418	89	3.50202	69	3.78089	75
Solanum_lycopersicum_newGene_3347	--	0.216581	6	0.068579	2	0.259376	8	0.089148	3	0.331482	9	0.075408	2	0.305365	9	0	0	0.226305	7	0	0	0.493599	13	0	0	0.151074	5	0.107689	4	0.104613	3	0.150819	5	0.145845	5	0.364049	10	0.153782	4	0	0	0	0	0	0	0.417852	11	0.090178	3
Solanum_lycopersicum_newGene_3350	--	0	0	0.142746	7	0.069399	4	0.037359	2	0.038213	2	0.239288	12	0.188013	10	0.036946	2	0.038147	2	0	0	0.193293	10	0	0	0.076396	5	0.034449	2	0.234501	13	0	0	0.073753	5	0.446845	24	0.099039	5	0	0	0.038203	2	0.129446	7	0	0	0.038581	2
Solanum_lycopersicum_newGene_3353	--	0	0	0.063499	4	0.57226	9	0.0921	5	0.053072	3	0.3113	16	0.260158	14	0.054795	4	0	0	0.236992	14	0.168838	9	0.78342	45	0	0	0.221173	13	0.066373	4	0.064805	4	0.082151	5	0.192003	11	0.132786	7	0.218235	12	0.180177	10	0.07448	4	0.114592	6	0.11444	6
Solanum_lycopersicum_newGene_3356	--	0.464832	50	0.291151	31	0.512908	63	0.725259	88	0.302981	36	1.0055	112	0.501673	61	0.378434	47	0.295695	35	1.13501	141	0.582033	68	0.528231	67	0.192507	23	0.985147	130	0.472878	58	0.442206	53	0.243581	30	0.971188	117	0.350175	40	0.906137	105	0.268086	32	0.945145	113	0.434514	51	0.642824	76
Solanum_lycopersicum_newGene_3357	--	0	0	0	0	0	0	0	0	0	0	0	0	0	0	0	0	0	0	0	0	0	0	0	0	0	0	0	0	0	0	0	0	0	0	0	0	0	0	0.690091	6	0	0	0	0	0	0	0	0
Solanum_lycopersicum_newGene_3362	--	0.159802	5	0	0	0.131162	5	0	0	0.130015	4	0.053532	2	0	0	0	0	0	0	0.553183	18	0	0	0	0	0.135281	5	0	0	0.040599	2	0	0	0	0	0.069347	3	0	0	0	0	0.259513	8	0	0	0.136971	4	0	0
Solanum_lycopersicum_newGene_3363	--	4.7988	126	32.8932	845	86.3669	2565	15.396	454	8.14341	235	40.4448	1093	73.4328	2141	35.5762	1059	8.27734	239	41.0578	1242	126.686	3604	35.3749	1091	22.5855	651	28.7146	917	348.96	10406	29.8973	863	19.9875	596	46.4011	1357	56.1258	1558	28.4942	803	18.4388	531	48.1673	1394	68.8992	1953	56.274	1604
Solanum_lycopersicum_newGene_3366	--	0	0	0	0	0.041131	1	0	0	0	0	0.595858	5	0	0	0.075498	1	0	0	0	0	0.064401	1	0	0	0	0	0.103299	1	0	0	0	0	0	0	0	0	0.065555	1	0	0	0	0	0.316652	3	0.100844	1	0	0
Solanum_lycopersicum_newGene_3368	--	1.20776	64	3.24459	163	0.407877	26	4.23582	237	1.70716	101	2.20353	121	0.983067	60	3.15612	179	1.18901	71	2.43994	151	1.18938	67	2.14249	127	1.25402	67	1.59604	104	0.531987	30	2.858	152	1.10537	64	1.85464	99	1.09893	63	2.17978	125	0.893015	54	1.4549	86	1.32853	71	2.6505	155
Solanum_lycopersicum_newGene_3370	--	0.168846	2	0.445903	4	0	0	0	0	0.352214	5	0	0	0	0	0.369431	5	0.057283	1	0	0	0.256921	4	0.694892	9	0.140642	2	0	0	0.461191	7	0	0	0.113744	2	0	0	0.198332	3	0.273837	4	0.324428	5	0	0	0.14046	2	0.178663	3
Solanum_lycopersicum_newGene_3373	--	1.05601	33	0	0	0.663866	24	0	0	0.161696	6	0	0	0.05855	3	0	0	1.51352	52	0.112831	5	0.332522	12	0	0	0.839191	29	0.089583	4	0.579468	21	0	0	0.537175	19	0.05817	2	3.4346	112	0	0	0.160531	6	0	0	0.159814	6	0	0
Solanum_lycopersicum_newGene_3375	--	0.310161	6	0	0	0.07201	2	0.184172	4	0.384452	9	0	0	0.284683	7	0.511092	11	0	0	0	0	0.411734	9	0.681474	16	0.096076	3	0.0956	3	0.092749	3	0.095914	3	0	0	0	0	0.181982	4	0.327523	7	0	0	0	0	0.292804	7	0	0
Solanum_lycopersicum_newGene_3376	--	5.01436	382	5.10485	376	6.40323	549	1.6629	142	5.58365	463	1.213	97	3.6646	310	2.10139	181	5.23609	438	2.11181	186	11.3899	940	3.07881	277	6.18203	517	0.6975	65	6.30284	546	1.94498	163	4.58856	398	1.25892	107	7.35385	591	2.61061	214	4.29514	359	2.08982	174	1.81752	150	1.84357	152
Solanum_lycopersicum_newGene_3378	--	5.45277	181	7.91664	258	5.93456	224	0	0	0	0	10.5905	363	0	0	14.5725	550	3.66894	134	9.23304	354	6.10032	220	7.8218	306	4.35147	159	10.0456	407	8.51011	322	7.52495	275	5.05693	191	8.48293	315	0	0	6.9441	248	0	0	12.742	467	5.10043	184	5.61884	203
Solanum_lycopersicum_newGene_3379	--	15.2741	472	462.254	14022	489.602	17170	58.9893	2051	34.506	1173	353.785	11291	505.391	17398	256.152	9005	8.47804	289	86.62	3095	342.519	11507	73.4117	2673	93.7137	3187	140.739	5306	2357.81	83041	416.633	14190	45.591	1606	258.264	8919	192.2	6301	214.576	7134	48.246	1641	236.588	8083	537.245	17981	262.871	8849
Solanum_lycopersicum_newGene_3382	--	0.130219	2	0	0	0	0	0.089679	2	0	0	0	0	0.10231	2	0	0	0.13134	2	0	0	0	0	0	0	0	0	0	0	0	0	0	0	0.114131	2	0	0	0	0	0.104813	2	0.111828	2	0	0	0	0	0.399838	6
Solanum_lycopersicum_newGene_3383	--	160.04	3185	22.5503	441	164.838	3723	52.315	1172	147.151	3221	21.2068	436	105.306	2335	135.835	3076	153.049	3356	19.632	452	129.302	2798	42.866	1006	134.333	2942	21.7518	529	145.054	3291	82.5532	1811	115.751	2626	54.1026	1204	96.8423	2045	52.03	1115	114.213	2501	24.804	546	64.039	1381	70.1055	1520
Solanum_lycopersicum_newGene_3385	--	1.4883	49	1.50338	48	1.74166	65	1.47249	55	1.52333	55	2.72058	93	2.10436	77	2.05249	75	1.539	55	1.29002	43	2.39965	85	2.35594	92	1.69547	62	2.58611	103	0.962874	37	2.59558	95	1.76997	68	2.30127	84	2.0925	72	3.71929	130	1.39214	51	1.74118	65	1.81143	66	2.5563	91
Solanum_lycopersicum_newGene_3388	--	0.144548	4	0.760316	21	0	0	0.129535	4	0.066248	3	0	0	0.196224	6	0	0	0.1984	6	0	0	0.216491	7	0.123677	4	0	0	0	0	0	0	0	0	0.108896	4	0	0	0	0	0	0	0.064685	2	0.59031	18	0.269096	9	0	0
Solanum_lycopersicum_newGene_3396	--	0	0	0.217907	13	0.471457	33	0	0	0.030389	2	0.553447	35	0	0	0	0	0.060672	5	0.108031	8	0.046115	4	0	0	0.2336	16	0.296712	22	0.087193	6	0	0	0.042327	3	0.319578	22	0	0	0.031066	2	0.030381	2	0.119221	8	0	0	0	0
Solanum_lycopersicum_newGene_3398	--	0	0	0	0	0	0	0	0	0	0	0	0	0	0	0	0	0	0	0	0	0	0	0	0	0	0	0.176785	4	0	0	0	0	0	0	0	0	0.150947	2	0	0	0.235124	5	0	0	0	0	0	0
Solanum_lycopersicum_newGene_340	--	4.43256	98	15.7477	341	5.68892	143	32.2699	800	9.2764	225	22.7177	517	11.2665	277	39.626	994	6.62916	161	18.6379	475	8.80743	211	50.2125	1304	7.27693	177	22.9645	618	9.4293	237	21.5787	525	11.8948	299	21.4175	528	12.0882	283	22.479	533	12.3441	300	26.1561	638	13.8722	332	18.9398	455
Solanum_lycopersicum_newGene_3401	--	0	0	0	0	0	0	0	0	0	0	0	0	0	0	0	0	0	0	0	0	0	0	0	0	0	0	0	0	0.090012	2	0	0	0	0	0	0	0	0	0	0	0	0	0	0	0	0	0.063387	2
Solanum_lycopersicum_newGene_3416	--	0	0	0	0	0	0	0	0	0	0	0	0	0	0	0	0	0	0	0	0	0	0	0	0	0	0	0	0	0	0	0.123924	1	0	0	0	0	0	0	0	0	0	0	0	0	0	0	0	0
Solanum_lycopersicum_newGene_342	--	0	0	0.363805	10	0	0	0	0	0	0	0.433106	12	0.355922	11	0.881229	27	0	0	0.451675	14	1.64259	48	0.673263	21	0.068679	3	0.560943	19	2.21441	67	0.222093	7	0	0	0.3218	10	0.26539	8	0.680376	20	0	0	0.986959	29	0.487766	14	0.648628	19
Solanum_lycopersicum_newGene_3420	--	2.02265	122	0.88512	53	1.51345	103	2.81309	188	1.57207	102	2.0926	130	2.1595	144	1.91071	131	1.63807	108	2.65843	184	1.46097	96	1.16015	81	2.11014	138	3.66727	266	0.72445	49	4.42231	280	1.41323	81	5.20256	323	2.85008	164	3.36293	216	0.944656	62	2.05209	137	1.8785	111	3.22583	194
Solanum_lycopersicum_newGene_3423	--	5.74078	222	1.16518	46	3.40661	154	3.89271	174	5.76987	246	3.5956	134	3.38245	136	7.0855	297	4.18458	180	4.29341	185	2.35113	97	3.19487	139	5.3873	205	2.75063	120	1.20969	42	3.07191	135	2.58297	117	5.90055	258	3.16454	134	3.0449	120	3.95518	170	2.93868	114	3.4779	150	2.11144	92
Solanum_lycopersicum_newGene_3430	--	3.33067	243	2.71692	195	1.67738	139	1.82052	150	3.563	286	3.7657	284	1.96821	160	2.22188	184	3.54941	285	2.63682	222	2.05196	163	2.39592	206	3.48445	279	3.25546	290	1.49	124	2.64678	213	2.88664	240	3.78637	309	1.97908	153	2.00589	157	3.12956	251	3.22154	260	2.436	192	2.43411	193
Solanum_lycopersicum_newGene_3438	--	0	0	0	0	0	0	0	0	0	0	0	0	0	0	0	0	0	0	0	0	0	0	0	0	0	0	0	0	0	0	0	0	0	0	0	0	0	0	0	0	0	0	0	0	0	0	0	0
Solanum_lycopersicum_newGene_3448	--	4.14077	245	4.74614	326	1.76334	138	5.3158	380	2.68157	191	13.2041	847	5.56688	419	5.47056	370	3.8621	318	11.2574	909	6.63748	528	4.52052	289	3.61166	292	1.85224	118	6.97021	563	8.44721	565	4.16784	306	11.7945	878	4.88883	391	5.84061	484	4.26609	306	8.73578	606	4.40484	325	7.48089	624
Solanum_lycopersicum_newGene_346	--	0	0	0	0	0.212715	12	0	0	0	0	0.127339	7	0	0	0	0	0	0	0	0	0.093126	5	0.05259	3	0	0	0.071863	5	0.091938	5	0.278156	14	0	0	0	0	0.038703	2	0.693773	11	0	0	0	0	0.178576	9	0.41542	21
Solanum_lycopersicum_newGene_3462	--	0	0	0	0	0	0	0	0	0	0	0	0	0	0	0	0	0	0	0	0	0.28444	6	0.37701	9	0.097286	3	0	0	0	0	0	0	0.090341	2	0	0	0.097377	3	0	0	0	0	0.070084	2	0	0	0	0
Solanum_lycopersicum_newGene_3468	--	0	0	0	0	0	0	0	0	0	0	0	0	0	0	0	0	0	0	0	0	0	0	0.21771	2	0	0	0	0	0	0	0	0	0	0	0	0	0	0	0	0	0	0	0	0	0	0	0	0
Solanum_lycopersicum_newGene_347	--	0.18736	25	0.145251	19	0.986097	149	0.78667	118	0.18211	27	0.654798	90	1.35747	201	1.56531	236	0.15384	23	0.763402	117	1.43639	207	0.466455	73	0.471265	69	1.3249	215	1.3692	207	2.77502	406	0.94355	143	2.1399	317	1.32114	186	1.47834	211	0.287796	42	0.575011	85	1.90035	273	1.60591	232
Solanum_lycopersicum_newGene_3476	--	3.91278	126	2.05367	69	1.98005	76	2.7311	105	3.73339	139	1.56436	55	1.36209	53	2.84223	104	2.56926	98	0.974719	39	1.00245	36	1.88547	76	3.56346	132	1.54388	63	1.37212	54	2.47033	92	2.0924	80	2.61417	95	1.85984	68	1.95097	72	3.48952	131	2.91013	110	2.08057	77	2.46909	91
Solanum_lycopersicum_newGene_3478	--	0.303189	29	0.568599	53	1.03559	111	0.535693	57	0.280772	29	3.23186	142	0.942693	99	1.31523	141	0.358827	38	0.660737	30	0.772974	79	0.613409	68	0.366074	38	1.43698	151	0.870099	93	0.883354	84	0.441703	48	1.02094	107	2.58151	77	0.779294	79	0.286833	30	0.993498	103	2.78906	114	0.81303	59
Solanum_lycopersicum_newGene_3479	--	0	0	0	0	0.047345	3	0	0	0	0	0	0	0	0	0	0	0	0	0	0	0.036376	2	0	0	0	0	0	0	0.30102	17	0	0	0	0	0	0	0	0	0.112842	6	0.110597	7	0.08401	5	0.018225	1	0.146539	8
Solanum_lycopersicum_newGene_3480	--	5.39388	168	3.26511	100	4.04731	143	6.98803	245	7.79252	267	5.53954	178	6.42407	223	2.33274	83	7.96346	273	4.83511	174	7.19325	243	1.75903	65	7.09387	243	6.08715	231	3.4629	123	6.17005	212	4.48691	159	3.27278	114	0	0	4.58032	154	0.752088	26	1.25069	43	3.03833	103	6.55738	222
Solanum_lycopersicum_newGene_3481	--	14.5109	439	14.1342	420	5.19785	179	12.4253	423	12.5521	418	12.8772	403	5.40633	183	13.0418	449	5.85489	196	12.9084	452	8.3032	274	9.62137	344	7.21459	241	6.15865	228	12.1154	418	4.81796	161	2.12846	74	2.99207	102	8.22391	264	5.33797	174	5.25991	176	6.30161	211	3.43061	113	9.04829	299
Solanum_lycopersicum_newGene_3489	--	0.312397	116	0.030389	12	0.319103	134	0.406537	169	0.195212	80	0.356492	136	0.21741	90	0.166064	70	0.279267	114	0.561656	240	0.592068	238	0.101207	44	0.444474	181	0.767293	346	0.374328	158	1.04581	254	0.268945	114	1.68934	318	0.360669	142	0.515941	205	0.136941	56	0.659204	269	0.371689	149	1.1945	480
Solanum_lycopersicum_newGene_3491	--	0	0	0.233062	6	0	0	0.066085	2	0.260231	8	0.150572	5	0.069565	2	0.475029	14	0	0	0.134507	5	0	0	0.131757	4	0.070667	3	0.063731	3	0	0	0.352737	10	0	0	0	0	0.106059	3	0	0	0.079812	3	0	0	0	0	0.214124	7
Solanum_lycopersicum_newGene_3493	--	0	0	0	0	0.166249	7	0	0	0.055251	2	0.003043	1	0	0	0	0	0	0	0	0	0	0	0.266406	10	0.114269	5	0	0	0.165468	7	0	0	0.053663	2	0.03094	2	0.357419	13	0	0	0	0	0.219597	8	0	0	0.172737	6
Solanum_lycopersicum_newGene_3495	--	2.39762	90	0.942414	35	2.80494	119	1.13028	48	3.63471	149	2.76577	107	2.43403	101	2.50781	92	4.77372	196	1.96125	85	2.41272	98	1.20046	53	5.99292	246	2.86353	130	2.85054	121	2.93741	121	4.85755	206	3.15201	132	2.2953	91	2.64582	106	2.4862	102	2.28649	95	3.10079	125	1.79048	73
Solanum_lycopersicum_newGene_3496	--	3.43215	101	1.09167	32	2.17827	73	1.36232	45	3.9375	127	1.8415	56	1.82223	60	0.276075	10	4.30435	139	1.13793	39	2.6532	85	0	0	4.29134	139	3.08061	110	2.18447	73	1.99162	65	3.74455	125	3.56575	117	2.1243	66	1.8396	58	3.0842	100	1.66708	54	2.86571	91	2.07463	67
Solanum_lycopersicum_newGene_350	--	0.6946	93	1.10785	145	0.914077	138	1.03867	156	0.555984	82	2.52648	347	0.970255	144	0.216528	33	0.946583	139	2.40035	369	1.07098	155	0.191514	30	0.501341	74	2.18984	356	0.809422	123	1.53537	225	0.536828	82	2.36993	353	1.37112	194	2.06409	296	0.432606	64	1.52964	225	0.9884	143	1.49676	217
Solanum_lycopersicum_newGene_3503	--	0.107473	12	0.183641	20	0.016057	3	0.016197	3	0.163557	20	0.15785	18	0.213733	27	0	0	0.033077	5	0	0	0.089569	11	0.146912	20	0.056026	7	0	0	0.183853	24	0.103743	13	0.147998	19	0	0	0.439628	52	0.200806	24	0.19798	24	0.270303	33	0.226999	27	0.016615	2
Solanum_lycopersicum_newGene_3509	--	2.6708	596	1.03087	248	3.2194	675	1.679	358	2.71639	710	2.402	598	1.81481	460	1.57728	223	2.98031	802	2.64624	783	2.59789	655	0.586856	122	2.47848	703	2.73608	858	2.02243	410	2.70153	690	2.43722	661	2.85287	848	2.48299	614	2.38718	539	2.56569	609	2.0775	516	2.40746	646	1.91222	499
Solanum_lycopersicum_newGene_3510	--	0	0	0.08091	3	0	0	0	0	0	0	0.076905	3	0.171425	5	0	0	0.252311	7	0.33392	10	0.253551	7	0.134815	5	0.072186	3	0	0	0.204413	6	0	0	0	0	0	0	0.074865	3	0.221474	6	0.170682	5	0.071603	2	0.439994	13	0	0
Solanum_lycopersicum_newGene_3517	--	0	0	0	0	0	0	0	0	0.183552	2	0	0	0	0	0	0	0	0	0	0	0	0	0	0	0	0	0	0	0	0	0	0	0	0	0	0	0	0	0	0	0	0	0	0	0	0	0	0
Solanum_lycopersicum_newGene_3521	--	22.2944	945	27.0558	1058	18.8984	1167	32.4438	1675	16.2954	849	35.0671	1700	20.8695	1016	37.3709	1528	20.1391	1110	38.4977	2098	22.916	1223	41.6019	1758	20.2346	1088	29.4439	1841	28.9777	1373	26.6135	1474	18.4847	1014	31.4511	1767	22.793	1108	26.271	1476	20.0704	1069	37.4364	1624	25.4131	1370	28.8381	1569
Solanum_lycopersicum_newGene_3524	--	0.527912	18	0.318841	12	0.373353	15	1.27994	51	0.679184	27	0.348247	13	0.29928	12	0.538803	23	0.316294	12	0.77353	31	0.380045	16	1.3618	58	0.503811	20	0.949653	42	0.155337	8	1.42367	53	0.464842	19	1.38582	56	0.697893	25	0.549835	19	0.283786	13	0.121931	5	0.327344	13	1.03423	41
Solanum_lycopersicum_newGene_3527	--	0.150081	4	0.237018	6	0.240842	7	0.694797	21	0	0	0	0	0	0	0	0	0.139998	4	0.392809	12	0.143794	5	0.063021	2	0.135865	4	0	0	0.068123	2	0.305195	9	0.205746	6	0.349725	11	0.146371	4	0.541991	15	0	0	0	0	0.214099	6	0.071752	2
Solanum_lycopersicum_newGene_3528	--	0.391436	7	0	0	0	0	0.049744	1	0	0	0	0	0	0	0.11467	3	0	0	0	0	0	0	0.442836	9	0	0	0	0	0	0	0	0	0	0	0	0	0	0	0	0	0	0	0	0	0	0	0	0
Solanum_lycopersicum_newGene_3537	--	0	0	0	0	0.427288	6	0	0	0	0	0.307424	4	0	0	0	0	0	0	0.292072	5	0	0	0	0	0.458793	6	0	0	0	0	0.19052	3	0	0	0.123665	2	0.424015	6	0	0	0.537131	7	0.142676	2	0.235835	4	0	0
Solanum_lycopersicum_newGene_3539	--	0.226768	15	0.171571	15	0.230833	22	0.064161	7	0.153131	15	0.439608	33	0.138596	13	0.042301	5	0.33731	31	0.290942	28	0.154203	10	0.258665	18	0.471296	39	0.649272	48	0.063331	7	0.239991	22	0.188125	15	0.1959	19	0.070155	7	0.254749	23	0.258675	24	0	0	0.257489	16	0.076894	7
Solanum_lycopersicum_newGene_3540	--	4.02103	177	2.77342	112	2.42341	119	3.65672	180	3.62785	181	2.20452	107	3.95106	188	4.06724	211	3.36965	163	2.35844	133	3.80254	179	4.95962	251	3.40607	172	2.833	158	1.00775	68	5.24779	272	3.82939	200	2.48169	123	4.6732	210	5.59159	295	2.71076	131	2.71912	128	3.93788	182	5.20613	241
Solanum_lycopersicum_newGene_3544	--	2.48509	200	5.97084	496	1.9407	176	2.09117	187	1.94306	185	4.47954	423	2.53391	253	1.95912	161	2.32402	201	4.20882	374	2.94785	240	1.53959	141	1.5288	142	3.28648	331	2.62156	252	3.12832	256	2.25272	220	2.96966	286	2.94538	247	3.80783	344	2.29427	208	3.86623	372	2.77504	261	2.71558	242
Solanum_lycopersicum_newGene_3553	--	0	0	0	0	0	0	0	0	0	0	0	0	0	0	0	0	0	0	0	0	0	0	0	0	0	0	0	0	0	0	0	0	0	0	0	0	0	0	0.101983	2	0	0	0.17551	3	0	0	0	0
Solanum_lycopersicum_newGene_3558	--	0	0	0.927954	31	1.12234	44	1.07959	42	0.536735	20	2.15348	76	1.19424	46	1.01052	39	0.429431	17	1.40219	55	1.01817	38	0.681721	28	0.555695	21	1.7973	75	0.647095	25	1.30698	49	0.56981	22	1.35481	52	1.12372	41	1.74605	64	0.678933	26	1.23418	47	0.9386	35	1.97376	73
Solanum_lycopersicum_newGene_3559	--	0	0	0	0	0	0	0	0	0	0	0	0	0	0	0	0	0	0	0	0	0	0	0	0	0	0	0	0	0	0	0	0	0	0	0	0	0	0	0	0	0	0	0	0	0	0	0	0
Solanum_lycopersicum_newGene_3565	--	2.19028	208	0.933237	88	1.23382	133	0.65027	70	1.8682	196	1.80553	178	1.21643	129	0.243338	27	2.86008	300	2.15471	237	2.26451	234	0.245264	28	2.35211	246	1.88486	219	1.32296	144	1.71249	180	1.71903	187	2.45996	262	1.81917	184	1.84211	189	1.03846	109	1.29265	136	1.74568	180	1.63794	170
Solanum_lycopersicum_newGene_357	--	2.28667	147	3.25586	205	2.2137	161	3.81683	275	2.30893	163	6.6503	387	2.93508	210	4.83946	352	2.58489	183	7.93673	556	3.56654	248	3.99932	297	1.72767	122	5.88039	312	4.18835	306	2.33765	165	1.62626	119	4.63811	324	4.65637	210	2.78931	192	2.12132	147	7.7018	442	3.63183	165	2.51676	162
Solanum_lycopersicum_newGene_3594	--	2.01886	94	3.19825	129	1.03694	60	4.19979	228	3.20039	165	1.31721	68	1.04679	59	5.41573	274	1.45506	74	3.00039	171	1.31733	73	4.71232	258	1.79811	93	1.55953	84	0.552544	29	2.35779	119	0.859329	49	1.83915	92	1.85566	87	1.77012	94	1.20555	60	2.16372	116	0.901519	50	1.39123	74
Solanum_lycopersicum_newGene_3595	--	6.28187	312	4.36979	213	6.22878	351	8.55366	478	4.944	270	6.79632	349	5.87332	325	11.8016	666	4.98487	273	6.73616	387	6.01383	325	10.304	602	4.62341	253	7.02785	426	6.76095	383	8.89159	486	3.42114	194	7.4801	415	6.27865	331	6.98136	373	3.4952	191	4.83794	266	6.19778	333	6.61588	358
Solanum_lycopersicum_newGene_36	--	4.33867	268	3.54063	268	2.71122	237	1.90274	165	2.5608	217	3.76319	300	2.66769	229	3.47104	260	4.43738	377	3.15063	281	3.5192	295	2.17711	198	3.45273	293	2.77571	261	5.69627	500	2.90791	247	5.99796	527	3.7228	321	3.55285	291	3.79292	283	4.42997	376	4.1174	351	2.73891	229	3.27122	275
Solanum_lycopersicum_newGene_3603	--	0.338075	13	0	0	0.097623	4	0.248696	10	0.225496	9	0.163634	7	0.032553	2	0.247431	10	0.198693	8	0.097288	4	0.161576	7	0.191234	9	0.050174	2	0.089454	4	0.127175	6	0.076156	3	0	0	0.111603	5	0.053098	3	0	0	0.249621	10	0.076431	4	0	0	0.129277	6
Solanum_lycopersicum_newGene_3606	--	0.689448	18	0.684434	17	0.88485	26	0.842161	24	0.621925	18	0.90291	24	0.35506	10	1.59546	46	0.106024	3	0.991004	29	0.656307	19	0.867011	26	0.359482	10	0.695803	22	0.984262	29	0.654511	19	0.252091	8	1.52571	44	0.782925	21	0.777758	22	0.071905	2	0.178885	5	0.782751	22	0.867462	24
Solanum_lycopersicum_newGene_3608	--	0.6795	50	1.76364	112	1.93153	170	0.874311	61	1.31252	95	0.53319	34	1.50414	110	0.784379	63	0.484533	33	0.926808	79	3.50436	278	1.47829	111	0.963585	65	0.615234	50	3.11641	249	0.929573	71	1.16434	82	0.551596	43	1.43404	110	1.18954	93	0.734176	59	0.599411	46	1.7581	134	0.869482	76
Solanum_lycopersicum_newGene_3609	--	3.26183	205	7.88589	411	6.19666	376	6.72638	392	4.16277	282	8.244	437	4.44292	298	8.73875	488	4.2126	275	8.66249	560	7.83503	450	10.2551	492	4.29796	294	6.92871	408	8.09315	469	7.523	442	5.54044	313	9.77292	631	4.96085	308	6.54981	379	5.42861	330	8.28761	410	6.41414	376	5.8037	354
Solanum_lycopersicum_newGene_3615	--	0.108554	3	0	0	0.082391	3	0.415005	10	0.160892	4	0	0	0.108013	3	0.82028	20	0	0	0	0	0.149272	4	0.056434	2	0.251821	6	0.150016	4	0	0	1.57374	38	0.285492	7	0.600083	15	0.472565	11	0.562204	13	0	0	0	0	0.702037	17	0.313217	8
Solanum_lycopersicum_newGene_3619	--	0.87898	50	0.580432	33	1.17519	76	0.856477	55	0.886944	56	2.05642	121	0.91239	58	1.55012	101	0.503982	32	1.0187	67	0.774977	48	1.92644	130	1.23334	78	2.69423	187	1.30872	85	0.614563	39	0.66574	44	2.35519	150	1.08216	66	0.619657	38	0.515241	33	1.6854	106	0.876953	55	0.562251	35
Solanum_lycopersicum_newGene_3620	--	0.174812	7	0.222596	8	0.401172	16	0.151384	6	0.182134	7	0.529874	20	0.114041	5	0.270846	10	0.592611	21	0.145133	6	0.247388	10	0.181481	8	0.572818	21	0	0	0.292449	12	0.389435	15	1.09408	42	0.360067	15	0.453228	17	0.051649	2	0.279569	11	0.226828	9	0.25387	10	0.269505	11
Solanum_lycopersicum_newGene_3642	--	1.07466	117	2.09941	223	1.69003	208	2.0427	249	0.872031	104	3.35033	375	1.74616	211	1.07133	132	1.44139	172	4.44246	556	2.36969	279	1.08059	138	2.37591	283	2.81717	372	1.90227	235	2.3049	275	3.47494	429	3.60994	437	1.82178	210	2.16766	253	2.29195	273	3.4358	411	2.02564	238	2.36226	279
Solanum_lycopersicum_newGene_3648	--	0	0	0	0	0	0	0.178177	5	0	0	0	0	0	0	0.062794	2	0	0	0	0	0.295002	8	0.134101	4	0	0	0.064245	2	0	0	0.145498	4	0	0	0.501759	14	0.151927	5	0.223578	7	0.218642	7	0	0	0	0	0	0
Solanum_lycopersicum_newGene_3656	--	0	0	0	0	0	0	0.095326	1	0.173121	2	0	0	0	0	0	0	0	0	0	0	0	0	0	0	0	0	0	0	0	0	0	0	0	0	0	0	0	0	0	0	0	0	0	0	0	0	0	0
Solanum_lycopersicum_newGene_3658	--	0.047807	2	0.251029	10	0.360804	17	0.758504	34	0	0	0.409834	18	0.586456	27	0.771773	35	0.190658	9	0.611149	29	0.089367	4	1.06534	51	0.136788	6	0.366755	18	0.583846	26	0.350771	16	0.143513	7	0.306753	14	0.325998	15	0.638186	28	0.089596	4	0.586518	27	0.195405	9	0.387214	18
Solanum_lycopersicum_newGene_3663	--	0	0	0	0	0	0	0	0	0	0	0.037754	4	0	0	0.017195	3	0	0	0	0	0.079901	9	0	0	0.035556	5	0	0	0	0	0.017748	3	0	0	0	0	0	0	0.018181	3	0	0	0	0	0.17211	20	0	0
Solanum_lycopersicum_newGene_3664	--	0	0	0	0	0	0	0	0	0	0	0	0	0.027343	3	0	0	0	0	0	0	0	0	0	0	0	0	0	0	0	0	0.03685	5	0	0	0	0	0	0	0	0	0	0	0	0	0	0	0	0
Solanum_lycopersicum_newGene_369	--	0	0	0.740263	18	0.149846	4	0	0	0	0	0	0	0.228975	6	0.070008	2	0	0	0	0	0	0	0	0	0	0	0	0	0	0	0	0	0	0	0	0	0	0	0	0	0	0	0	0	0	0	0	0
Solanum_lycopersicum_newGene_3694	--	0	0	0	0	0	0	0	0	0	0	0	0	0	0	0	0	0.109235	3	0	0	0.382656	7	0.408563	9	0.109382	3	0	0	0	0	0	0	0	0	0	0	0.113441	3	0	0	0	0	0	0	0	0	0	0
Solanum_lycopersicum_newGene_3697	--	6.88991	396	2.25287	129	5.29559	347	5.00244	341	5.67268	371	3.71499	238	4.50436	298	4.66945	328	3.73689	252	3.44054	235	3.25507	192	2.22808	140	3.76751	237	2.15929	151	2.58412	159	8.68961	510	3.94783	277	5.25457	317	4.25984	291	5.12424	315	3.25395	216	3.77197	237	3.75787	260	3.20196	223
Solanum_lycopersicum_newGene_3703	--	3.31161	161	4.22737	179	5.07609	350	5.10123	407	4.22776	337	5.80957	340	3.69715	221	6.29353	430	4.29483	347	5.16336	277	6.03689	474	2.49905	135	3.78521	318	4.41805	339	10.4701	1006	5.85583	466	2.41902	172	7.34279	632	3.82275	255	3.43024	224	4.1515	334	5.54132	278	5.39582	416	5.6263	425
Solanum_lycopersicum_newGene_3704	--	0.045293	2	0	0	0.21866	11	0	0	0.082341	4	0	0	0.22162	11	0.31844	16	0.037952	2	0	0	0.124952	6	0	0	0.164618	8	0.111346	6	0.075791	4	0	0	0.025714	2	0.08077	4	0	0	0	0	0.123478	6	0	0	0.167231	8	0.027476	2
Solanum_lycopersicum_newGene_3706	--	0	0	0	0	0.552104	6	0	0	0	0	0	0	0	0	0	0	0	0	0	0	0	0	0	0	0	0	0	0	0	0	0	0	0	0	0	0	0	0	0	0	0	0	0	0	0	0	0	0
Solanum_lycopersicum_newGene_3715	--	3.91114	186	1.31995	68	3.46916	205	3.58922	183	3.67036	180	4.56595	245	3.48238	202	2.04346	121	5.36795	269	4.53096	272	4.35374	219	1.16581	72	5.16571	255	3.05283	194	3.02284	154	3.71112	213	5.97305	320	4.03217	234	4.66329	220	3.67176	205	3.06419	175	2.46545	128	3.41449	168	3.36032	190
Solanum_lycopersicum_newGene_3716	--	15.8783	638	20.5446	804	14.9709	681	19.325	839	14.4721	627	27.2521	1181	14.9726	671	21.8663	986	13.962	600	24.9674	1155	23.4061	1030	21.1233	974	12.3721	544	17.8661	862	22.5801	1029	14.0044	604	11.3328	507	19.9569	870	20.5941	878	17.7321	732	15.4229	712	29.0257	1296	15.8499	689	17.0648	728
Solanum_lycopersicum_newGene_372	--	0.627734	10	0	0	0.491526	9	0	0	0.30076	5	1.50784	24	0.107836	2	0	0	0	0	0.422882	8	0	0	0	0	0	0	0.1629	4	0.164655	3	0	0	0	0	0.175866	3	0	0	0	0	0	0	0.101469	2	0.125607	3	0	0
Solanum_lycopersicum_newGene_3726	--	0	0	0	0	0	0	0	0	0.481427	10	0	0	0	0	0	0	0	0	0	0	0	0	0	0	0	0	0	0	0	0	0.304272	7	0.371671	9	0	0	0	0	0	0	0	0	0	0	0	0	0	0
Solanum_lycopersicum_newGene_373	--	0.411217	15	1.21363	42	0.35913	15	1.15763	45	0.475164	19	1.052	36	0.842733	33	2.63792	100	0.208519	8	0.460266	18	0.698356	25	1.39988	56	0.104488	5	1.13541	48	1.70258	63	2.45636	86	0.41676	17	0.94415	37	0.449256	17	1.0165	38	0.365751	15	0.822668	32	1.07071	40	1.33883	50
Solanum_lycopersicum_newGene_3732	--	0.059825	3	0.487018	16	0.106805	5	0.103465	4	0.243875	9	0.09743	4	0.080535	4	0	0	0.307213	12	0	0	0.273238	10	0.10152	4	0.162896	6	0.263666	11	0	0	0	0	0.340406	13	0	0	0.112752	4	0.217553	8	0.104744	4	0.216039	8	0	0	0.444812	17
Solanum_lycopersicum_newGene_3737	--	0.774397	57	2.49437	197	0.426023	42	0.263034	27	0.492753	52	0.488243	41	0.730808	77	1.12424	69	0.29496	30	0.557778	51	0.623025	56	0.163156	20	0.422145	45	0.442922	35	0.601541	63	0.18589	22	0.559721	55	0.1868	22	0.539151	42	0.306201	28	0.599968	59	0.477323	37	0.859659	66	0.420528	41
Solanum_lycopersicum_newGene_3740	--	1.74679	130	2.00454	146	1.15348	97	3.18006	265	2.65267	216	0.548433	42	1.76331	146	1.33817	113	1.82004	149	1.34343	115	2.76245	223	1.17517	103	2.20349	180	0.868737	79	0.49447	42	3.20894	262	0.99061	84	0.700528	58	1.88841	149	2.99573	239	1.56804	128	0.876332	72	1.96711	158	3.0577	247
Solanum_lycopersicum_newGene_3755	--	4.60821	203	3.59825	156	3.40134	170	3.57527	177	3.48566	165	5.07813	230	3.15056	151	4.56387	229	4.37916	210	3.4818	177	4.8206	231	3.67956	188	3.53815	169	3.94122	212	5.08769	252	2.81361	137	3.82044	191	4.88495	240	3.84458	180	2.97744	141	4.03464	193	4.58873	223	3.59524	168	3.8724	185
Solanum_lycopersicum_newGene_3761	--	0	0	0	0	0.139893	2	0	0	0	0	0	0	0.316692	5	0.775307	11	0	0	0	0	0	0	0	0	0.158715	2	0	0	0	0	0	0	0	0	0	0	0	0	0	0	0	0	0	0	0	0	0	0
Solanum_lycopersicum_newGene_377	--	0	0	0	0	0	0	0	0	0	0	0.338368	5	0	0	0	0	0	0	0.081862	2	0	0	0.509148	8	0	0	0	0	0	0	0	0	0	0	0.63548	10	0	0	0	0	0.135873	2	0	0	0	0	0	0
Solanum_lycopersicum_newGene_3775	--	0.107613	2	0.071408	1	0.029369	1	0	0	0.063733	1	0.026471	1	0.211401	3	0	0	0.190869	3	0.072114	1	0.159258	2	0.232919	3	0	0	0.580231	7	0	0	0.263976	3	0	0	0	0	1.65447	17	0	0	0	0	0.123641	2	0.520351	6	0.220086	3
Solanum_lycopersicum_newGene_3785	--	0	0	0	0	0	0	0	0	0	0	0	0	0	0	0	0	0	0	0	0	0	0	0	0	0	0	0	0	0	0	0.951546	11	0	0	0	0	0	0	0	0	0	0	0	0	0	0	0	0
Solanum_lycopersicum_newGene_3802	--	0.091781	3	0.516908	12	0	0	0	0	0	0	0.088847	2	0	0	0	0	0	0	0	0	0	0	0	0	0	0	0	0	0	0	0	0	0	0	0	0	0	0	0	0	0	0	0.331439	8	0.169439	4	0	0
Solanum_lycopersicum_newGene_3807	--	0	0	0.596235	17	0.041505	2	0	0	0.027371	1	0.087224	3	0	0	0	0	0.072394	3	0.16249	6	0.073951	3	0	0	0.063937	3	0	0	0.058225	2	0.382971	12	0	0	0.110363	4	0.110957	4	0	0	0	0	0	0	0.119345	4	0.064147	2
Solanum_lycopersicum_newGene_3812	--	0	0	0	0	0	0	0	0	0	0	0.341013	7	0	0	0	0	0.130259	2	0.659716	16	0.126183	2	0	0	0	0	0.148318	6	0.107454	5	0	0	0.053729	3	0.328778	13	0	0	0	0	0	0	0.055389	3	0	0	0	0
Solanum_lycopersicum_newGene_382	--	0.056437	3	0.866714	41	0.174669	10	0.698428	38	0.211739	12	1.66763	83	0.457159	25	2.11818	116	0.189134	10	3.25315	170	0.22993	12	0.949646	54	0.397869	21	2.61516	153	0.286939	16	1.53452	82	0.146463	9	3.76297	202	0.40996	21	1.11442	58	0.28722	16	2.9067	155	0.471995	25	2.16251	96
Solanum_lycopersicum_newGene_3826	--	0	0	0	0	0	0	0	0	0	0	0	0	0	0	0	0	0	0	0	0	0	0	0	0	0	0	0	0	0	0	0	0	0	0	0	0	0	0	0	0	0	0	0.5831	6	0	0	0	0
Solanum_lycopersicum_newGene_3829	--	7.93634	484	19.1823	1148	6.74681	467	15.2505	1046	7.94815	532	20.3935	1285	9.79415	664	12.9967	900	5.65553	380	21.7948	1536	10.83	718	10.3533	744	5.96166	401	14.7378	1098	10.324	718	12.3504	830	5.30878	370	16.0801	1096	7.98608	518	13.8056	905	7.83928	526	23.4211	1578	9.40995	622	11.8173	786
Solanum_lycopersicum_newGene_3831	--	12.8396	770	15.7005	944	6.89567	483	12.6824	857	12.1722	836	9.26074	599	6.35014	442	9.1559	651	9.86061	668	10.5247	771	8.38945	566	6.38862	470	9.79559	673	8.84441	712	5.90834	422	7.62039	523	5.93866	424	9.61535	677	6.86554	462	10.4399	685	8.44376	588	11.9881	833	6.4549	423	7.01246	467
Solanum_lycopersicum_newGene_3834	--	0.257921	8	0	0	0	0	0	0	0.396238	13	0	0	0	0	0	0	0.15237	6	0	0	0	0	0	0	0.01953	1	0	0	0.034724	2	0	0	0.091029	4	0	0	0.064489	3	0	0	0.211023	7	0	0	0	0	0.037951	2
Solanum_lycopersicum_newGene_3841	--	0	0	0	0	0	0	0.130888	5	0	0	0.320458	8	0.561553	16	0.288505	8	0	0	0.166536	5	0	0	0.565083	17	0	0	0.538205	14	0.099005	3	0.378951	11	0.473675	12	0.401863	11	0.353025	9	0.386429	10	0	0	0.501024	12	0.326458	9	0	0
Solanum_lycopersicum_newGene_3856	--	0.310354	13	0.154268	6	0.501844	23	0.041603	5	0.115146	12	0.248596	9	0.024152	3	0.022609	3	0.196569	12	0	0	0.112694	4	0.111218	12	0.080253	9	0.354776	22	0.064846	6	0.140016	15	0.179732	19	0	0	0.474668	16	0.210484	21	0.14422	15	0.695322	29	0.155308	14	0.170126	6
Solanum_lycopersicum_newGene_3858	--	0	0	0	0	0	0	0.122292	6	0	0	0.16651	7	0	0	0.220992	10	0	0	0.142711	7	0.201456	9	0	0	0.075418	4	0.041611	3	0	0	0.046062	3	0.121652	6	0.187099	9	0	0	0.129764	6	0.103827	5	0.351441	16	0	0	0	0
Solanum_lycopersicum_newGene_386	--	0.212987	18	0.048293	5	0.667967	64	0.283668	27	0.231173	22	0.211373	19	0.241757	23	0.29074	28	0.288839	27	0.314029	31	0.229639	22	0.080467	9	0.598155	56	0.198438	21	0.344369	34	0.573193	54	0.289986	28	1.03212	98	0.205826	19	0.401789	37	0.249569	24	0.182243	17	0.387437	36	0.385059	36
Solanum_lycopersicum_newGene_3861	--	0.814259	25	1.44773	58	0.881508	41	2.24136	103	0.625275	24	1.41632	51	0.894856	41	1.93399	71	0.577803	26	1.32883	63	1.1722	48	1.24751	60	0.61821	28	0.95618	43	0.707793	33	0.79955	36	0.552441	26	0.681544	31	0.712605	31	1.16959	52	1.2251	48	1.40353	49	1.19318	53	0.826262	37
Solanum_lycopersicum_newGene_3864	--	2.5069	280	3.29226	361	4.55288	577	3.4324	431	3.3457	339	6.60987	762	4.57731	569	2.64335	336	2.73454	337	6.69022	863	3.90637	474	1.06886	141	2.71765	334	7.1686	976	3.99835	509	5.65196	695	3.02103	385	8.59012	1071	3.65635	433	6.288	755	2.99054	368	5.50217	679	5.24804	635	4.16051	506
Solanum_lycopersicum_newGene_3866	--	0	0	0	0	0.158346	2	0	0	0	0	0	0	0	0	0	0	0	0	0	0	0.265413	3	0	0	0	0	0	0	0	0	0.470316	5	0	0	0	0	0	0	0	0	0	0	0	0	0	0	0	0
Solanum_lycopersicum_newGene_387	--	53.0439	1928	99.645	3556	24.0539	993	86.1519	3524	43.2105	1728	66.7287	2506	29.5782	1198	49.6015	2052	40.204	1611	113.067	4752	33.3402	1318	34.8013	1491	44.6159	1785	55.7839	2474	21.8202	905	74.2075	2973	55.2405	2289	63.6345	2585	24.6175	950	71.9197	2813	43.9325	1757	94.5807	3801	37.2098	1465	67.6851	2681
Solanum_lycopersicum_newGene_3875	--	0.701268	28	0.547666	22	0.176072	8	0.173425	8	0.40857	18	0.459195	19	0.587831	18	0.461054	21	0.436763	20	0.259894	13	0.543388	24	0.224972	11	0.535623	24	0.410471	21	0.285157	13	0.151761	7	0.439097	20	0.044812	2	0.450192	20	0.686415	30	0.817113	36	0.371287	17	0.645155	28	0.210048	10
Solanum_lycopersicum_newGene_3882	--	0.354394	12	0.927706	22	0.748229	20	0.056058	3	0.513954	18	1.58746	40	0.901884	18	0.224226	6	0.36888	10	1.96532	57	1.48464	38	0.906328	26	0.231827	6	2.20343	71	0.400111	12	0.539245	14	0	0	1.20948	39	0.835995	25	0.058619	3	0.826626	23	1.92024	54	0.174683	6	0.28097	11
Solanum_lycopersicum_newGene_3891	--	0	0	0	0	0.157247	7	0	0	0.292813	14	0.172788	7	0.091538	5	0.089639	5	0.092553	5	0.556782	11	0.244805	11	0.259626	13	0.185355	8	0.505347	21	0	0	0.597683	26	0.27856	13	0.353961	16	0	0	0.094149	4	0	0	0	0	0.093835	4	0.187212	8
Solanum_lycopersicum_newGene_3897	--	0	0	0	0	0	0	0	0	0	0	0	0	0	0	0	0	0	0	0	0	0	0	0	0	0	0	0	0	0.146094	6	0.265334	10	0	0	0	0	0	0	0	0	0	0	0.752408	29	0	0	0.160924	6
Solanum_lycopersicum_newGene_3907	--	0.222032	9	0.539157	22	0.416364	19	0.499721	23	0.276339	13	0.807338	34	0.485202	22	0.750914	35	0.272732	12	0.433924	20	0.893486	39	0.292691	14	0.255289	12	1.75016	85	0.17194	8	0.338899	15	0.201855	10	0.49656	23	0.301569	13	0.116764	5	0.396454	18	0.766159	34	0.652743	29	0.504009	22
Solanum_lycopersicum_newGene_3932	--	22.4779	2284	32.2815	3168	24.3452	2777	29.3311	3327	28.2421	3011	50.2766	5191	25.8531	2957	25.6585	2955	15.8153	1675	46.7833	5542	30.4008	3344	21.417	2601	15.9125	1674	33.8935	4241	29.6177	3234	39.045	4252	11.3211	1293	20.2237	2351	15.7884	1650	14.1534	1562	24.8733	2722	41.8406	4890	34.7387	3839	21.2852	2337
Solanum_lycopersicum_newGene_395	--	0	0	0	0	0	0	0.132643	3	0	0	0	0	0	0	0	0	0.13544	3	0	0	0	0	0	0	0	0	0	0	0.130489	2	0.270788	5	0	0	0	0	0	0	0.762856	12	0	0	0	0	0.137316	2	0	0
Solanum_lycopersicum_newGene_3950	--	1.23277	47	0.486614	18	2.6816	115	3.23331	137	0.869117	36	0.539529	21	1.37265	58	2.69165	116	0.858572	36	0.34382	15	1.0234	42	1.49641	67	1.0418	44	0.544778	25	0.687708	30	0.975438	41	0.444089	20	0.040342	2	1.38178	56	1.28085	52	0.60043	25	0.048154	2	1.14706	47	1.65694	68
Solanum_lycopersicum_newGene_3957	--	1.12595	85	0.735075	74	1.12658	86	1.16153	119	0.938274	72	0.603007	56	0.985708	113	0.78096	63	0.675576	55	0.894173	106	0.60955	59	0.575542	65	1.21646	97	1.42453	178	0.655993	57	1.34569	152	1.05372	93	1.38745	159	0.920204	75	0.455365	35	1.12588	127	1.07634	96	1.13639	126	0.913656	102
Solanum_lycopersicum_newGene_3966	--	1.17075	23	0.157784	3	2.96925	66	5.81596	127	2.0575	44	0	0	1.00797	22	6.19011	137	1.11026	24	0.758184	17	1.82005	39	3.68624	84	1.60806	35	0.639305	16	0.763929	17	1.91271	41	1.02395	23	0.180892	4	1.15626	24	3.2048	67	0.806794	18	0.249624	6	2.10306	45	3.77782	80
Solanum_lycopersicum_newGene_3969	--	0	0	0	0	0	0	0	0	0	0	0	0	0	0	0	0	0	0	0	0	0	0	0	0	0	0	0	0	0	0	4.44917	103	5.58329	133	5.83475	136	4.24408	94	4.85628	109	4.13421	95	3.45581	80	7.02645	159	0	0
Solanum_lycopersicum_newGene_3970	--	122.635	2519	801.109	16157	33.3427	778	16.7468	388	6.20459	141	50.034	1062	13.7535	315	42.5445	995	81.3931	1843	37.5547	892	4.374	98	247.245	5986	1.27763	29	2.70545	68	0	0	5.79655	132	104.372	2444	1.69583	39	2.52085	55	10.3217	229	97.5959	2206	40.3894	918	6.397	143	1.8098	41
Solanum_lycopersicum_newGene_3971	--	3.26602	122	0.642594	55	5.36759	318	0.187607	23	1.31492	78	0	0	0.252804	21	6.4616	392	1.64635	94	0.167556	21	0.154821	19	0.107619	14	0.083838	11	0	0	0.146251	15	0.115836	14	5.7811	363	0	0	0.583069	29	0.282659	33	3.04415	195	0.13722	5	0.250737	30	0.016936	2
Solanum_lycopersicum_newGene_3975	--	0	0	0	0	0	0	0	0	0	0	0	0	0	0	0	0	0.180942	2	0	0	0	0	0.347379	5	0	0	0	0	0	0	0	0	0.164127	2	0	0	0	0	0	0	0	0	0	0	0	0	0.189226	3
Solanum_lycopersicum_newGene_3978	--	0.586665	40	2.00224	134	1.91332	149	0.559471	43	1.91833	144	2.7551	194	2.61847	199	0.529198	42	1.62424	122	2.68021	212	3.71403	288	1.80542	146	0.52624	40	1.71579	142	0.2158	17	0.387008	33	1.16256	91	0.980875	75	1.45897	106	1.83915	135	2.40333	170	6.84958	556	4.19187	269	0.664791	50
Solanum_lycopersicum_newGene_3982	--	1.44046	68	6.05119	281	1.76445	95	2.87798	153	1.12577	59	3.84649	188	1.69925	90	2.59368	140	1.18264	62	3.28659	180	2.14793	111	4.28855	239	0.801301	42	3.59592	208	1.90005	103	2.55742	134	1.15131	62	2.34383	124	2.29666	116	2.69509	137	1.43196	75	5.23997	274	1.8451	95	3.32753	172
Solanum_lycopersicum_newGene_3984	--	3.18422	184	0.460058	27	3.08847	202	0.864122	56	2.6951	171	0.301393	18	1.57776	102	0.976919	64	3.28353	209	0.480576	32	1.88018	118	0.706814	48	3.57529	227	0.708927	50	1.65659	109	0.660298	42	1.59263	105	0.441016	29	2.36693	145	0.870436	54	2.17389	138	0.452703	29	1.3743	86	1.02026	64
Solanum_lycopersicum_newGene_3986	--	0.098685	2	0.106167	3	0	0	0	0	0.473153	10	0.602785	12	0.839505	18	1.1348	25	0.189186	4	0	0	0.699158	15	0.746518	17	0.189126	4	0	0	11.1438	244	1.11487	24	0.269146	6	0.09326	3	0.785883	16	1.36587	29	0.188201	4	0	0	0.384256	8	1.19619	26
Solanum_lycopersicum_newGene_399	--	0	0	0	0	0	0	0	0	0.486219	4	0	0	0	0	0	0	0	0	0	0	0	0	0	0	0	0	0	0	0	0	0	0	0	0	0	0	0	0	0	0	0	0	0	0	0	0	0	0
Solanum_lycopersicum_newGene_3992	--	8.97425	920	5.53608	557	10.6755	1162	6.1022	704	11.9564	1348	11.3107	1197	13.7978	1575	7.36	858	15.9653	1803	8.5477	1013	10.6518	1187	2.17888	264	18.6456	2102	9.76026	1220	15.8838	1855	14.9989	1694	24.0722	2811	21.5515	2468	12.1315	1319	13.2056	1456	12.6614	1428	15.133	1715	13.037	1447	7.70787	861
Solanum_lycopersicum_newGene_3993	--	0.045692	4	0	0	0	0	0.02207	2	0.124159	11	0.072123	6	0.18046	17	0.021826	2	0	0	0	0	0	0	0	0	0.112829	10	0.1932	19	0	0	0	0	1.47765	136	0.061007	6	0	0	0.164361	15	0.141053	13	0.041995	4	0.045848	5	0.045584	5
Solanum_lycopersicum_newGene_3996	--	0	0	0	0	0.057829	2	0	0	0.240768	5	0	0	0.116655	3	0	0	0.098411	3	0.064817	2	0.049087	1	0	0	0	0	0	0	0	0	0	0	0.395534	9	0	0	0	0	0.503905	11	0.499486	11	0.097748	2	0	0	0	0
Solanum_lycopersicum_newGene_3999	--	0	0	0.056736	4	0	0	0.07426	6	0.050638	4	0	0	0.04983	4	0.085515	7	0	0	0.045578	4	0.025529	2	0	0	0.101069	8	0	0	0	0	0.099214	8	0.024352	2	0	0	0	0	0.536067	42	0	0	0.037783	3	0.061084	5	0.359328	29
Solanum_lycopersicum_newGene_4	--	0.15501	5	0.205109	6	0.561662	18	0.665266	20	0.750969	23	0.263598	8	0.212101	7	0.680976	22	0.592218	18	0.151922	5	0.067521	3	0.977048	31	0.208231	6	0.379403	13	0.128597	4	0.801882	25	0.2718	9	0.556846	18	0.268901	8	0.535919	16	0.678153	21	0.696742	21	0.6709	20	0.52411	16
Solanum_lycopersicum_newGene_400	--	1.09983	144	1.93651	249	0.916543	136	1.25025	184	1.05673	152	2.5227	341	1.83007	267	0.809298	121	1.18479	171	1.45611	220	2.07416	295	1.16669	180	1.18583	171	2.28797	365	1.21584	182	2.26004	326	1.85208	276	1.68811	247	1.46676	204	1.71605	242	1.61241	232	1.56001	226	2.19947	312	1.72115	246
Solanum_lycopersicum_newGene_4007	--	0.31878	31	0.681105	50	0.199586	22	0.162395	18	0.458682	49	0.411365	42	0.366952	40	0.159331	18	0.554808	36	0.885903	100	0.356993	38	0.122016	14	0.649738	51	0.510035	47	0.141318	16	0.16813	18	0.117407	13	0.584015	64	0.140495	15	0.187631	8	0.194333	21	1.25572	80	0.17001	18	0.229092	25
Solanum_lycopersicum_newGene_4009	--	0.75042	43	2.23805	74	1.56186	86	1.47264	90	0.641114	48	2.55844	158	1.08115	86	2.25258	131	0.871	55	2.67892	219	1.59994	101	1.21108	107	1.50459	81	1.43932	113	2.21799	138	2.3644	129	0.85323	76	1.85166	116	1.07648	52	2.14333	109	0.773533	66	2.34198	138	2.05898	110	1.49839	93
Solanum_lycopersicum_newGene_4017	--	13.6979	256	16.5248	304	10.8891	231	22.4203	472	11.7347	238	20.7125	400	16.2013	338	47.7653	1016	10.4614	216	22.13	478	15.151	308	35.4586	781	16.3826	338	24.762	565	14.6318	312	19.2518	397	13.0871	279	29.3872	614	13.7973	274	15.3158	308	10.213	210	37.4832	774	16.9428	338	12.5715	256
Solanum_lycopersicum_newGene_4020	--	0.768282	19	0.12541	3	0.647721	18	0.184434	6	0.886411	24	0.731504	19	0.718408	21	0.291829	8	0.988315	27	0.358936	11	0.985035	27	0.341772	10	0.370144	10	1.13994	34	0.82843	23	1.42399	38	0.463272	13	0.619118	17	0.899641	24	0.575485	15	0.452949	13	1.15635	31	1.11979	30	0.458223	13
Solanum_lycopersicum_newGene_4022	--	0	0	0	0	0	0	0	0	0	0	0	0	0	0	0.215061	3	0	0	0	0	0	0	1.11802	14	0	0	0	0	0	0	0	0	0	0	0	0	0	0	0	0	0.171061	2	0	0	0	0	0	0
Solanum_lycopersicum_newGene_4026	--	0.301928	27	0.083972	8	0.302312	30	0	0	0.043258	5	0.086203	8	0.553562	54	0.040997	5	0	0	0	0	0.081772	8	0	0	0.366386	35	0.128696	14	0.070886	8	0	0	0	0	0	0	0.242208	23	0.115465	11	0	0	0.309561	30	0.381749	36	0.180609	18
Solanum_lycopersicum_newGene_4027	--	1.57622	101	3.77499	238	4.44251	322	1.99314	144	2.40293	170	3.5683	236	4.07947	291	1.38775	102	2.05201	144	3.96851	294	4.69752	327	1.84231	139	3.35012	223	4.73344	370	3.19681	234	3.14398	222	2.59706	190	3.15652	226	6.47837	318	5.42134	269	1.73606	123	4.27775	303	3.58626	248	5.24155	270
Solanum_lycopersicum_newGene_4028	--	1.81159	36	2.70505	53	4.67026	105	3.48397	77	3.51635	76	1.82603	38	3.63091	80	7.72885	173	1.05172	23	1.35742	31	3.83322	82	10.1109	234	1.4649	32	0.572041	14	6.29877	141	1.96068	43	2.29174	52	1.42437	32	2.56986	54	1.69354	36	3.2268	70	1.69507	37	1.99486	43	2.93795	63
Solanum_lycopersicum_newGene_4029	--	0.81391	26	0.801763	25	0.235841	9	0.257838	10	0.360105	13	1.03834	34	0.306349	11	0.58548	21	0.144023	5	0.237951	9	0.266613	10	0.406906	16	0.338747	12	0.217293	9	0.352698	13	0.518307	18	0.414524	15	0.378253	14	1.00521	34	0.033431	2	0.385973	14	0.676955	24	0.234411	9	0.407855	14
Solanum_lycopersicum_newGene_4033	--	0.490664	31	0.130792	9	1.00596	72	0.057063	5	0.277038	19	0.59306	39	0.82813	58	0.238593	17	0.591531	41	0.657903	48	0.758942	52	0	0	0.940121	65	0.747151	57	0.73	52	0.414424	29	0.215962	16	0.580226	41	1.18784	79	0.752527	51	0.3003	21	0.49043	34	0.946126	64	0.638586	44
Solanum_lycopersicum_newGene_4038	--	0.167552	4	0.398749	11	0.18081	6	1.81857	34	0.182569	6	0.996574	29	0.137827	5	0.189244	6	0.387222	8	0.510048	17	0.24129	8	0	0	0	0	0.508937	17	0.386762	13	1.11889	26	0.749487	24	0.177671	6	0.217578	7	0.590627	18	0.272951	9	0.96525	30	0.807504	24	0.201724	7
Solanum_lycopersicum_newGene_4055	--	0	0	0	0	0	0	0	0	0	0	0	0	0	0	0	0	0	0	0	0	0.228986	7	0	0	0	0	0	0	0.224384	10	0	0	0	0	0	0	0	0	0	0	0	0	0	0	0.045079	2	0	0
Solanum_lycopersicum_newGene_4065	--	0.182259	18	0.194181	18	0.66783	72	0.517733	55	0.192575	20	0.763316	75	1.12552	119	0.557017	60	0.151409	16	0.267485	30	1.15419	119	0.178351	20	0.316001	33	0.486758	57	1.36436	147	1.2889	135	0.339209	37	1.07937	114	0.904493	91	0.993409	101	0.307051	32	0.382467	40	2.38842	245	1.01899	105
Solanum_lycopersicum_newGene_407	--	0	0	0.25187	6	0	0	0.073259	2	0	0	0.169646	5	0	0	0.7979	23	0	0	1.27508	36	0	0	1.11843	32	0	0	0.436489	13	0	0	0.25275	7	0	0	0.400993	11	0	0	0	0	0	0	0.223395	6	0	0	0.676135	18
Solanum_lycopersicum_newGene_408	--	2.35379	198	3.10155	256	3.89587	371	6.91155	652	2.45141	226	7.66872	664	4.05497	379	7.51815	717	2.68976	249	7.69106	745	3.19247	291	13.8187	1364	2.00581	185	11.101	1135	1.21361	116	5.17717	478	3.00916	288	8.15254	764	3.34361	298	7.45261	672	2.80873	259	9.51558	882	4.89486	445	5.57795	510
Solanum_lycopersicum_newGene_4081	--	0	0	0	0	0	0	0	0	0	0	0	0	0	0	0	0	0	0	0	0	0	0	0	0	0	0	0	0	0	0	0	0	0	0	0	0	0	0	0	0	0.466821	4	0	0	0	0	0	0
Solanum_lycopersicum_newGene_4083	--	0	0	0	0	0	0	0	0	0	0	0	0	0	0	0	0	0.981101	16	0	0	0	0	0	0	0	0	0	0	0	0	0	0	0	0	0	0	0	0	0	0	0	0	0	0	0	0	0	0
Solanum_lycopersicum_newGene_4085	--	0.68252	37	2.91421	182	0.91556	56	2.30126	140	0.653226	62	8.0829	417	1.44042	100	2.07755	166	0.752606	63	4.82249	350	2.53565	165	8.31459	515	1.10421	83	4.54252	297	2.14164	143	1.78013	120	0.569286	43	3.54065	247	0.824625	62	2.07162	158	0.93422	84	6.45247	387	2.15286	144	3.10267	178
Solanum_lycopersicum_newGene_4095	--	0.039484	3	0.153475	8	0	0	0.212048	13	0.10767	6	0.382215	20	0.035435	3	0.242899	15	0	0	0.204177	12	0	0	0.033501	3	0	0	0	0	0	0	0.231846	13	0.034635	3	0	0	0.037207	3	0	0	0	0	0	0	0.036446	3	0.072471	5
Solanum_lycopersicum_newGene_4114	--	0.370114	12	0.10916	4	0.134832	5	0.329644	12	0.22198	8	0.430675	15	0.233398	9	1.04954	39	0.224459	8	0.495248	19	0.470229	17	1.50996	58	0.618236	22	0.735241	29	0.537891	20	0.766718	28	0	0	0.399772	15	0.294928	11	0.401105	14	0	0	0.102012	4	0.120454	5	0.35108	13
Solanum_lycopersicum_newGene_4121	--	0.033057	4	0.016834	3	0.08266	12	0.100243	14	0.119644	7	0.095961	12	0.059237	8	0.018717	3	0.037323	5	0.128401	18	0.053148	7	0.140244	20	0.021292	3	0.040634	7	0.139492	20	0.687143	53	0.028998	4	0.441208	60	0.062304	8	0.151192	20	0.150204	20	0.022371	3	0.507996	47	0.623897	49
Solanum_lycopersicum_newGene_4123	--	0.198794	13	0	0	0.633518	45	0.454708	29	0.158198	11	0	0	0.396334	28	0.320937	23	0.275157	19	0.027641	2	0.439118	30	0.193529	14	0.405703	28	0.168285	13	0.098461	7	0.503965	35	0.084304	6	0.042846	3	0.090667	6	0.173157	11	0.043717	3	0.087006	6	0.236828	17	0.832042	49
Solanum_lycopersicum_newGene_4128	--	0	0	0	0	0.04365	1	0.673419	11	0	0	0	0	0	0	0.155698	3	0	0	0	0	0	0	0	0	0	0	0	0	0.180697	3	0	0	0	0	0.104697	2	0	0	0.089412	2	0	0	0	0	0	0	0.185452	3
Solanum_lycopersicum_newGene_413	--	2.06048	230	0.690271	76	1.969	249	2.63089	330	1.83275	225	4.41643	489	4.04743	503	0.740284	94	0.987394	122	4.93763	617	5.67337	675	2.3612	310	2.71294	333	3.25766	443	0.345355	44	4.36826	528	2.47489	305	2.30344	287	1.12174	133	3.2746	393	2.16851	259	3.34652	413	0.307174	38	4.82976	570
Solanum_lycopersicum_newGene_4138	--	0.055139	3	0.252045	12	0.606061	34	0.602853	33	0.168718	10	0.039928	2	0.414234	23	0.108749	6	0.180922	10	0.142316	8	0.05462	3	0	0	0.467362	25	0.044363	3	0.377386	21	0.707016	38	0.108303	6	0.081334	5	0.32382	17	0.158151	9	0.154342	9	0.0746	4	0.437023	23	0.539896	29
Solanum_lycopersicum_newGene_4140	--	1.28945	46	0.768744	27	2.43198	99	3.35349	135	0.805568	32	1.03177	38	2.42136	97	1.74189	71	0.688271	28	1.15117	48	1.64922	64	0.555366	24	1.85131	73	1.47409	65	2.64244	108	2.93427	116	0.737964	30	2.07074	83	2.17645	83	2.7468	106	0.638226	26	0.730122	29	2.0477	79	2.76105	108
Solanum_lycopersicum_newGene_4142	--	0	0	0	0	0	0	0	0	0	0	0	0	0.033041	2	0	0	0	0	0.050533	2	0.569785	20	0	0	0	0	0.079861	4	0	0	0	0	0	0	0.340419	13	0.119527	5	0	0	0	0	0.243897	9	0	0	0.035997	2
Solanum_lycopersicum_newGene_4145	--	0	0	0	0	0	0	0	0	0	0	0	0	0	0	0	0	0	0	0	0	0	0	0	0	0	0	0	0	0	0	0	0	0	0	0	0	0	0	0	0	0	0	0	0	0	0	0	0
Solanum_lycopersicum_newGene_4149	--	1.84428	65	1.35817	47	3.3688	134	2.12739	84	3.75865	145	3.18661	115	3.17937	124	1.39031	56	4.30621	166	2.99874	121	6.02498	229	1.30409	54	3.45709	133	4.56058	194	2.4783	99	2.49553	96	6.7472	269	5.52484	216	5.59709	208	3.1778	120	2.3507	91	2.36323	92	5.02071	190	3.02317	115
Solanum_lycopersicum_newGene_4152	--	0	0	0	0	0	0	0.130888	2	0	0	0	0	0	0	0	0	0	0	0	0	0	0	0	0	0	0	0	0	0	0	0	0	0	0	0	0	0	0	0	0	0	0	0	0	0	0	0	0
Solanum_lycopersicum_newGene_4158	--	0	0	1.42394	22	0.398124	7	0	0	0	0	0	0	0	0	0.406868	7	0.292623	5	0	0	0	0	0.091814	2	0	0	0	0	0	0	0	0	0	0	0	0	0.183583	3	0.12233	2	0	0	0	0	0	0	0.441093	8
Solanum_lycopersicum_newGene_4159	--	4.73004	249	6.52535	351	5.36721	329	6.77231	428	3.47072	218	6.45845	411	7.63784	468	9.46267	484	3.81638	214	7.82597	512	9.31371	513	8.11681	465	2.78339	192	5.55901	392	8.52828	493	7.92554	483	2.32489	145	6.55816	438	7.85905	452	9.52103	546	4.04247	242	7.3569	436	7.28263	454	7.93615	452
Solanum_lycopersicum_newGene_4160	--	2.6211	72	3.0619	82	2.31467	72	1.18271	37	3.4114	103	2.52696	72	2.80817	86	0.974211	31	2.85883	86	1.05747	34	1.95415	58	1.22051	40	3.33073	100	2.05398	69	2.04189	64	1.41273	43	2.35436	74	3.18853	98	0.970942	29	2.08452	62	3.55276	107	1.96776	60	2.57674	77	1.75409	53
Solanum_lycopersicum_newGene_4166	--	3.61079	185	0.16104	19	1.84856	155	1.69699	167	1.47741	130	0.993706	83	0.767197	73	1.13023	95	2.28503	185	1.34443	122	1.53782	143	0.529406	51	1.78767	133	1.24473	122	0.696296	84	1.25597	110	2.1396	188	2.54253	224	0.998266	87	1.43339	131	0.672648	50	1.03764	110	0.765054	73	1.56923	146
Solanum_lycopersicum_newGene_4179	--	0	0	0.126655	3	0	0	0	0	0	0	0	0	0.400185	10	0	0	0	0	0	0	0	0	0.606214	16	0	0	0.055213	2	0	0	0.080843	2	0.156878	5	0.079998	3	0.128645	4	0.249284	6	0	0	0.241782	6	0.08254	3	0	0
Solanum_lycopersicum_newGene_4181	--	6.98638	232	9.06696	296	6.46955	244	9.33843	349	8.15328	298	14.8837	511	6.56487	243	9.52424	360	7.19861	264	16.9099	650	10.4928	379	10.7676	422	7.00778	257	11.5551	469	10.8536	411	8.74853	321	6.61164	251	9.82752	365	10.159	358	7.4535	267	5.45508	200	14.3454	527	9.79192	353	8.52341	309
Solanum_lycopersicum_newGene_4182	--	0.262264	33	0.789295	85	0.437366	55	0.442355	43	0.2096	29	1.08584	138	0.557379	55	0.274918	39	0.370971	35	1.64694	179	0.417868	50	0.330136	44	0.243535	21	0.922545	136	1.03581	57	0.550749	68	0.263674	32	0.645557	85	0.268528	32	0.737208	73	0.2896	34	0.948222	124	0.398776	48	0.886243	61
Solanum_lycopersicum_newGene_4188	--	11.0427	674	15.4782	790	13.6574	784	20.7656	1172	18.837	1011	13.1884	832	11.7265	798	13.8805	903	18.0901	939	15.1475	1069	13.8028	916	10.9718	723	14.957	802	10.6913	796	4.49692	313	21.3282	1415	9.24597	528	8.38732	572	12.2003	790	21.3547	1402	12.1128	675	14.0332	816	14.3606	950	19.7562	1086
Solanum_lycopersicum_newGene_4189	--	0	0	0	0	0	0	0	0	0	0	0	0	0	0	0	0	0	0	0.369318	17	0	0	0	0	0	0	0	0	0	0	0	0	0	0	0	0	0	0	0	0	0	0	0	0	0	0	6.30105	259
Solanum_lycopersicum_newGene_4202	--	0	0	0.087479	2	0.045122	1	0	0	0.093115	3	0.346412	7	0	0	0.155435	4	0	0	0.619492	14	0.079331	2	0.043458	1	0	0	0	0	0	0	0.278766	6	0.269574	6	0.137466	3	0.482665	10	0.093605	2	0.09309	3	0	0	0	0	0	0
Solanum_lycopersicum_newGene_4203	--	2.2154	77	2.94691	98	1.75965	71	3.76084	143	2.66245	101	4.4051	155	1.83149	69	2.69422	104	2.23991	84	4.61883	181	1.67971	64	2.93021	117	2.26086	86	2.85147	118	1.99564	77	3.15879	118	1.50098	58	4.31225	164	1.92866	70	3.74815	137	2.12369	79	3.67017	141	1.77948	66	2.72991	102
Solanum_lycopersicum_newGene_4206	--	0.102645	2	2.05427	40	0	0	0	0	0.220229	5	0	0	0.374495	9	0.169822	4	0.281298	7	0	0	0.222348	5	0	0	0	0	0.127016	3	0	0	0	0	0.248657	6	0	0	0.192393	4	0.287431	6	0.109321	3	0.373159	8	0.140923	3	0.166244	4
Solanum_lycopersicum_newGene_4216	--	0.873601	111	0.599403	56	1.07327	143	0.799569	101	0.743141	103	0.569267	80	1.02088	141	0.929123	91	0.586928	109	0.870927	116	1.59019	205	0.591669	65	1.80622	201	0.853775	134	1.03481	106	1.31471	168	1.01358	135	0.499995	65	1.63584	185	1.16526	161	0.869073	115	0.329681	39	1.47946	198	1.33472	207
Solanum_lycopersicum_newGene_423	--	1.33401	50	3.79187	138	2.40375	101	3.69741	154	1.4124	58	4.09019	156	2.00401	83	3.35291	141	1.13984	47	6.63214	284	2.36566	95	3.28579	143	1.74777	72	4.4292	200	3.66095	155	2.09215	86	0.647126	28	4.63918	192	2.11551	83	2.42992	97	1.82112	74	6.34992	260	2.41439	97	2.53192	102
Solanum_lycopersicum_newGene_4231	--	0	0	0	0	0	0	0	0	0	0	0.750886	11	0	0	0	0	0	0	0	0	0	0	0	0	0.352406	6	0	0	0	0	0	0	0	0	0.277577	4	0	0	0	0	0	0	0.140291	3	0	0	0	0
Solanum_lycopersicum_newGene_4235	--	0.377452	13	0.467008	18	0.464249	18	0.245238	11	0.140614	6	0.351301	15	0.127767	6	0.274882	11	0.366297	14	0.145684	6	0.02516	2	0	0	0.106487	5	0.479667	21	0.56466	22	0.063226	3	0.106424	6	0.51288	22	0	0	0.473003	17	0.158925	7	0.437048	18	0.331962	14	0.044525	2
Solanum_lycopersicum_newGene_4237	--	0	0	0.542473	16	0.11741	4	0	0	0	0	0.128799	4	0.059804	3	0.029282	1	0	0	0.143868	5	0.061279	3	0.08236	3	0.121097	4	0	0	0.058452	3	0.120893	4	0	0	0.089422	3	0.031398	1	0	0	0	0	0.1832	7	0.092265	3	0	0
Solanum_lycopersicum_newGene_4241	--	0	0	0	0	0	0	0	0	0	0	0	0	0	0	0	0	0	0	0	0	0	0	0	0	0.091183	3	0.206406	6	0	0	0	0	0	0	0	0	0	0	0.373009	8	0	0	0	0	0.342114	8	0	0
Solanum_lycopersicum_newGene_4242	--	0.103532	4	0	0	0	0	0	0	0	0	0	0	0	0	0.045646	2	0.139044	6	0	0	0	0	0.176278	9	0	0	0.042562	2	0	0	0	0	0	0	0	0	0	0	0.093427	4	0	0	0	0	0.033502	2	0	0
Solanum_lycopersicum_newGene_4257	--	0	0	0.109434	9	0.106079	10	0.157935	15	0.032657	3	0.569396	48	0.240315	22	0.734202	68	0.089167	8	0.153929	15	0.192419	18	0.234353	23	0.111721	10	0.100891	11	0.266048	25	0.200892	18	0.215278	20	0.613014	56	0.09492	9	0.114333	11	0.116304	11	0.176167	16	0.38904	35	0.156802	14
Solanum_lycopersicum_newGene_4258	--	1.68955	89	2.3332	120	1.63854	98	3.00813	177	1.39888	81	2.68472	145	2.02078	118	3.2213	192	0.926998	54	2.26527	137	2.10779	120	4.70166	290	1.44388	84	1.9276	123	3.38989	203	1.91502	111	1.67043	100	2.14001	126	2.57504	143	2.02875	115	1.85162	107	2.46473	143	3.10099	176	1.95304	112
Solanum_lycopersicum_newGene_4261	--	0.706814	45	0.468307	28	0.741914	48	0.905177	56	0.524283	39	0.887678	59	0.808733	51	1.15102	68	0.740931	49	0.612638	39	0.888207	59	1.62321	97	0.573171	43	0.622046	46	1.5069	100	1.49432	104	0.909781	70	1.20422	78	1.01218	61	0.620938	46	0.623068	40	0.582967	36	0.582962	39	0.953404	67
Solanum_lycopersicum_newGene_4272	--	0.462224	6	0	0	0	0	0	0	0	0	0	0	0	0	0.129991	2	0	0	0	0	0	0	0	0	0	0	0	0	0	0	0.153039	2	0	0	0	0	0	0	0	0	0	0	0.626989	9	0	0	0	0
Solanum_lycopersicum_newGene_4279	--	0.721494	75	0.711264	73	2.66828	313	1.78276	207	0.830574	95	1.9912	213	2.04918	236	2.46152	289	0.935581	107	1.80097	215	1.30587	147	1.3942	170	1.09552	125	2.39735	302	2.60827	307	3.40635	388	0.976242	115	3.96319	457	1.43102	157	2.33222	259	1.07147	122	2.12716	243	2.55135	285	2.56511	289
Solanum_lycopersicum_newGene_429	--	0.141523	2	0.308635	6	0	0	0.075876	2	0	0	0.821842	16	0	0	0	0	0.142403	3	0.630905	13	0.121033	4	0.054704	2	0	0	0.979333	19	0	0	0	0	0	0	0	0	0.171084	4	0	0	0.150773	3	1.95376	30	0.142685	3	0	0
Solanum_lycopersicum_newGene_4291	--	0	0	0	0	0	0	0.273933	8	0	0	0	0	0.138321	5	0	0	0	0	0	0	0	0	0	0	0.210065	7	0	0	0	0	0	0	0.304193	9	0.232564	7	0.247269	7	0.410331	12	0	0	0	0	0	0	0.141447	5
Solanum_lycopersicum_newGene_4296	--	0	0	0.104612	5	0	0	0	0	0	0	0	0	0.238275	12	0	0	0	0	0	0	0	0	0	0	0	0	0	0	0.135798	7	0.040162	2	0	0	0	0	0	0	0	0	0.10005	5	0.093567	5	0.404596	20	0.162396	8
Solanum_lycopersicum_newGene_4309	--	2.16124	214	4.88075	445	1.77092	188	2.53041	268	3.05809	331	2.24791	227	1.90199	200	0.448258	49	3.04357	313	1.34954	155	2.58796	264	4.01097	443	2.58835	269	1.76137	203	1.13831	121	1.12766	117	2.85764	308	1.45852	162	2.49515	248	2.19434	223	3.60385	371	1.21446	126	2.76225	280	2.54098	258
Solanum_lycopersicum_newGene_4326	--	1.78739	559	0.781596	240	2.59068	919	0.59231	209	2.02003	695	5.21332	606	1.94967	666	0.123044	13	1.62513	488	2.74188	991	1.16751	397	0.448037	160	3.66552	336	2.61112	996	1.92752	594	3.24515	979	1.96342	264	2.5512	892	2.27357	748	3.17228	1067	0.332985	115	0.764926	265	2.12765	721	4.30074	439
Solanum_lycopersicum_newGene_433	--	0	0	0	0	0	0	0.398937	12	0	0	0	0	0.133398	4	0	0	0	0	0	0	0	0	0	0	0	0	0.122622	5	0	0	0.067868	3	0	0	0	0	0	0	0.069526	3	0	0	0	0	0.137664	4	0.308989	10
Solanum_lycopersicum_newGene_4335	--	0	0	0	0	0	0	0	0	0	0	0	0	0	0	0	0	0	0	0	0	0	0	0.680015	9	0	0	0	0	0	0	0	0	0	0	0	0	0	0	0	0	0	0	0	0	0	0	0	0
Solanum_lycopersicum_newGene_434	--	0	0	0.238925	7	0.065252	3	0.538431	17	0	0	0	0	0.086046	3	0.251927	8	0	0	0	0	0.043829	2	0.071388	3	0	0	0.060696	3	0	0	0.20134	6	0	0	0.127239	4	0.487196	14	0.816313	24	0.06731	3	0	0	0	0	0.782928	24
Solanum_lycopersicum_newGene_4348	--	0.063693	3	0	0	0.175228	7	0	0	0.074667	3	0	0	0.057162	3	0	0	0.089972	4	0	0	0	0	0	0	0	0	0.331429	13	0	0	0.514783	18	0.220503	8	0	0	0.119642	4	0.562027	19	0	0	0	0	0	0	0	0
Solanum_lycopersicum_newGene_4350	--	0.035495	6	0	0	0.239155	39	0.094631	16	0.126136	20	0.233607	34	0.208633	33	0.087096	14	0.064418	10	0.132969	22	0.088143	14	0.060234	10	0.122185	19	0.276194	48	0.269425	44	0.393829	62	0.11209	19	0.343335	55	0.137329	21	0.508268	63	0.159217	25	0.160177	25	0.349506	54	0.304863	47
Solanum_lycopersicum_newGene_4355	--	20.2934	457	72.9221	1612	33.0062	844	43.05	1091	22.2689	552	60.6325	1410	41.9077	1051	38.3424	982	26.762	664	56.4206	1469	37.8098	926	32.1915	854	22.4216	556	67.1203	1844	53.6749	1377	49.9231	1239	29.2451	751	52.9399	1332	30.996	741	46.6413	1130	37.3986	927	57.6685	1435	43.3342	1057	41.4197	1016
Solanum_lycopersicum_newGene_4365	--	0	0	0	0	0	0	0	0	0	0	0	0	0.115546	1	0	0	0	0	0	0	0	0	0	0	0	0	0	0	0.513333	4	0	0	0	0	0	0	0	0	0	0	0	0	0	0	0	0	0	0
Solanum_lycopersicum_newGene_4366	--	1.92077	52	3.11878	83	2.47054	76	4.02939	122	1.85943	55	11.3799	316	3.54928	106	3.42865	105	2.02613	60	10.6441	330	5.95074	174	2.82868	90	1.93315	58	12.7979	419	5.12619	157	4.49022	133	2.6325	81	11.1438	334	3.54793	101	4.48157	130	2.41726	72	9.58807	285	3.77212	110	5.5343	162
Solanum_lycopersicum_newGene_4369	--	1.39541	54	0.290465	12	0.607288	28	1.05158	45	0.883643	40	1.60238	75	1.88635	91	0.361548	20	0.132338	7	1.09579	57	0.73984	37	1.26781	58	0.771832	37	0.879425	46	1.06386	56	1.33099	62	1.77686	95	0.867645	44	0.845142	33	1.30747	65	0.654785	34	1.27184	64	0.836205	43	0.492304	26
Solanum_lycopersicum_newGene_4370	--	2.09731	59	4.37624	120	3.84488	122	4.48916	142	4.70463	145	4.14462	120	3.14828	98	4.13489	132	3.62644	112	3.10334	101	6.63083	202	3.0712	102	2.44551	76	3.21054	110	8.63637	275	4.43546	137	2.22593	71	3.42332	107	5.67963	169	3.09148	93	4.07887	126	4.45341	138	4.82816	147	4.33361	132
Solanum_lycopersicum_newGene_4373	--	0.699843	38	0	0	0.259003	16	0.252564	16	0.184007	11	0.107082	6	0.180294	11	0.469336	29	0.234211	15	0	0	0.572797	34	0.187715	13	0.340009	21	0	0	0.129158	8	0.027083	2	0.436649	28	0.049371	3	0.222315	13	0.136943	8	0.184293	11	0.063799	4	0.237796	14	0.199766	12
Solanum_lycopersicum_newGene_4376	--	0.292608	8	0.250324	6	0.340759	10	0	0	0.075993	2	0.475329	12	0	0	0.22042	6	0.110252	3	0.506788	15	0.07688	2	0.212333	6	0	0	0.195935	6	0.073333	2	0.379179	11	0.181383	5	0	0	0	0	0.250674	7	0.217283	6	0.037801	1	0	0	0.142863	4
Solanum_lycopersicum_newGene_4378	--	0	0	0	0	0	0	0	0	0	0	0	0	0.653181	12	0	0	0	0	0	0	0.110728	2	0.368324	8	0	0	0.296051	6	0.106106	2	0	0	0	0	0.10858	2	0.400305	8	0.096618	2	0	0	0.548776	10	0	0	0	0
Solanum_lycopersicum_newGene_4379	--	0.175679	3	0.276061	12	0	0	0.115287	6	0	0	0.375849	18	0.125849	7	0.20045	10	0	0	1.36116	69	0.103472	5	0.116141	6	0.15906	8	1.05614	58	0.37476	19	0.169742	9	0.211351	4	0.734876	36	0.072028	4	0.326511	16	0	0	0.591014	29	0.07892	4	0.376919	18
Solanum_lycopersicum_newGene_4381	--	2.46961	235	8.62497	921	1.47543	206	2.67755	354	2.20517	246	3.88201	436	1.44134	204	3.20107	443	2.72797	334	7.0419	944	2.35437	278	3.54658	500	3.15005	369	4.40166	614	1.92122	246	3.93609	530	1.83618	194	3.46636	444	1.45448	175	4.37922	581	1.53076	151	6.36343	793	1.69897	205	2.61897	298
Solanum_lycopersicum_newGene_4382	--	0.487543	23	0.550084	25	0.270846	15	0.214332	11	0.114913	7	0.227923	10	0.208098	11	0.047805	2	0.153022	8	0.482905	26	0.249574	12	0.11799	7	0.535332	26	0.253632	14	0.170176	9	0.219142	12	0.189345	11	0.225293	12	0.185488	10	0.050716	2	0.55574	28	0.566799	29	0.130259	7	0.243732	13
Solanum_lycopersicum_newGene_44	--	0	0	0	0	0	0	0	0	0	0	0	0	0	0	0	0	0	0	0	0	0	0	0	0	0.206689	2	0	0	0	0	0	0	0	0	0	0	0	0	0	0	0	0	0	0	0	0	0	0
Solanum_lycopersicum_newGene_441	--	0.734862	21	0.281115	8	0.520714	17	1.08029	34	0	0	0	0	0	0	0	0	0	0	0	0	0	0	0	0	0	0	0	0	0	0	0	0	0	0	0	0	0	0	0	0	0	0	0	0	0	0	0	0
Solanum_lycopersicum_newGene_4414	--	0.672096	18	0.096195	4	0.075393	3	0.058253	4	0.325983	13	0.17424	8	0.30279	11	0	0	0.207102	10	0.141889	6	0	0	0.150478	8	0.494225	15	0.193137	7	0	0	0.735534	23	0.399662	19	0.06317	3	0.073439	4	0.133747	6	0.443202	22	0.767052	24	0	0	0.380959	10
Solanum_lycopersicum_newGene_442	--	1.16846	58	1.10218	49	2.59655	192	0.696986	42	0.300199	21	0.386874	23	1.21962	73	0.692596	42	0.06834	10	0.475693	38	0.514941	69	0	0	0.021147	5	0.260876	17	2.35475	156	1.07734	57	0.489536	41	0.799414	59	1.18583	86	0.536657	46	0.586193	37	0.74827	49	1.43614	127	0.425968	42
Solanum_lycopersicum_newGene_4425	--	0	0	0	0	0	0	0	0	0	0	0	0	0	0	0	0	0	0	0	0	0	0	0.441212	6	0	0	0	0	0	0	0	0	0	0	0	0	0	0	0	0	0	0	0	0	0	0	0	0
Solanum_lycopersicum_newGene_4429	--	0	0	0	0	0	0	0.202186	4	0	0	0	0	0	0	0	0	0	0	0	0	0	0	0	0	0	0	0	0	0	0	0.213295	4	0	0	0	0	0.13705	2	0	0	0	0	0	0	0	0	0.328715	5
Solanum_lycopersicum_newGene_4435	--	0.365076	101	0.558192	152	1.07594	338	0.741637	231	0.157384	48	0.341007	98	0.418454	129	0.180911	57	0.521896	159	1.80848	288	1.26933	382	0.192876	63	0.764036	233	1.19779	404	0.785867	248	0.304467	93	0.478511	151	0.895549	277	0.66042	194	0.726443	170	0.032858	10	0.185935	57	0.265973	80	1.59998	426
Solanum_lycopersicum_newGene_4436	--	0.606858	19	0.046862	3	0.59093	24	0.927049	44	0.40839	17	0	0	0.16778	9	0.901815	42	0.364901	17	0.237821	13	0.468122	21	1.00391	46	0.736385	26	0.229168	9	0.129037	7	0.407839	20	0.144154	6	0	0	0.258211	12	1.15688	34	0.244473	13	0	0	0.229235	12	0.629376	28
Solanum_lycopersicum_newGene_4437	--	0.450277	10	0.049504	1	0.204728	5	0.157792	4	0.564246	13	0.229508	5	0.263681	6	0.069308	2	0.166385	4	0.22679	6	0.35759	8	0.165523	4	0.424797	10	0.18169	5	0.14296	4	0.216284	5	1.20314	28	0.157034	4	0	0	0.377493	9	0.225054	6	0.092952	3	0.072313	2	0.176778	4
Solanum_lycopersicum_newGene_4445	--	0.477457	31	0.632517	40	0.315715	23	0.547621	40	0.372436	26	0.395714	26	0.420797	30	0.471543	34	0.332084	24	0.3605	27	0.503569	35	0.506602	38	0.471929	33	0.525064	41	0.325242	24	0.693017	49	0.330312	24	0.296499	21	0.660539	45	0.370181	26	0.503178	36	0.513007	36	0.662755	46	0.304064	21
Solanum_lycopersicum_newGene_4447	--	0.495866	22	0	0	0.155157	8	0.040097	3	0.073358	4	0.210102	10	0.092215	5	0	0	0.199108	10	0.187067	10	0.082883	4	0.022264	2	0.243193	12	0.336975	19	0.079155	4	0.155843	8	0.138902	8	0.437187	22	0.41219	20	0.272392	13	0.028362	2	0	0	0.349551	17	0.179253	9
Solanum_lycopersicum_newGene_4450	--	0.456281	31	0.36588	18	0.78351	48	0.638237	42	0.776483	53	0.949912	53	1.06594	63	0.670691	33	0.51825	38	0.76964	46	0.486614	24	0.435994	25	0.874717	52	0.990761	55	0.428173	24	0.998574	51	0.57818	34	1.27981	60	0.260429	14	0.390608	20	0.637921	44	1.27546	80	0.651164	41	0.688271	40
Solanum_lycopersicum_newGene_4451	--	3.00036	182	2.13906	127	4.04479	281	1.49089	94	2.7887	189	2.35381	153	3.48514	238	1.9607	134	1.87072	130	4.83502	348	4.84188	322	1.02427	74	3.36171	197	3.74611	279	4.1795	289	2.63421	179	1.37932	85	3.10808	218	6.05727	392	2.2968	151	2.24463	150	1.97982	130	7.43046	503	1.75722	113
Solanum_lycopersicum_newGene_4453	--	3.61008	183	4.01903	197	2.01059	115	5.56391	307	4.90356	207	5.74529	295	2.77847	137	3.73243	209	5.61526	314	0.944676	50	2.23925	122	2.3426	130	5.67331	315	7.82444	477	1.42092	83	8.07951	448	2.33466	135	10.4744	588	1.8474	98	4.70618	255	3.21585	180	3.96641	216	2.62484	144	6.52402	358
Solanum_lycopersicum_newGene_4457	--	0	0	0	0	0	0	0	0	0	0	0	0	0	0	0	0	0.481301	7	0	0	0	0	0.27405	4	0	0	0	0	0	0	0	0	0	0	0	0	0	0	0	0	0	0	0	0	0	0	0	0
Solanum_lycopersicum_newGene_446	--	0.48153	9	0.060071	2	1.12109	24	0.889817	19	0.848342	17	0.435137	9	3.04648	62	2.01935	42	0.71709	15	0	0	3.29268	65	0.965908	21	0.919493	19	0.304471	7	4.11355	86	0.446287	9	0.930552	20	1.03539	21	3.3818	66	2.7555	54	0.479677	10	0.770673	16	0.856389	17	2.01933	40
Solanum_lycopersicum_newGene_4468	--	0.133291	22	0.172221	28	0.386562	73	0.355663	66	0.04389	8	0.500221	86	0.314617	58	0.197192	37	0.060512	11	0.169626	33	0.078143	14	0.08731	17	0.179993	33	0.443148	90	0.317414	60	0.110411	21	0.562351	106	3.10762	573	1.00161	176	1.96325	349	0.016547	3	0.065611	12	0.057349	11	0.628504	113
Solanum_lycopersicum_newGene_4470	--	0.111151	4	0	0	0.12281	5	0.148292	7	0.334469	14	0	0	0.73397	30	0.738463	31	0.396759	16	0.109837	4	0.220479	9	0.612763	26	0.316667	13	0.514136	23	0.310428	13	0.332781	14	0.146414	6	0.202255	9	0.4107	16	0.314015	9	0.297381	12	0	0	0.234548	10	0.184066	8
Solanum_lycopersicum_newGene_4473	--	0.1741	4	0.392447	9	1.62042	43	0.542613	15	0.158254	4	0.337069	9	0.525808	14	0.903756	24	0.07899	2	0	0	0.234547	6	0	0	0.236499	6	0.174409	5	1.46861	39	0.397974	11	0.147628	4	0.813843	21	0.461237	12	0.566243	14	0	0	0.07872	2	0.614364	16	0	0
Solanum_lycopersicum_newGene_4476	--	0	0	0.088525	2	0.514588	14	0.27216	8	0	0	0.168287	5	0	0	0.45239	12	0	0	0	0	0	0	0.221255	6	0.315921	9	0.071229	2	0.136479	4	0.270445	7	0.151986	4	1.01065	26	0.56737	14	0.157238	4	0.15798	5	0	0	0	0	0.079772	2
Solanum_lycopersicum_newGene_4478	--	0	0	0	0	0	0	0.366319	6	0	0	0	0	0.215634	3	0.258086	4	0	0	0	0	0	0	0	0	0	0	0	0	0	0	0	0	0	0	0	0	0	0	0	0	0	0	0	0	0	0	0	0
Solanum_lycopersicum_newGene_4483	--	0	0	0	0	0	0	0	0	0.702316	9	0.157011	2	0	0	0.444324	6	0	0	0	0	0.157818	2	0.723822	9	0.354454	5	0.395188	5	0.76932	10	0	0	0	0	0	0	0.968977	11	0	0	0	0	0	0	0	0	0	0
Solanum_lycopersicum_newGene_4484	--	0	0	0	0	0.451395	18	0	0	0.463276	18	0.17131	7	0.05294	2	0	0	0.029605	2	0	0	0.192934	8	0	0	0	0	0	0	0	0	0	0	0.051745	2	0	0	0.083753	4	0	0	0.096627	4	0.20982	8	0.054269	2	0	0
Solanum_lycopersicum_newGene_4486	--	0.136191	2	0	0	0	0	0	0	0	0	0	0	0	0	0	0	0	0	0	0	0	0	0	0	0	0	0	0	0	0	0.247078	4	0	0	0.226134	4	0	0	0	0	0.097332	2	0.406406	7	0	0	0	0
Solanum_lycopersicum_newGene_4497	--	2.99818	676	0.735681	172	1.93782	522	1.20805	334	2.90554	780	1.85642	456	1.91293	509	0.756526	206	9.6557	2559	2.04299	532	5.85502	1430	0.385026	111	5.80961	1532	1.91243	573	3.56481	993	1.77239	466	14.3091	3822	1.39227	370	2.6318	666	1.29167	331	8.19828	2044	1.28774	339	2.25711	584	1.89529	492
Solanum_lycopersicum_newGene_4505	--	1.96941	72	2.30699	84	1.33385	56	1.5734	65	1.73663	70	2.59942	99	0.944353	39	0.66972	28	2.34661	95	2.50657	107	2.20726	88	1.24958	54	1.86288	76	2.22246	100	1.36911	57	1.71395	69	1.55546	65	2.79044	115	2.64141	103	1.62009	64	0.771144	32	1.83309	75	2.12389	85	2.24141	90
Solanum_lycopersicum_newGene_4506	--	0.756996	61	0.0343	2	0.48179	47	0.328395	37	0.583894	57	0.138867	15	0.122188	10	0.424699	46	0.621388	57	0.450995	33	0.39596	32	0.220407	26	0.395897	37	0.19935	22	0.752502	64	0.688402	69	0.274937	30	0.23348	26	0.463099	42	0.359813	27	0.305683	29	0.424141	40	0.405873	39	0.561858	52
Solanum_lycopersicum_newGene_4516	--	0.027294	2	0.284715	15	0.13487	8	0.159591	9	0.217813	12	0.212633	12	0.070967	4	0.420296	24	0.105819	6	0.827931	48	0.255655	14	0	0	0	0	0.065453	4	0.098682	6	0.379297	21	0.105097	6	0.33454	19	0.056452	3	0.334007	18	0.127024	7	0.441451	25	0.515978	28	0	0
Solanum_lycopersicum_newGene_4517	--	12.3533	804	10.6466	752	23.8417	1748	15.0565	1191	10.9532	775	26.3889	1830	16.5977	1210	11.8152	997	12.9075	1042	31.2539	2358	17.2614	1280	9.75661	754	14.3208	1015	22.3666	2095	21.2186	1715	23.0875	1714	11.6131	996	27.7542	2053	15.5294	1106	20.7025	1458	12.2914	921	18.8497	1506	20.5233	1496	26.4516	1837
Solanum_lycopersicum_newGene_4520	--	4.54744	885	3.02275	604	4.06037	902	2.99529	661	3.91847	872	8.72773	1775	5.10746	1162	2.02042	454	4.629	996	2.38456	545	4.15101	869	0.507789	115	3.54075	782	9.25512	2290	2.86668	665	5.15676	1157	2.84056	650	4.30434	971	4.13002	891	4.58486	1007	2.9632	663	4.68788	965	6.90575	1528	4.87568	1081
Solanum_lycopersicum_newGene_4524	--	0.293092	6	0.081566	2	0	0	0.084802	2	0.093551	3	0.070154	2	0	0	0.601023	14	0.265955	6	0.295692	7	0.089842	3	0.163127	4	0	0	0	0	0.127403	3	0	0	0.22796	6	0	0	0	0	0	0	0.177564	5	0.176697	5	0	0	0	0
Solanum_lycopersicum_newGene_4528	--	0	0	0	0	0	0	0	0	0	0	0.418686	8	0.138592	3	0.673461	14	0	0	0.183789	4	0	0	0	0	0	0	0	0	0	0	0.518866	11	0	0	0	0	0.212007	5	0	0	0	0	0.098043	2	0	0	0	0
Solanum_lycopersicum_newGene_4533	--	3.24242	184	2.24276	125	5.65762	364	4.33398	277	2.10322	132	10.5293	617	6.10651	386	7.08345	478	2.12265	133	7.329	481	8.38901	518	5.55469	389	3.40352	213	6.40733	444	10.4737	677	4.62682	290	1.69633	110	9.83904	624	3.89476	235	4.76434	291	2.66084	166	7.91986	503	6.91676	425	6.61918	409
Solanum_lycopersicum_newGene_454	--	0.71855	34	1.35078	63	1.55379	83	1.74798	93	1.20393	62	1.21072	59	0.891728	47	1.18067	63	0.71924	38	0.568081	31	0.942845	48	0.967766	54	0.724261	38	0.932619	54	0.625351	34	1.42351	74	0.719924	39	0.994793	53	0.790945	40	0.979221	50	0.644391	34	0.539189	28	1.06977	55	1.389	71
Solanum_lycopersicum_newGene_4543	--	0.173995	11	0.45626	25	0.285994	14	0.230174	6	0.104353	6	0.561219	32	0.431994	14	0.700102	23	0.185765	13	0.615826	30	0.069852	5	0.458839	29	0	0	0.136031	10	0.071127	5	0.095187	7	0.050102	4	0.034808	3	0.484077	23	0.303491	11	0.71884	26	0.587095	27	0.129981	9	0	0
Solanum_lycopersicum_newGene_4554	--	0.269199	7	0	0	0.186235	5	0.288959	8	0.153726	4	0.081856	3	0.257768	7	0	0	0.555722	14	0	0	0.278797	6	0	0	0.925633	19	0.102388	3	0.763248	18	0	0	0.25749	7	0.433	11	0.389181	10	0.63884	14	0.076526	2	0	0	0.275322	7	0.083576	2
Solanum_lycopersicum_newGene_4558	--	0.143812	2	0	0	0	0	0	0	0	0	0	0	0	0	0	0	0	0	0	0	0	0	0	0	0	0	0	0	0	0	0	0	0	0	0	0	0	0	0	0	0	0	0	0	0.127438	2	0	0
Solanum_lycopersicum_newGene_4559	--	0.990362	68	1.57161	112	1.37823	110	0.973581	82	0.947246	80	1.96122	150	0.942969	77	1.48902	129	0.683533	56	1.78101	167	0.669309	51	1.4768	124	0.73251	55	1.59495	157	1.2969	102	1.71381	144	0.767948	63	1.76586	138	1.05448	82	1.10359	84	1.07891	82	1.94385	153	1.14085	90	1.17863	95
Solanum_lycopersicum_newGene_4563	--	0.231928	6	0	0	0	0	0	0	0	0	0	0	0.069614	3	0	0	0	0	0	0	0	0	0	0	0	0	0	0	0	0	0.136716	4	0	0	0	0	0	0	0.216243	6	0	0	0	0	0	0	0	0
Solanum_lycopersicum_newGene_4578	--	2.7687	101	10.768	356	5.48777	216	7.38418	284	2.85177	111	6.77583	246	2.6262	91	15.2763	595	1.38119	52	13.9499	516	5.73272	202	13.2281	538	2.31248	89	9.10096	357	7.8602	312	3.08071	115	1.98108	73	5.66284	208	3.56495	122	5.05359	182	2.90693	107	8.33058	318	4.54638	172	6.05574	219
Solanum_lycopersicum_newGene_4579	--	2.0319	118	2.27924	130	4.00381	263	4.61681	301	1.80183	115	5.10869	305	3.7963	245	4.83486	318	2.20833	141	5.6745	380	4.09403	258	2.89001	197	2.85286	182	6.80689	480	5.36146	354	5.05921	323	2.63679	174	4.634	300	3.89461	239	4.69283	292	1.21639	78	3.83232	245	3.96258	248	4.81228	303
Solanum_lycopersicum_newGene_458	--	7.91546	676	6.00369	536	9.1745	947	6.39314	614	5.62414	528	12.7112	1121	9.72874	925	3.5143	363	5.64152	531	9.39498	927	8.21918	763	3.21687	324	5.59191	525	12.3105	1282	7.9776	826	8.38983	840	4.9595	513	10.5851	1010	7.19842	694	7.66334	749	6.09567	610	7.94865	765	11.0103	1018	7.29828	679
Solanum_lycopersicum_newGene_4586	--	0.555132	9	0.305292	5	0.167253	3	1.28391	23	0.102118	2	0.122521	2	0.113589	2	1.41665	26	0.295078	6	0.161188	3	0.788348	14	2.95007	55	0.230007	5	0	0	0	0	0.340792	6	0	0	0	0	0.124492	3	0.878051	15	0.575257	11	0	0	0.573973	10	0.718586	13
Solanum_lycopersicum_newGene_4600	--	0	0	0.227909	13	0.314952	20	0.085514	6	0.150155	9	0.764268	32	0.43735	27	0.785634	36	0.050188	4	0.610596	39	1.41458	64	1.14579	35	0.093516	4	1.02317	51	1.58852	47	0.446312	27	0.459881	15	1.04078	49	1.59156	43	0.428189	25	0.033508	2	0.565841	34	0.686881	30	0.751751	44
Solanum_lycopersicum_newGene_4601	--	0.392442	25	0.625582	38	0.211676	15	0.114905	8	0.450128	31	0.154501	10	0.427331	30	0.11316	8	0.23446	16	0.142915	11	0.080791	6	0	0	0.146784	10	0.212088	17	0	0	0.117386	8	0.393352	28	0.173657	13	0.208124	14	0.150316	10	0.822209	56	0.526121	36	1.08909	73	0.089072	7
Solanum_lycopersicum_newGene_4602	--	0	0	0.108358	4	0.119339	4	0	0	0.039744	2	0.033112	1	0.061396	2	0	0	0.124153	4	0.143087	5	0	0	0	0	0	0	0.112119	4	0.225029	8	0	0	0	0	0.061202	2	0	0	0	0	0.170711	6	0.023305	1	0	0	0	0
Solanum_lycopersicum_newGene_4603	--	7.2044	318	4.98702	217	3.86223	194	6.00834	299	6.6578	324	6.51817	298	4.36504	215	7.32762	368	8.43491	411	5.6457	289	5.7044	274	4.31553	225	7.44013	362	4.70737	254	4.98547	251	7.43415	362	6.19247	312	5.62252	278	5.7727	271	6.877	327	5.36698	261	5.66917	277	4.24095	203	5.15969	249
Solanum_lycopersicum_newGene_4604	--	0	0	0	0	0.055991	2	0	0	0	0	0	0	0	0	0	0	0	0	0	0	0	0	0	0	0	0	0	0	0	0	0.33941	6	0	0	0	0	0	0	0.588235	10	0	0	0	0	0	0	0	0
Solanum_lycopersicum_newGene_4609	--	0	0	0.193991	5	0.141026	4	0	0	0.122442	4	0.9821	25	0.039866	2	0.634571	18	0	0	0	0	0.039362	2	0.044312	2	0	0	0	0	0.078587	3	0	0	0	0	0	0	0.077427	2	0	0	0.088918	3	0	0	0.101267	3	0.065259	2
Solanum_lycopersicum_newGene_461	--	0	0	0	0	0.471946	6	0	0	0	0	0	0	0	0	0	0	0	0	0	0	0	0	0	0	0	0	0	0	0	0	0	0	0.11748	2	0	0	0	0	0.076636	1	0	0	0	0	0	0	0	0
Solanum_lycopersicum_newGene_4610	--	0.929993	28	0.719115	21	0.801032	27	1.10822	37	0.942038	31	0.354991	11	1.06685	35	0.877773	30	0.504926	17	0.47252	16	0.364455	12	1.03665	36	0.650689	21	0	0	0.638743	22	0.492771	16	1.16124	39	0	0	0.450533	14	0.313891	10	0.372162	12	0.50075	17	0.453504	15	0.090289	3
Solanum_lycopersicum_newGene_4613	--	0	0	0	0	0	0	0.075726	2	0.259346	6	0	0	0.554565	12	0.177684	4	0	0	0.210005	5	0.095191	2	0	0	0	0	0	0	0	0	0	0	0.090802	2	0	0	0	0	0	0	0	0	0	0	0	0	0.142499	3
Solanum_lycopersicum_newGene_4614	--	0.161937	5	0	0	0.071331	3	0.166384	5	0	0	0.468975	12	0.164366	5	0.071158	3	0	0	0.147911	5	0.148915	5	0	0	0	0	0.147646	5	0.06118	2	0.146893	5	0	0	0.466972	13	0	0	0	0	0	0	0	0	0.148979	4	0.18577	5
Solanum_lycopersicum_newGene_4615	--	0	0	0.199989	8	0.532978	25	0.676341	31	0.035406	2	0.549662	24	0.306899	14	0.41021	19	0	0	0.467363	22	0.090364	4	0.416745	20	0.044644	3	0.721233	36	0.237038	11	1.275	50	0	0	0.367761	17	0	0	0.37378	17	0.044649	3	0.340343	16	0.226763	11	0.743705	33
Solanum_lycopersicum_newGene_4617	--	14.57	864	2.28317	137	32.3342	2197	1.68576	116	9.82755	653	5.29216	328	9.02116	607	1.72188	119	8.99711	602	1.59988	113	12.8919	832	3.34268	237	6.39834	428	1.90255	138	10.3837	706	0.62218	42	12.2451	840	1.58875	105	11.7532	750	1.92258	126	6.76681	453	2.89517	193	6.85001	451	2.37689	158
Solanum_lycopersicum_newGene_4619	--	0	0	0	0	0.12269	2	0	0	0	0	0	0	0.179328	3	0.363087	6	0.126795	3	0	0	0.159321	3	0	0	0	0	0	0	0	0	0.253503	5	0	0	0	0	0.131677	3	0.194772	4	0	0	0	0	0	0	0.191502	3
Solanum_lycopersicum_newGene_4624	--	10.9156	549	11.1881	553	9.84255	562	13.1563	744	10.9323	605	16.5311	859	11.3956	639	25.0015	1430	10.7245	594	19.4336	1130	11.4856	628	21.2903	1261	11.1779	619	11.9945	736	15.912	912	14.2178	788	7.84058	450	14.9967	843	12.0735	644	13.2745	718	10.8815	602	17.0989	951	11.7897	642	11.674	640
Solanum_lycopersicum_newGene_4625	--	0.173844	3	0	0	0	0	0.275507	4	0	0	0	0	0.156018	3	0.152781	3	0	0	0.139307	2	0	0	0.202079	3	0.368575	5	0	0	0	0	0	0	0	0	0	0	0	0	0	0	0.15798	3	0	0	0	0	0	0
Solanum_lycopersicum_newGene_4626	--	0	0	0	0	0	0	0.311457	4	0	0	0	0	0	0	0	0	0	0	0	0	0.469714	6	0	0	0	0	0	0	0.164535	2	0.230076	3	0	0	0.087951	2	0	0	0.420668	5	0	0	0	0	0.309625	4	0.131992	2
Solanum_lycopersicum_newGene_4628	--	17.5914	1365	35.9006	2736	58.1846	4946	37.0456	3120	16.5404	1362	52.4198	4081	63.5082	5359	37.3962	3185	21.7164	1857	35.0079	3032	84.3845	6911	41.1444	3634	20.907	1786	70.8329	6589	43.3568	3699	49.5071	4233	71.0178	6165	51.097	4301	48.5546	3996	58.1908	4705	48.1411	3970	39.4263	3263	66.215	5565	52.3657	4270
Solanum_lycopersicum_newGene_4629	--	0	0	0.300674	10	0	0	0	0	0	0	0	0	0	0	0	0	0	0	0	0	0	0	0	0	0	0	0	0	0	0	0	0	0	0	0	0	0.172444	7	0	0	0	0	0	0	0	0	0	0
Solanum_lycopersicum_newGene_464	--	0	0	0.553207	15	0.796929	25	0.521461	16	0	0	0	0	0.861465	27	1.13322	33	0	0	0	0	1.057	30	0.526328	18	0.27055	9	0.153874	6	1.34123	42	0.384002	12	0	0	0	0	0.692078	21	0.44427	13	0	0	0.688464	21	0.733242	22	0.456679	14
Solanum_lycopersicum_newGene_4642	--	0.564536	31	0.142171	4	0.825841	41	0.512332	19	0.733921	35	0.13995	10	0.428617	27	0.316868	17	0.87187	40	0.090638	3	0.56369	30	0.221413	11	0.88627	44	0.256759	12	0.192089	15	0.55196	31	1.08332	73	1.05285	56	0.58151	24	0.309052	17	0.483934	35	0.332484	11	0.725345	29	0.595088	26
Solanum_lycopersicum_newGene_4647	--	0	0	0	0	0.317974	6	0.107856	2	0.334402	7	0	0	0	0	0.22359	5	0.445097	9	0	0	0	0	0	0	0.312937	6	0	0	0.215131	4	0.220944	4	0	0	0	0	0	0	0	0	0.554347	10	0	0	0.102634	2	0	0
Solanum_lycopersicum_newGene_4649	--	0.227894	11	0.994496	47	0.386718	22	1.00938	55	0.059785	4	1.05778	53	0.402791	22	0.698578	39	0.058126	4	1.73744	97	0.263674	14	0.952789	54	0.374422	20	1.32241	78	0.617952	34	0.539178	29	0	0	1.56465	85	0.230089	12	1.51098	67	0.092609	5	1.15127	62	0.662057	35	0.756729	40
Solanum_lycopersicum_newGene_4651	--	0.851734	57	0.318568	22	0.531162	40	0.446939	36	0.772651	60	0.445799	33	0.470525	35	0.959495	77	0.447332	35	0.675398	55	0.34757	27	0.362404	30	0.403126	28	0.387364	34	0.242407	19	1.63717	119	0.519913	23	0.547575	43	0.139762	11	0.44495	34	0.437902	34	0.348088	27	0.670256	51	0.449822	34
Solanum_lycopersicum_newGene_466	--	0	0	0	0	0	0	0	0	0	0	0	0	0	0	0	0	0	0	0	0	0	0	0	0	0	0	0	0	0	0	0	0	0	0	0	0	0	0	0	0	0	0	0.804982	10	0	0	0	0
Solanum_lycopersicum_newGene_4662	--	1.23446	35	0.921131	26	1.89078	61	1.83523	59	1.34192	42	2.35889	69	2.05809	65	1.56363	51	0.642199	21	1.60418	53	1.33096	41	1.27953	43	1.36689	43	2.31353	80	1.4242	46	2.35321	74	1.01822	33	2.26895	72	1.9397	59	2.93421	90	1.07844	34	3.00098	94	2.40355	74	2.02834	63
Solanum_lycopersicum_newGene_4664	--	2.88648	96	4.33658	142	3.81733	144	5.25518	197	5.61998	206	3.30728	114	4.30467	160	7.17857	271	2.76453	102	5.34107	148	3.6806	133	6.79051	266	3.30889	121	2.08557	85	4.39018	166	6.65422	244	3.86765	147	2.1837	81	4.74649	122	3.94592	141	2.55599	94	2.3245	86	4.17002	150	6.88399	249
Solanum_lycopersicum_newGene_4665	--	0	0	0.182761	4	0.527191	11	1.41217	29	0	0	0	0	0	0	0	0	0	0	0.288183	6	0	0	0.313278	7	0	0	0	0	0	0	0	0	0	0	0.600359	12	0	0	0	0	0	0	0	0	0	0	0.253966	5
Solanum_lycopersicum_newGene_4673	--	0.543459	30	0.811212	43	1.57678	97	2.23542	136	0.168722	10	1.95836	109	0.978555	59	2.2164	136	0.46411	28	1.18834	74	1.5067	89	1.1247	72	0.152096	10	1.03437	68	0.652135	40	2.08312	124	0.261231	17	1.26408	76	0.542682	31	1.99596	116	0.202142	12	0.977779	59	1.26605	74	0.818621	48
Solanum_lycopersicum_newGene_4682	--	0	0	0.086533	1	0	0	0	0	0	0	0	0	0.116099	2	0	0	0	0	0	0	0	0	0	0	0	0	0	0	0	0	0	0	0	0	0.019579	1	0	0	0	0	0.077213	1	0	0	0	0	0	0
Solanum_lycopersicum_newGene_4683	--	0	0	0.435966	21	0.370402	22	0.376847	21	0.072263	5	0.080228	4	0.258159	16	0.052503	4	0.037664	2	0.320241	19	0.223815	13	0.251599	15	0	0	0.842641	51	0.139466	9	1.35147	73	0.138118	8	0.618067	35	0.504748	27	0.990951	52	0.091282	5	0.627841	34	0.160094	9	0.467507	26
Solanum_lycopersicum_newGene_4686	--	2.23675	152	4.15888	224	4.60726	331	4.95737	312	3.76367	232	7.4237	431	2.75614	196	7.86384	499	1.3452	106	9.35102	615	1.39823	99	10.264	667	1.75667	129	6.63399	523	0.997348	77	2.47576	163	2.55434	190	6.57539	473	3.20747	213	5.21864	364	3.88504	271	3.8935	192	3.45243	221	3.55249	238
Solanum_lycopersicum_newGene_469	--	0	0	0	0	0	0	0	0	0	0	0	0	0	0	0	0	0	0	0	0	0	0	0	0	0	0	0	0	0	0	0	0	0	0	0	0	0	0	0	0	0	0	0	0	0	0	0	0
Solanum_lycopersicum_newGene_4692	--	2.01698	48	1.39446	33	1.52998	41	1.27655	34	1.19925	31	2.18043	53	2.32791	61	1.5308	41	1.95055	51	1.98627	54	2.43322	62	0.877325	25	1.36393	36	2.20339	63	1.28929	35	1.82181	47	0.696339	19	2.66894	70	2.08777	52	2.17808	55	1.66223	43	1.77365	46	1.93768	50	0.990006	26
Solanum_lycopersicum_newGene_47	--	0.161974	4	0	0	0.259953	11	0.967045	46	0.708694	29	0.111152	6	0.309239	18	1.25556	39	0.179522	5	0.416211	14	1.69127	42	1.08831	27	0.516358	14	0.260677	15	0.560187	15	0.831519	34	0.142083	4	0	0	0.999997	30	0.509252	16	0.383781	14	0.034885	2	1.2295	45	0.635023	19
Solanum_lycopersicum_newGene_4702	--	0	0	0.153892	8	0.054234	4	0.16955	11	0.06937	5	0.166099	9	0.316997	19	0.217977	14	0	0	0	0	0.32479	19	0.093847	6	0.034556	2	0.124763	8	0.865785	52	0.05192	3	0	0	0.234683	14	0.275441	16	0.141835	8	0	0	0	0	0.261114	15	0.067445	4
Solanum_lycopersicum_newGene_4703	--	7.31756	550	6.30297	390	8.17375	741	7.09564	659	6.45708	470	5.3047	412	9.4241	792	8.77021	713	5.19902	427	6.67692	660	6.39922	531	8.40236	680	4.49273	400	5.25293	470	10.6062	878	8.18858	696	5.68264	449	7.02971	626	11.7252	946	5.99796	497	6.04794	489	5.9872	457	7.44531	539	5.21667	433
Solanum_lycopersicum_newGene_4704	--	3.01635	179	3.65027	233	2.44183	158	2.71719	175	2.73554	172	3.47363	205	2.71906	171	5.02738	326	1.8682	119	4.23224	278	3.47701	231	4.68888	342	2.52092	157	4.22086	320	2.17402	143	2.88145	181	1.69575	120	3.34616	213	2.42098	144	3.63929	245	3.28997	229	4.03082	251	2.28709	144	3.41959	224
Solanum_lycopersicum_newGene_4711	--	0.868701	28	3.03309	95	1.18733	43	2.02571	73	0.797439	28	1.53168	51	1.56977	56	2.58753	94	0.57168	21	2.3896	88	1.29406	45	3.66745	138	0.70981	25	2.84059	111	1.41839	52	1.75548	62	0.716836	27	2.01305	72	1.21027	41	1.27323	44	0.69924	25	2.87305	102	2.1414	74	2.06718	72
Solanum_lycopersicum_newGene_4713	--	0.197913	12	0.100044	6	0.550601	27	0.044489	4	0.476898	23	0.560482	23	0.782987	30	0.26359	18	0.060569	5	0	0	0.17852	12	0	0	0.19761	10	0.38134	28	0.188917	13	0.196683	13	0.253298	9	0.537045	36	0.188496	12	0.448874	29	0.335542	23	0.700333	40	0.562791	20	0.71693	27
Solanum_lycopersicum_newGene_4715	--	0	0	0	0	0	0	0	0	0	0	0	0	0	0	0	0	0	0	0	0	0	0	0	0	0	0	0	0	0	0	0.530851	4	0	0	0	0	0	0	0	0	0	0	0	0	0	0	0	0
Solanum_lycopersicum_newGene_4716	--	1.31257	79	1.20106	63	0.714153	49	1.51853	91	1.43934	95	2.41615	150	1.1483	68	2.40368	164	1.59968	94	2.02606	133	1.35187	89	2.071	147	1.57296	104	1.1907	88	2.02384	139	0.847516	56	0.664967	41	1.48458	88	1.3992	89	1.4434	94	0.937888	62	1.31907	78	1.0537	69	1.47654	97
Solanum_lycopersicum_newGene_4717	--	0	0	0.126448	5	0.032134	2	0.088388	4	0	0	0.147976	6	0.320105	15	0.089412	4	0	0	0.280532	13	0.093714	4	0	0	0	0	0.178523	9	0.282951	13	0	0	0	0	0	0	0.096034	4	0.147731	7	0	0	0.046078	3	0	0	0	0
Solanum_lycopersicum_newGene_4720	--	0.223326	6	0.075815	3	0.131162	5	0.127017	4	0	0	0	0	0.063468	2	0.503037	16	0	0	0.257494	8	0.855701	26	0.188856	6	0.101461	4	0.425997	14	0.457925	15	0.202579	6	0	0	0.565583	12	0.274522	8	0.139254	5	0.335763	10	0.134637	5	0.274857	8	0.136637	5
Solanum_lycopersicum_newGene_4723	--	0	0	0	0	0	0	0.952572	28	0	0	0.391318	11	0.356276	11	1.60222	48	0	0	0.561838	17	0.566484	16	1.29546	40	0.040603	2	1.25831	40	0.315187	10	0.783241	23	0.120315	4	0.742323	22	0.322369	9	0.819821	23	0	0	0.461846	14	0.422846	12	1.22818	35
Solanum_lycopersicum_newGene_4724	--	0.382801	9	0	0	0.237549	6	0	0	0.921697	22	0	0	0.166854	4	0.182515	5	0.949466	22	0	0	0.275126	7	0.197197	5	0.063156	2	0.126094	4	0.484392	12	0.290046	7	0.499969	12	0.306197	8	0	0	0.557762	13	0.598841	14	0	0	0.483161	11	0.329049	8
Solanum_lycopersicum_newGene_4730	--	0.611613	41	1.95792	129	0.850304	65	1.77749	139	0.533429	40	2.08933	144	0.954545	71	1.78582	136	0.485223	36	2.15899	167	0.941593	73	2.88814	238	0.544609	40	1.66199	136	1.58075	121	1.29469	96	0.561687	43	1.45298	115	0.582987	42	2.90958	156	0.871909	64	2.32024	172	1.03354	80	1.90075	139
Solanum_lycopersicum_newGene_4731	--	0	0	1.50886	20	0	0	0	0	0	0	0.671166	10	0.098787	2	0.561501	8	0.048097	1	1.03585	15	0.117233	2	0.499242	7	0	0	0.199275	4	0	0	0.131466	2	0	0	0.663326	10	0.138473	3	0.37573	5	0.177611	3	1.28503	20	0	0	0.395987	7
Solanum_lycopersicum_newGene_4734	--	0.248969	14	0.460847	19	0.737971	35	0.722448	44	0.349075	21	1.43157	61	0.366782	20	0.792173	49	0.174323	9	0.421285	27	0.727193	43	1.11185	50	0.367372	22	0.48802	29	0.384313	24	0.858572	40	0.485499	30	0.404242	25	0.397554	23	0.410879	24	1.0692	59	0.543701	30	0.909177	50	0.610892	36
Solanum_lycopersicum_newGene_4735	--	0	0	0	0	0	0	0.229846	5	0	0	0.10435	2	0.095753	2	0.250942	5	0	0	0	0	0	0	0.10317	2	0	0	0	0	0	0	0.196118	4	0	0	0.092187	2	0.268047	5	0	0	0.127477	3	0	0	0.076743	2	0.078136	2
Solanum_lycopersicum_newGene_4740	--	0	0	0	0	0	0	0	0	0	0	0	0	0	0	0.397485	5	0	0	0	0	0	0	0.242909	3	0	0	0	0	0	0	0.172641	2	0	0	0	0	0	0	0	0	0.159539	2	0	0	0	0	0.551673	6
Solanum_lycopersicum_newGene_4741	--	0	0	0	0	0.060803	2	0.208854	5	0	0	0	0	0.632755	13	0	0	0.102364	2	0	0	0	0	0	0	0.104637	2	0	0	0	0	0.200831	4	0.080057	2	0	0	0.425959	8	0.15979	3	0	0	0	0	0.167402	4	0.323527	6
Solanum_lycopersicum_newGene_4745	--	2.27409	124	1.45238	81	1.06582	66	1.61815	97	3.04011	186	1.83252	109	1.29911	77	2.33353	145	1.2867	78	2.08851	137	1.22878	85	0.908641	60	1.46633	96	0.517105	39	0.709143	37	1.72206	102	1.65863	109	1.36474	89	1.02833	52	1.13637	74	1.29794	89	1.4852	94	1.65267	102	1.11353	66
Solanum_lycopersicum_newGene_4753	--	0	0	0	0	0	0	0	0	0	0	0	0	0	0	0.316672	6	0	0	0.497575	10	0	0	0.685326	14	0	0	0	0	0	0	0	0	0	0	0	0	0	0	0.531405	10	0	0	0	0	0.351416	7	0	0
Solanum_lycopersicum_newGene_4757	--	0.814548	27	1.20183	38	1.39715	52	1.87553	68	1.1736	42	2.63425	88	2.69339	97	2.91045	107	0.789568	29	1.59805	60	4.34433	153	2.12505	81	1.65619	59	1.88191	74	2.62613	97	1.50568	54	1.15309	43	1.34967	49	4.14418	142	1.88688	66	1.34142	48	3.07928	110	3.20146	112	1.27617	45
Solanum_lycopersicum_newGene_4759	--	3.75244	296	3.48786	271	1.98843	179	2.28494	203	2.79215	243	1.91152	156	1.25434	111	2.28175	205	2.80424	244	3.36993	308	1.63605	141	1.52011	142	3.72393	324	2.66365	257	1.96673	177	1.94805	170	12.7137	1144	1.88485	167	1.41345	119	1.35471	115	4.76864	414	3.19805	279	1.40465	121	1.13105	98
Solanum_lycopersicum_newGene_4760	--	1.58214	54	0.44243	15	0.885464	35	0.654415	25	1.74674	66	0.418973	15	0.536841	21	0.10358	4	1.16932	44	0.37588	15	0.232321	9	0.763918	31	0.399188	15	0.331445	14	0.383207	15	0.619486	24	2.51735	98	0.477915	19	0.491776	18	0.763404	28	0.865108	33	0.106582	4	1.26658	47	0.368178	14
Solanum_lycopersicum_newGene_4762	--	0	0	0	0	0.062188	2	0.107627	2	0	0	0	0	0.118142	2	0	0	0	0	0.341509	6	0	0	0	0	0	0	0	0	0	0	0	0	0	0	0	0	0	0	0.243026	4	0	0	0	0	0	0	0	0
Solanum_lycopersicum_newGene_4764	--	2.52055	332	2.95423	381	3.90187	582	2.11859	314	2.33345	338	2.21889	302	3.73035	546	0.894438	134	2.95886	429	3.81251	579	3.25842	466	1.4284	228	2.97913	431	4.98438	799	4.15787	631	5.10753	740	2.56789	385	5.24395	770	3.16355	441	2.53705	359	2.63176	388	3.05172	444	2.96409	422	3.74177	536
Solanum_lycopersicum_newGene_4767	--	0	0	0	0	0	0	0	0	0	0	0	0	0	0	0	0	0	0	0	0	0.169651	3	0	0	0.152054	2	0	0	0	0	0	0	0	0	0	0	0	0	0	0	0	0	0	0	0	0	0	0
Solanum_lycopersicum_newGene_4780	--	0.368385	21	0.80123	38	1.29567	193	0.740297	109	0.577693	37	1.193	162	0.377232	27	0.308412	32	0.864253	125	0.559432	85	1.38627	197	1.01472	67	0.851018	123	1.12069	179	0.442789	24	1.22374	177	0.515437	31	0.881858	101	0.252428	15	0.72547	103	0.753177	70	0.670033	97	1.11479	158	1.12126	160
Solanum_lycopersicum_newGene_4781	--	2.6841	134	6.99393	343	5.45929	309	3.50885	197	3.12171	172	5.77608	298	6.72107	374	7.7033	437	3.4947	192	5.51943	318	8.72496	473	7.3709	433	3.97426	218	5.95958	363	10.3924	591	4.71666	259	4.60034	262	5.51128	307	7.11674	377	4.65019	250	3.73234	205	5.68755	314	5.65308	306	4.91275	267
Solanum_lycopersicum_newGene_4784	--	0	0	0	0	0	0	0	0	0.056961	2	0	0	0.056481	2	0.067821	2	0.072873	3	0	0	0	0	0	0	0	0	0.062258	2	0	0	0.06755	2	0.070446	3	0	0	0.227036	6	0	0	0	0	0	0	0.073417	2	0	0
Solanum_lycopersicum_newGene_4786	--	1.39993	112	0	0	0.733052	67	0.344104	31	1.05619	93	0.168942	14	0.717153	64	0.238533	22	1.04689	93	0.194529	18	0.824279	72	0.198316	19	0.657096	58	0.075106	8	1.28059	117	0.04536	4	0.646489	59	0.022294	2	0.450672	39	0.248624	22	0.870065	77	0.060234	6	0.502049	44	0.214497	19
Solanum_lycopersicum_newGene_4791	--	0	0	1.03788	9	0	0	0	0	0	0	0	0	0	0	0	0	0	0	0	0	0	0	0	0	0	0	0	0	0	0	0	0	0	0	0	0	0	0	0.198079	2	0	0	0	0	0	0	0	0
Solanum_lycopersicum_newGene_4796	--	0.180013	15	0.073727	6	0.649685	61	0.08347	8	0.021031	2	0	0	0.261251	25	0	0	0.224534	21	0.115024	12	0.619305	56	0	0	0	0	0.039636	4	0.021214	3	0.153565	14	0.031822	3	0.032454	3	0.003116	1	0.044947	4	0.043809	4	0	0	0.194663	18	0.154996	14
Solanum_lycopersicum_newGene_4797	--	0.33335	7	0	0	0.069988	2	0	0	0	0	0	0	0	0	0	0	0	0	0	0	0.055794	2	0	0	0	0	0.624976	17	0	0	0	0	0	0	0	0	0	0	0	0	0.141202	4	0	0	0.084964	2	0	0
Solanum_lycopersicum_newGene_4804	--	0.127732	2	0	0	0	0	0	0	0.613806	9	0	0	0.306788	5	0	0	0.378444	5	0	0	0	0	0	0	0	0	0	0	0	0	0	0	0.368303	5	0	0	0	0	0	0	0	0	0	0	0	0	0	0
Solanum_lycopersicum_newGene_4815	--	0.381891	18	0.875349	38	0.746916	37	0.296367	15	0.229304	9	0.559336	28	0.581611	27	0.338385	18	2.06723	97	0.635802	33	0.842093	31	0.330692	16	0.961419	44	0.334744	20	0.386606	21	0.572938	27	0.732592	35	0.386389	22	0.477594	22	0.453982	23	0.851665	39	0.325589	12	0.8046	37	0.574447	27
Solanum_lycopersicum_newGene_4819	--	1.66395	95	1.62556	85	1.45015	95	2.98698	182	3.22461	194	1.18349	64	2.49353	151	2.19667	122	1.07554	69	0.722642	47	2.25173	119	1.51806	87	2.2151	139	0.967916	75	1.92772	125	1.5775	94	2.38324	152	1.4304	83	3.48449	206	2.8333	156	1.6096	99	2.05525	109	3.01568	174	2.02424	117
Solanum_lycopersicum_newGene_482	--	3.81292	128	1.94298	65	2.91006	111	3.84825	146	6.53256	242	2.83972	99	3.21445	121	0.878009	34	4.71801	175	3.59748	140	4.75069	174	0.746895	30	4.12898	153	3.155	130	1.37556	53	7.35256	273	3.14258	121	2.59976	98	5.09049	182	6.14572	222	2.37516	88	2.78866	104	3.70947	135	5.73855	210
Solanum_lycopersicum_newGene_4823	--	0	0	0	0	0.046076	2	0	0	0	0	0.062855	2	0.060075	3	0	0	0	0	0.549716	19	0	0	0	0	0	0	0	0	0	0	0	0	0	0	0.059885	3	0.06308	3	0	0	0	0	0.102503	4	0	0	0.061432	3
Solanum_lycopersicum_newGene_4825	--	0	0	0	0	0.155415	3	0	0	0	0	0	0	0.102355	2	0	0	0	0	0	0	0	0	0	0	0	0	0	0	0.087134	2	0	0	0	0	0.210432	4	0	0	0.229814	4	0	0	0	0	0	0	0	0
Solanum_lycopersicum_newGene_483	--	0.062295	10	0.442576	13	0.091789	7	0.070196	4	0.384937	28	0.41017	47	0.201204	29	1.00831	54	0.075329	4	0.802551	31	0.070981	1	0.825885	19	0.011513	3	0.051706	10	0.064679	12	0.219815	11	0.088247	16	0.554594	21	0.144184	10	0.201823	23	0.30381	11	1.22684	98	0.564559	38	0.077188	4
Solanum_lycopersicum_newGene_4846	--	0	0	0	0	0	0	0	0	0	0	0	0	0	0	0	0	0	0	0	0	0	0	0	0	0	0	0	0	0	0	0	0	0	0	0	0	0	0	0	0	0	0	0	0	0	0	0	0
Solanum_lycopersicum_newGene_485	--	1.77902	128	2.00455	179	0.757225	71	0.265414	20	1.47702	122	1.72635	108	0.504864	48	0.792177	70	0.548111	52	1.34316	118	0.579549	61	0.122533	14	1.05991	89	0.73078	32	0.583169	65	0.311422	16	0.785179	52	0.311997	15	0.414777	43	0.309801	23	1.80337	131	1.45362	139	0.252358	27	0.275997	21
Solanum_lycopersicum_newGene_4851	--	1.12318	29	0.134003	9	0.244757	16	0.086915	6	0.663357	30	0.109356	8	0.725436	28	0.480681	17	0.301633	21	0.35062	10	0.375233	18	0.059904	5	0.544091	37	0	0	0.285918	20	0.081937	7	0.221867	17	0	0	0.475206	19	0.243362	10	0.243277	15	0.035094	3	0.283583	19	0.029986	2
Solanum_lycopersicum_newGene_4857	--	3.49823	344	6.83486	521	5.55649	436	2.60417	427	0.229339	7	4.02175	393	4.33089	205	5.91097	367	1.82811	176	4.77552	808	4.93115	399	5.32954	229	2.81666	269	2.53891	256	4.23264	149	4.57178	426	2.75442	89	5.70165	238	4.7584	214	6.49156	463	1.73704	185	6.70167	346	2.53002	343	3.58141	508
Solanum_lycopersicum_newGene_4858	--	0.294911	82	0.920003	251	0.677425	214	0.701938	220	0.066408	21	0.85309	245	0.434917	135	0.344439	109	0.865751	265	0.326241	105	0.264142	80	0.196573	65	0.414265	127	1.41848	481	0.380482	121	1.50647	461	0.594264	188	1.64117	510	0.104451	31	1.13712	340	0.53593	164	0.364905	112	0.655368	198	1.55642	471
Solanum_lycopersicum_newGene_486	--	0.708386	19	0	0	0.883981	27	0.030619	1	0.48608	15	0.899579	25	0.619094	19	0.066427	3	1.17554	35	0.614579	19	0.347533	11	0.064222	3	0.787724	23	0.314391	11	0.316294	10	0.752132	22	0.729816	23	0.314088	10	0	0	0.344133	10	0.187062	6	0.381969	12	0.160879	5	0.604284	18
Solanum_lycopersicum_newGene_4865	--	0.1235	16	0	0	0.138488	24	0.350371	25	0	0	0	0	0	0	0.042966	8	0.284011	41	0.092342	12	0.14959	9	0.308053	18	0.087199	13	0.938036	14	0.040218	8	0.146434	20	0.026726	2	0.027257	2	0.049122	8	0.069091	9	0.071427	12	0	0	0	0	0.065489	11
Solanum_lycopersicum_newGene_4867	--	0.103203	5	0.101632	5	0	0	0.108004	6	0.158557	9	0.365853	19	0.019739	2	0.108887	6	0.037559	2	0.080278	5	0.032099	2	0.136419	8	0.094024	5	0.084927	6	0	0	0	0	0	0	0.177241	10	0.07671	4	0.086637	5	0.53783	29	0.331741	18	0.054621	3	0.071262	4
Solanum_lycopersicum_newGene_4871	--	0.120635	3	0	0	0	0	0	0	0.366881	14	0.590035	20	0.286802	12	0	0	0.24996	15	0.661274	22	0.09047	5	0	0	0	0	0	0	0.158881	3	0.214178	12	0	0	0.035205	3	0.037084	3	0	0	0.035761	3	0	0	0	0	0.208734	4
Solanum_lycopersicum_newGene_4884	--	0.012355	4	0.021523	6	0.012439	4	0.025096	9	0.038484	12	0	0	0.04373	14	0.094601	31	0.062229	20	0.077821	26	0.051852	16	0.032308	11	0.019159	6	0.038046	14	0	0	0.032021	11	0.191367	62	0.044213	14	0.014947	5	0.069783	22	0.047819	15	0.011173	4	0.069198	22	0	0
Solanum_lycopersicum_newGene_4885	--	1.84118	250	0.624587	117	1.8143	198	0.970457	210	1.24044	191	1.13912	225	1.25549	206	3.07289	501	0.971624	137	1.54242	216	1.82362	327	2.27932	472	0.904073	171	1.08723	118	3.20773	502	1.23821	179	1.70834	240	2.35922	315	2.00328	394	3.38533	410	1.82598	214	1.12964	168	2.0749	287	0.899302	187
Solanum_lycopersicum_newGene_4896	--	0	0	0	0	0	0	0	0	0	0	0	0	0	0	0	0	0	0	0	0	0.654869	7	0	0	0	0	0	0	0	0	0	0	0	0	0	0	0	0	0	0	0	0	0	0	0	0	0	0
Solanum_lycopersicum_newGene_4906	--	0.083424	4	0.180771	9	0.215009	12	0	0	0	0	0.033728	2	0.119207	6	0.272019	14	0.080532	4	0.386158	21	0.646374	32	0.237907	13	0	0	0.212098	12	0.056445	3	0	0	0.038795	2	0.19836	10	0.201659	10	0.226795	12	0.08065	4	0.315585	16	0.244397	12	0.097874	5
Solanum_lycopersicum_newGene_491	--	0	0	0	0	0	0	0.893914	9	0	0	0	0	0	0	0.213992	2	0	0	0	0	0	0	0	0	0	0	0	0	0	0	0	0	0	0	0	0	0	0	0	0	0	0	0	0	0	0	0	0
Solanum_lycopersicum_newGene_4913	--	1.74284	48	0.585196	20	0.8425	32	1.11599	42	0.838908	31	0.372754	13	1.01291	38	0.597348	23	1.19223	44	0.853084	33	1.1282	41	0.583996	23	1.78732	66	0.891138	32	1.57112	60	0.866438	32	1.15498	44	0.990242	37	1.46842	53	1.02914	37	1.35896	50	1.09682	41	1.39742	51	0.46239	17
Solanum_lycopersicum_newGene_4917	--	0	0	0	0	0	0	0	0	0	0	0	0	0	0	0	0	0	0	0	0	0	0	0	0	0	0	0	0	0	0	0	0	0	0	0.106012	2	0	0	0	0	0.556592	6	0	0	0	0	0	0
Solanum_lycopersicum_newGene_4929	--	1.11338	61	0.677323	46	1.63875	107	1.35099	86	1.57467	106	1.54844	71	1.63737	98	0.581329	42	1.82801	94	2.02263	126	2.09586	154	0.924983	70	1.37058	95	0.642214	30	1.51833	111	2.03392	118	1.51291	100	1.58353	121	1.9345	131	1.85737	133	0.57901	45	1.36508	82	1.72083	123	1.50224	100
Solanum_lycopersicum_newGene_493	--	7.94404	354	9.66509	422	8.82836	446	7.60118	381	6.77955	332	15.4492	710	10.2269	507	10.7956	547	7.24511	356	14.9056	767	12.063	584	8.09492	425	8.73094	428	12.5398	681	17.4769	886	11.1879	549	12.7041	644	12.9918	646	11.2859	533	9.31827	446	8.93992	438	13.4891	664	10.4367	503	8.49628	412
Solanum_lycopersicum_newGene_4934	--	0.363113	6	0	0	0.282305	5	0.233054	4	0.384113	7	0.487809	8	0.359176	6	0.761931	13	0	0	0.351306	7	0.267422	5	0.541736	10	0	0	1.20264	25	0.850809	15	1.06434	21	0.134286	3	0.480663	9	0.218103	4	0.791085	13	0	0	0.326809	6	0.11651	2	0.756915	13
Solanum_lycopersicum_newGene_4941	--	1.16692	19	1.93608	30	0.992156	18	0.474058	9	0.361249	7	0.473704	8	0.146019	3	0.130329	3	0	0	0.654014	12	0.222245	4	0.107492	2	0	0	0	0	0.396934	8	0	0	0.40763	8	0.170576	4	0.657613	11	0	0	0.31169	6	2.12142	37	0	0	0.132695	3
Solanum_lycopersicum_newGene_4948	--	0.052828	2	0.438089	10	0.353729	9	0.542438	13	0.414615	10	0.257792	6	0.38491	10	0.334055	8	0.086809	3	0.574948	14	0.49577	12	0.504199	13	0.786028	19	0	0	0.24673	6	1.549	36	1.08559	27	0.965187	23	1.07817	25	0.916899	21	0.393781	10	2.08418	49	1.92448	44	0.66803	16
Solanum_lycopersicum_newGene_4950	--	0	0	0	0	0	0	0	0	0	0	0.413786	10	0	0	0	0	0	0	0.151221	5	0	0	0	0	0	0	0.067079	2	0.151087	4	0	0	0	0	0.285968	8	0	0	0	0	0	0	0.390417	10	0.331175	9	0	0
Solanum_lycopersicum_newGene_4952	--	0	0	0	0	0	0	0	0	0	0	0	0	0	0	0	0	0	0	0.155357	8	0.041303	3	0	0	0	0	0.275916	15	0.117832	6	0	0	0	0	0.398329	20	0	0	0	0	0	0	0	0	0	0	0	0
Solanum_lycopersicum_newGene_4954	--	0.039964	3	0.405925	20	0.624105	36	0.492593	28	0.10898	6	0.695843	36	1.34474	75	1.84894	106	0.072528	5	0.172794	11	0.691769	38	2.19661	130	0.036192	2	0.702682	43	1.93855	111	0.777595	43	0.120009	7	1.06412	60	1.4036	75	0.894506	49	0.408326	23	0.721592	40	1.36269	74	1.07952	59
Solanum_lycopersicum_newGene_4957	--	0.032002	3	0.097611	6	0.121227	9	0.277645	20	0.029089	3	0.232236	15	0.11488	8	0.224713	16	0.279001	20	0.553373	40	0.044044	3	0.391814	29	0.145389	11	0.367135	29	0.027696	2	0.853153	59	0	0	0.370655	26	0.060313	4	0.266351	18	0.08356	6	0.201796	14	0.1475	10	0.421838	29
Solanum_lycopersicum_newGene_4959	--	0	0	0	0	0	0	0	0	0	0	0	0	0	0	0	0	0	0	0	0	0	0	0	0	0	0	0	0	0	0	0	0	0	0	0	0	0.989936	8	0	0	0	0	0	0	0	0	0	0
Solanum_lycopersicum_newGene_4964	--	0.532825	53	0.122512	12	0.518199	58	0.767284	85	1.01091	110	0.287929	30	0.595357	66	0.373719	42	0.642022	70	0.526674	60	0.912089	98	0.223797	26	0.37747	41	0.325744	39	0.371615	42	0.680233	74	0.558662	63	0.531265	59	0.723062	76	0.93551	99	0.64935	71	0.342797	38	0.969858	104	0.952916	102
Solanum_lycopersicum_newGene_4970	--	2.47564	216	2.02074	174	2.29356	228	2.55098	251	1.91767	184	2.65993	240	1.87755	183	1.79373	178	2.0907	201	3.50691	354	2.6659	253	1.56637	161	2.198	211	2.58363	275	3.18418	317	3.03074	292	1.69815	169	3.51093	343	2.34263	217	1.52206	143	1.34689	130	2.33	225	2.6944	255	2.29364	218
Solanum_lycopersicum_newGene_4981	--	0	0	0.999801	12	0	0	0	0	0	0	0	0	0	0	0.449895	6	0	0	0	0	0	0	0	0	0	0	0	0	0	0	0.385332	5	0	0	0	0	0	0	0	0	0.077103	1	0	0	0	0	0	0
Solanum_lycopersicum_newGene_4993	--	2.71698	262	5.8132	577	8.01789	891	8.53916	931	3.19797	321	13.9893	1453	6.94915	787	10.3328	1125	2.43939	264	10.8884	1231	7.30891	810	8.07456	901	2.90083	324	11.0009	1372	12.105	1379	8.07927	880	2.67996	300	11.6117	1279	6.58962	673	7.68767	847	2.94604	320	9.33093	984	8.46409	904	9.62855	1022
Solanum_lycopersicum_newGene_4994	--	0	0	0	0	0.217872	4	0.435158	8	0	0	0	0	0.1402	3	0	0	0	0	0.106514	2	0.113712	2	0	0	0	0	0.30077	6	0.196037	4	0	0	0	0	0.110624	2	0	0	0.109675	2	0	0	0	0	0	0	0	0
Solanum_lycopersicum_newGene_5000	--	2.2642	349	2.01809	319	1.73694	317	1.48431	269	1.64967	292	2.11144	351	1.66705	299	0.659451	121	1.80741	299	2.95492	550	2.53983	444	0.898575	171	1.85062	328	2.8261	554	1.69481	311	2.8174	479	1.99836	366	2.94785	530	1.5758	269	2.95127	510	1.2331	218	2.41337	429	1.85519	323	2.5785	452
Solanum_lycopersicum_newGene_5005	--	0	0	0	0	0	0	0	0	0	0	0	0	0	0	0	0	0	0	0	0	0	0	0	0	0	0	0	0	0	0	0	0	0	0	0	0	0	0	0	0	0	0	0.657905	7	0	0	0	0
Solanum_lycopersicum_newGene_5007	--	0.33613	8	0	0	0.08011	2	0	0	0.165314	5	0	0	0.081609	2	0.439539	11	0.04227	2	0	0	0	0	0	0	0.234897	6	0	0	0.632263	16	0	0	0	0	0	0	0.228528	6	0.084501	2	0.165271	5	0	0	0.241239	6	0	0
Solanum_lycopersicum_newGene_501	--	2.52712	185	1.83421	132	3.43337	265	1.71047	127	3.09085	249	3.63551	275	3.25819	203	1.50727	126	2.84288	230	4.10539	322	3.5905	286	2.13106	170	3.25171	262	3.45628	309	3.64877	305	2.13042	172	3.98821	333	4.11687	337	3.66409	285	2.62193	159	2.20989	178	3.76757	179	3.22163	235	1.81092	145
Solanum_lycopersicum_newGene_5015	--	0	0	0	0	0	0	0.231395	7	0.073599	3	0	0	0.072666	3	0	0	0	0	0	0	0	0	0.206101	7	0	0	0	0	0	0	0.073447	3	0	0	0.072436	3	0	0	0.112861	3	0	0	0	0	0	0	0.097228	3
Solanum_lycopersicum_newGene_5023	--	0.629654	16	0.086119	3	0.074494	3	0	0	0.568022	15	0	0	0.146929	4	0.366359	10	0.644684	14	0	0	0	0	0.105468	3	0	0	0	0	0	0	0	0	0.764752	21	0	0	0.469642	10	0.221549	6	0.26895	8	0.076722	3	0.23416	7	0	0
Solanum_lycopersicum_newGene_503	--	0.312897	6	0	0	0.214491	5	0	0	0.125125	3	0	0	0.067854	2	0	0	0.186995	4	0	0	0.187979	4	0.461515	10	0	0	0.380433	9	0.219085	5	0.050121	1	0.099326	3	0	0	0.229439	5	0	0	0.154348	4	0.696474	14	0	0	0	0
Solanum_lycopersicum_newGene_5038	--	0.611041	20	0.061346	2	0.300796	12	1.87551	60	0.735009	25	0.153445	5	0.329315	13	0.378959	15	0.118276	5	0.449497	17	0.456901	16	0.27987	8	1.06005	29	1.26638	43	0.414596	16	0.993746	36	0.124445	5	1.65378	52	0.453402	14	1.24091	44	0.546974	19	0.288611	10	0.861574	29	0.757815	27
Solanum_lycopersicum_newGene_5039	--	9.79958	293	19.4931	570	15.3962	518	26.5841	889	7.84224	259	18.6797	578	19.59	649	30.215	1017	8.7399	289	16.4941	565	17.329	562	39.4977	1378	9.97325	328	15.9056	576	19.6762	668	21.2681	697	10.1286	347	14.2113	471	18.896	594	15.808	505	10.2923	340	18.2197	599	19.2603	618	17.549	571
Solanum_lycopersicum_newGene_504	--	0.153968	8	0.283249	15	0	0	0	0	0.175236	11	0.072609	4	0.034603	3	0.050183	3	0.195851	12	0.300074	18	0.125807	8	0.065429	4	0.137799	8	0	0	0.084551	6	0.059291	4	0.121633	8	0.034493	3	0.145335	9	0.035829	3	0.165841	10	0.139467	9	0.099501	6	0.028439	2
Solanum_lycopersicum_newGene_5052	--	0	0	0	0	0.229164	7	0.418691	11	0.155731	4	0	0	0.033189	1	0.504901	14	0.233192	7	0	0	0.113172	3	0.544152	15	0.018777	1	0.069962	2	0.15028	4	0.284916	8	0	0	0	0	0.124029	4	0.352108	9	0	0	0	0	0.349263	9	0	0
Solanum_lycopersicum_newGene_5056	--	0	0	1.29637	47	0.394929	17	0.18049	8	0.343685	14	0	0	0	0	1.34371	56	0.28533	12	0.105642	5	0	0	0.820303	36	0	0	0.056041	3	0.089073	4	0.147547	6	0.168746	8	0.094011	4	0.427759	17	0	0	0.260574	11	0.318789	13	0	0	0.256283	11
Solanum_lycopersicum_newGene_5057	--	7.49752	1668	5.41378	1183	7.87235	1988	4.21117	1054	6.73088	1647	9.32297	2142	6.14544	1523	2.41897	613	7.64222	1874	9.46284	2434	8.37662	2026	2.04777	537	8.00978	1961	9.00242	2444	5.94103	1507	8.15624	2000	5.91207	1499	9.90189	2462	8.29367	1958	8.03552	1924	5.33226	1306	5.81986	1432	8.31048	2003	8.05641	1953
Solanum_lycopersicum_newGene_5060	--	0.642466	10	1.10623	17	0.396195	8	1.99677	35	0.803572	14	0.248772	5	1.03632	18	1.29789	23	0.466384	9	1.0541	19	0.354483	7	3.74183	69	0.698576	12	1.36042	26	1.63249	29	2.68002	46	0.839337	15	1.8381	32	0.665165	11	0.587443	10	0.700605	12	1.49017	26	1.05578	18	0.696927	12
Solanum_lycopersicum_newGene_5063	--	0	0	0.118668	12	0.186636	21	0.037654	5	0.019257	3	0.457318	45	0.076052	9	0.037237	5	0.036138	4	0.257288	29	0.155724	16	0.080889	10	0	0	0.498286	58	0.055749	7	0.460971	48	0.033902	4	0.308714	33	0.09809	10	0.058863	6	0.069756	8	0.210738	23	0.239288	25	0.243019	25
Solanum_lycopersicum_newGene_5066	--	0	0	0	0	0	0	0	0	0	0	0.070533	2	0	0	0	0	0	0	0	0	0	0	0	0	0	0	0	0	0.151138	4	0.179618	4	0	0	0.522289	12	0.068493	2	0.092003	3	0	0	0	0	0	0	0	0
Solanum_lycopersicum_newGene_5068	--	3.27538	88	4.21135	134	1.78054	58	2.96256	100	2.25367	73	2.85507	106	2.26195	99	2.30942	86	1.12832	45	3.79092	150	2.04174	82	1.00774	41	1.19821	37	3.19452	123	2.40941	90	2.97198	118	1.93804	67	1.73669	74	5.23517	182	2.13573	88	1.62639	54	5.15273	147	2.88803	87	3.15337	111
Solanum_lycopersicum_newGene_5071	--	12.6887	651	36.2763	2146	8.93109	667	31.5629	2053	9.72785	633	25.0642	1713	12.8188	818	23.97	1664	8.78062	548	34.6961	2587	14.2626	1025	25.8101	1739	10.7612	672	24.0549	1864	5.08381	379	19.5935	1400	4.13172	279	20.4036	1446	11.3368	788	29.6771	1971	8.97577	546	40.5328	2431	12.3972	901	23.3609	1624
Solanum_lycopersicum_newGene_5072	--	0	0	0	0	0	0	0	0	0	0	0	0	0	0	0	0	0	0	0	0	0	0	0	0	0	0	0	0	0	0	0	0	0	0	0.41468	7	0	0	0	0	0	0	0	0	0	0	0	0
Solanum_lycopersicum_newGene_5074	--	0.93488	36	7.08829	266	1.75891	76	4.15972	179	1.59707	67	2.35981	93	2.50662	107	2.97445	130	0.782921	33	4.9031	210	2.69752	112	2.68314	121	1.78601	75	3.88722	181	1.24784	55	3.89653	164	0.983418	43	3.09448	132	1.80324	73	3.83561	157	1.24496	53	2.84358	120	1.96383	81	3.35322	139
Solanum_lycopersicum_newGene_5081	--	0.118439	6	0.116145	5	0.452433	23	0.378852	19	0	0	0.335186	15	0.59138	29	0.755183	37	0.099901	5	0.372037	19	0.342697	16	0.426268	22	0.222721	11	0.074862	5	0.210899	11	0.299513	15	0.376749	19	0.422682	21	0.064567	4	0.454948	22	0.116226	6	0.193196	9	0.705837	33	0.456324	21
Solanum_lycopersicum_newGene_5083	--	0.212294	23	0.432985	47	0.522986	63	0.247604	31	0.265279	32	0.284978	33	0.470996	55	0.614369	76	0.386766	47	0.831747	105	0.326143	38	0.670512	85	1.16789	132	0.859407	114	0.787406	97	0.241879	29	0.331818	41	0.949401	112	0.326538	37	0.089	12	0.412379	48	0.612043	72	0.504022	58	0.298296	35
Solanum_lycopersicum_newGene_5084	--	1.39177	214	5.08266	974	4.45639	989	5.20269	1135	0.015594	5	10.0252	1734	4.57804	1007	1.4347	251	4.06929	879	9.006	2019	0.004666	2	2.19402	514	0.011316	4	8.28066	2051	7.24395	1614	5.39113	1124	1.81208	319	7.19964	1567	2.28375	371	3.49064	877	2.45841	632	6.15392	1360	1.91446	318	5.11275	1118
Solanum_lycopersicum_newGene_5089	--	0.042431	3	0	0	0.0941	6	0.188412	10	0.096649	6	0	0	0.214138	9	0.111549	6	0	0	0.145791	8	0.078039	4	0.113567	6	0.111917	6	0.103964	6	0.545488	25	0.217248	9	0.03722	3	0.187602	10	0	0	0.074627	4	0	0	0	0	0.277903	15	0.464565	22
Solanum_lycopersicum_newGene_509	--	0.719239	23	0.251927	8	0.575398	21	0	0	1.32102	39	0.092286	4	0.227584	8	0.139798	6	0.806051	28	0.248862	10	1.17846	37	0.074408	3	0.22106	8	0.106128	5	0.482743	14	0	0	1.19502	35	0.077757	2	0.609092	20	0	0	1.52394	50	0.172422	7	0.658546	18	0.024817	1
Solanum_lycopersicum_newGene_5092	--	0	0	0	0	0.063381	2	0.3013	6	0	0	0.106212	2	0	0	0.067382	2	0.14413	3	0	0	0.222894	5	0.383245	8	0	0	0	0	0.094068	2	0.428052	9	0	0	0.277123	6	0.15975	4	0	0	0	0	0.150987	3	0.10432	3	0.14244	3
Solanum_lycopersicum_newGene_5096	--	0	0	0.208655	8	0.094156	5	0.227585	11	0.069836	3	0.123955	5	0.367736	17	0.180054	8	0.13943	6	0	0	0.235346	10	0.217293	11	0	0	0.413004	20	0	0	0.092922	5	0	0	0	0	0.168933	8	0.142788	6	0	0	0	0	0.047278	2	0.141018	6
Solanum_lycopersicum_newGene_5101	--	0.220142	5	0.743301	14	0.118205	3	0.602958	13	0.232812	5	0.128542	3	0	0	0	0	0.122712	3	0.143779	4	0.322662	7	0	0	0.343641	8	0.074315	2	0	0	0.127033	3	0.310162	7	0.395451	9	0	0	0.294244	7	0.385318	9	0	0	0.291778	6	0	0
Solanum_lycopersicum_newGene_5105	--	0	0	0.114298	3	0	0	0	0	0	0	0	0	0	0	0.097316	3	0	0	0	0	0.169025	5	0	0	0	0	0	0	0	0	0	0	0	0	0	0	0.047944	2	0	0	0	0	0	0	0.207187	7	0	0
Solanum_lycopersicum_newGene_5111	--	84.3738	23051	345.188	92598	32.8822	10198	39.3186	12088	22.2313	6682	119.104	33614	41.7218	12701	48.1885	14981	20.1845	6078	154.289	48745	43.144	12818	163.921	52781	75.7441	22775	38.6313	12880	100.349	31255	30.145	9080	42.0638	13101	30.7314	9385	47.9217	13894	36.3854	10698	34.1007	10252	443.324	133933	31.4127	9298	32.9226	9801
Solanum_lycopersicum_newGene_5116	--	1.59902	129	0.327971	27	1.31663	104	0.913718	84	2.38788	178	0.944189	82	1.79276	168	2.04588	177	1.52493	118	1.19939	98	1.47309	126	0.875214	87	2.24242	175	1.34877	117	2.75045	212	1.1515	107	1.99754	163	2.37797	199	1.95827	171	1.11217	85	1.43567	134	1.2723	118	1.8521	169	0.821573	63
Solanum_lycopersicum_newGene_5117	--	0.599618	17	1.1995	33	0.659509	22	1.79707	52	0.901024	30	0.628441	17	0.633682	20	1.40217	45	0.181128	6	0.859446	26	0.790547	22	0.935733	32	0.70181	21	0.915614	33	0.223421	8	0.952866	28	0.235944	8	0.350289	12	0.363223	10	0.477468	16	0.491751	16	1.55488	51	0.479454	16	0.868666	28
Solanum_lycopersicum_newGene_5118	--	0	0	0	0	0.186886	4	0	0	0	0	0	0	0	0	0	0	0	0	0.554567	13	0.256796	6	0	0	0	0	0	0	0	0	0	0	0.091883	2	0	0	0.290081	6	0	0	0.182346	4	0	0	0.04816	1	0	0
Solanum_lycopersicum_newGene_5120	--	0	0	0	0	0	0	0	0	0	0	0	0	0	0	0	0	0	0	0	0	0.122575	2	0.152022	2	0	0	0	0	0.167229	2	0.264899	4	0.503379	6	0	0	0	0	0	0	0.173829	3	0	0	0	0	0	0
Solanum_lycopersicum_newGene_5133	--	0	0	0.452424	11	0.633756	20	0.392726	13	0.682438	20	0.096573	3	0.259844	8	1.738	54	0.467996	15	0	0	0.479282	15	0.458207	15	0.431433	11	0.092766	4	0.297469	10	1.19355	36	1.22513	27	0.308026	10	0.042321	2	0.201805	6	0.900793	24	0	0	0.325405	7	0.326835	8
Solanum_lycopersicum_newGene_5141	--	0	0	0	0	0.100525	2	0.46281	9	0	0	0.334344	6	0	0	0	0	0	0	0	0	0	0	0	0	0	0	0.290549	6	0	0	0.331687	7	0	0	0.651708	13	0.111622	2	0	0	0	0	0	0	0	0	0	0
Solanum_lycopersicum_newGene_5142	--	0.638596	37	0.195548	11	0.943151	54	0.079145	5	0.76829	49	0.681801	41	0.981879	61	0.027167	2	0.974655	62	1.07401	68	0.484031	31	0	0	0.559219	36	2.45541	145	0.356166	22	1.99403	108	0.864322	54	1.29235	79	0.9744	60	1.40324	81	0.445972	29	0.508005	33	1.46877	91	1.43429	90
Solanum_lycopersicum_newGene_5146	--	2.91579	107	2.86524	103	1.29962	54	2.76611	114	3.75875	152	2.90869	110	1.15039	47	3.76449	157	2.52707	102	2.93625	125	0.688519	28	8.38574	362	1.91128	77	3.57838	160	0.21279	9	1.72685	70	2.45379	103	3.33185	137	0.848975	33	2.18314	86	2.17933	88	2.93675	119	1.3575	54	1.02786	41
Solanum_lycopersicum_newGene_5156	--	2.23669	173	2.09138	169	2.03628	190	2.2402	207	1.91808	174	1.6591	141	1.47211	135	1.18111	111	1.99933	181	1.94362	185	2.09732	188	1.8798	182	2.33964	212	1.81667	182	1.43697	135	2.8649	253	2.42315	227	1.57824	145	2.06584	180	2.77993	225	2.12938	193	2.00918	183	2.06318	177	2.30913	187
Solanum_lycopersicum_newGene_5160	--	0.506074	33	0.623414	43	0.476043	35	0.700603	38	0.843984	60	0.575953	32	0.260283	21	0.729835	57	0.657163	28	0.85885	66	2.02885	144	1.07256	45	0.726644	56	1.01808	84	0.647024	48	0.568901	44	0.432024	35	0.44904	35	0.686759	49	0.588447	28	0.290201	23	0.741718	58	0.487551	37	0.593931	43
Solanum_lycopersicum_newGene_5162	--	0.130077	5	0.346556	14	0.114594	5	0.092477	4	0.165533	8	0.146402	6	0.557854	24	0.228634	11	0.047213	3	0.044994	3	0.394259	17	1.14165	52	0.658095	28	0.294628	14	0.592555	26	0.25864	11	0.091282	4	0.139644	6	0.803786	33	0.869655	36	0.493316	21	0.188207	8	0.966153	41	0.534808	23
Solanum_lycopersicum_newGene_5163	--	3.66831	490	2.71068	343	2.42308	350	2.03519	320	2.87376	418	1.26085	149	2.20049	325	0.896448	132	2.72738	385	2.69214	418	1.12547	151	1.7438	183	2.02154	299	1.88339	333	1.86573	298	3.61043	557	3.04772	445	2.73585	412	1.51506	163	2.54137	392	1.43243	194	2.14202	310	3.58194	502	2.18773	344
Solanum_lycopersicum_newGene_5166	--	2.76181	43	1.38563	21	0.889887	16	2.50354	44	0.912964	16	0.847729	14	1.0467	18	1.14732	20	0.440569	8	1.38216	25	1.27949	22	1.63065	30	1.05014	18	1.90135	36	1.91404	34	0.663457	12	0.752955	14	2.37214	41	0.908796	15	1.7863	30	0.97048	17	1.31125	23	1.42224	24	1.07649	18
Solanum_lycopersicum_newGene_5168	--	1.55943	46	0.561429	17	0.724552	24	0.293645	10	0.835548	27	0.299046	9	0.988217	33	1.94228	65	0.721395	24	0.650236	22	0.505032	17	0.939727	33	0.716345	23	0.384608	14	0.523485	18	0	0	0.579642	20	0.767689	26	0.835816	26	0.370094	12	1.38909	45	1.01687	33	0.672538	22	0.770139	25
Solanum_lycopersicum_newGene_5171	--	3.17442	113	394.164	13686	91.1412	3659	102.542	4081	3.48801	136	1114.75	40719	177.36	6988	105	4225	2.12723	83	617.214	25238	107.241	4124	371.465	15481	10.118	394	938.666	40504	59.0444	2381	100.682	3925	6.31815	255	469.257	18548	88.2878	3313	136.379	5190	14.4415	562	723.335	28284	268.136	10272	144.835	5581
Solanum_lycopersicum_newGene_5173	--	0	0	11.176	364	1.29935	49	0.57207	22	0.189163	7	22.8657	783	2.68734	100	3.23245	122	0	0	43.1536	1654	2.2502	82	23.9886	937	0.066097	3	8.19984	332	1.1218	43	1.42261	52	0.288878	11	5.39986	200	0.806672	29	1.59556	57	0	0	21.1805	776	4.16445	150	2.62229	95
Solanum_lycopersicum_newGene_5183	--	0.662375	57	0.812176	69	0.670687	66	0.794306	77	0.723338	69	1.47504	132	0.855348	82	0.887455	87	1.12329	107	1.07962	108	1.11753	105	0.958367	98	1.19739	114	0.815549	86	0.793007	78	1.04522	100	1.27239	125	1.03999	100	0.750658	69	0.960603	89	1.39975	133	1.49022	142	0.901729	85	0.626454	59
Solanum_lycopersicum_newGene_5187	--	0.308007	7	0.916988	18	0.588932	14	0	0	0.416641	9	1.3835	28	1.02893	23	0	0	0.884331	20	0.614082	14	0.53165	12	0.779551	18	0.64786	14	0.626846	15	0.741039	17	1.48562	33	0.619299	14	1.23675	28	1.23392	26	2.31465	49	0.649381	14	0.699369	16	0.689851	15	0.405956	9
Solanum_lycopersicum_newGene_5188	--	0	0	0	0	0.148016	4	0	0	0	0	0	0	0	0	0.226915	6	0	0	0	0	0	0	0.219076	6	0	0	0.211817	6	0.038517	2	0	0	0.165521	5	0	0	0	0	0.239933	6	0	0	0	0	0.137591	4	0.0822	3
Solanum_lycopersicum_newGene_5191	--	0	0	0.244993	4	0	0	0.478603	8	0.856698	14	0	0	0.241667	5	0.471731	8	0.488694	8	0	0	0	0	0	0	0.243862	4	0	0	0	0	0	0	0.353921	6	0	0	0	0	0	0	0.73412	13	0.121756	2	0	0	0	0
Solanum_lycopersicum_newGene_5196	--	0.194023	3	0.758827	10	0.264322	5	0	0	0.136363	2	0.145222	2	0.582967	9	0.328286	5	0	0	0.374912	6	0.275909	5	1.12819	18	0.408934	7	0.78841	13	0.169752	3	0.272162	5	0.453561	7	0.134209	2	0.141369	2	0.280669	5	0	0	0.759255	12	0.692376	10	0	0
Solanum_lycopersicum_newGene_5197	--	9.67346	578	13.0439	766	12.5305	851	13.2494	892	6.86994	453	22.4353	1386	10.5991	707	19.332	1317	9.18584	606	19.1103	1322	12.6507	823	22.8989	1614	6.79326	447	18.5878	1358	15.9312	1087	12.1365	801	9.59224	654	17.6529	1179	11.5078	731	10.3738	668	9.97489	657	20.9379	1385	11.6071	753	11.25	733
Solanum_lycopersicum_newGene_5198	--	0.064437	2	5.82367	113	0.087284	2	0	0	0	0	0.999425	21	0.164406	4	0.29973	7	0	0	2.50409	58	0.057976	2	0.423058	10	0	0	0.414688	10	0.128757	3	0.115209	3	0	0	0.280791	7	0	0	0	0	0	0	7.21832	158	0	0	0.192581	5
Solanum_lycopersicum_newGene_5200	--	0.13384	7	0.369951	17	0.074728	4	0.029381	2	0.20587	11	0.388627	19	0.11515	6	0.112762	6	0.081887	5	0	0	0	0	0.036289	3	0	0	0.086224	5	0.037516	3	0.210791	11	0	0	0	0	0.305232	16	0.317949	17	0.077603	4	0.052457	3	0.122761	7	0.039251	3
Solanum_lycopersicum_newGene_5201	--	1.33234	39	1.92906	55	6.10315	201	2.62919	86	2.17604	70	0.57262	18	4.28577	139	1.0189	34	0.668909	22	0.375892	13	2.04631	65	1.97132	68	0.649522	21	0.053977	2	0.11196	4	1.27377	41	0.652258	22	0.154336	6	1.37483	43	1.97933	62	1.49501	48	0.467826	16	2.7078	86	1.09826	35
Solanum_lycopersicum_newGene_5204	--	0	0	0	0	0	0	0	0	0	0	0	0	0	0	0	0	0	0	0.023132	2	0	0	0	0	0	0	0	0	0	0	0	0	0	0	0	0	0	0	0	0	0	0	0.115539	7	0	0	0	0
Solanum_lycopersicum_newGene_5205	--	1.29108	62	0.755098	32	0.772085	42	0.685076	37	0.996507	44	0.96211	48	0.88651	39	0.799652	39	1.46978	77	1.02727	49	1.7331	82	0.835273	43	1.47041	74	1.84949	94	1.00997	53	1.63452	86	2.0317	95	1.42885	76	1.29676	56	1.10038	57	0.774997	38	1.42607	64	1.71761	75	1.31353	59
Solanum_lycopersicum_newGene_5206	--	0.781344	74	0.139857	13	1.11807	120	0.373498	40	0.82819	87	0.699296	69	0.822729	87	0.471752	51	1.1525	121	0.368123	41	1.34218	138	0.236449	27	0.956489	100	1.18253	137	0.588805	64	0.84339	88	1.28133	139	1.11603	118	1.17266	118	0.976502	100	0.182249	19	0.338539	36	1.02384	105	0.848343	88
Solanum_lycopersicum_newGene_521	--	2.64355	68	4.46273	112	3.45873	100	5.59788	161	2.52622	71	3.53698	93	3.1536	90	10.2277	297	2.59615	73	5.1247	151	5.37498	149	9.33398	280	2.34348	66	5.60833	175	8.28099	241	3.82393	108	4.2531	124	4.84789	138	5.07775	138	5.96969	164	3.43417	97	6.72803	190	2.9434	82	6.19991	172
Solanum_lycopersicum_newGene_5211	--	0.213249	13	0.56512	34	0.202535	14	0.679212	47	0.463324	31	0.127044	8	0.363381	25	0.606369	42	0.469187	32	0.412238	29	0.151236	11	0.269873	20	0.328755	23	0.349768	26	0.100019	7	0.507218	34	0.700369	49	0.494159	34	0.304172	20	0.3191	21	0.54829	37	0.203948	14	0.64882	43	0.719239	48
Solanum_lycopersicum_newGene_5213	--	0	0	0	0	0	0	0.082201	3	0	0	0	0	0.517454	13	1.18172	30	0	0	0.239165	6	0.254617	6	0.231004	6	0	0	0.109739	3	0.081137	3	0.167812	4	0	0	0.115853	3	0	0	0.346114	9	0.031903	1	0.33236	8	0.281192	7	0	0
Solanum_lycopersicum_newGene_5214	--	0	0	0	0	0.226951	3	0	0	0	0	0.950485	10	0.367342	4	0.27666	3	0.389227	4	0	0	0	0	0	0	0	0	0	0	0.248711	3	0	0	0	0	0.444881	5	0	0	0.077427	1	0	0	0	0	0	0	0.198831	2
Solanum_lycopersicum_newGene_5218	--	0	0	0	0	0	0	0.58363	6	0	0	0	0	0.048462	1	0	0	0	0	0	0	0	0	0	0	0	0	0	0	0	0	0	0	0	0	0	0	0	0	0	0	0	0	0	0	0	0	0	0
Solanum_lycopersicum_newGene_5221	--	0	0	0	0	0	0	0	0	0	0	0.230919	4	0	0	0	0	0	0	0.316813	6	0	0	0	0	0	0	0.367301	8	0	0	0	0	0	0	0	0	0	0	0.340448	6	0	0	0	0	0	0	0.336228	6
Solanum_lycopersicum_newGene_5224	--	0.32988	13	10.9499	492	11.2461	319	1.37806	59	0.523678	24	5.8462	280	5.95522	263	62.2847	1614	0.291266	12	5.82773	314	0.6468	33	44.4269	2145	0.300439	14	4.93378	270	0.194174	11	0.312813	15	14.1491	655	3.34257	166	0.221237	12	26.6781	670	19.3274	673	10.8092	373	0.454687	22	0.677559	34
Solanum_lycopersicum_newGene_5226	--	0.418428	16	0.369323	14	0.19744	9	0.451282	19	0.192924	8	0.453081	18	0.362183	15	0.554106	24	0.29335	13	0.251292	11	0.174042	8	1.0433	46	0	0	0.043711	2	0.236311	11	0.048875	2	0.281111	12	0.071229	3	0.141153	6	0.348313	14	0.268647	11	0.097449	4	0.357428	15	0.074008	3
Solanum_lycopersicum_newGene_5227	--	0.10121	2	0	0	0.416742	5	0	0	0.153421	2	1.89158	20	0.337896	4	0.202057	3	0.354238	4	0.087522	2	0.466487	6	0.936298	11	1.24396	14	0	0	0	0	0	0	0.380333	5	0	0	0.095376	2	2.02016	22	0	0	0.413695	5	0.147964	2	0	0
Solanum_lycopersicum_newGene_5236	--	0	0	0	0	0	0	0	0	0.158478	3	0	0	0	0	0	0	0	0	0.962183	18	0	0	0	0	0.077603	2	0	0	0	0	0	0	0.104878	2	0.401484	8	0.07311	2	0	0	0.082462	2	0.444281	8	0.465152	8	0	0
Solanum_lycopersicum_newGene_524	--	1.54554	76	1.51946	69	1.19101	57	1.15197	64	2.04881	87	2.03001	97	1.95619	100	2.42845	128	2.58521	129	1.36287	77	1.72747	89	1.20944	68	2.3051	99	1.57237	94	2.78723	148	2.42785	120	2.5114	132	1.79628	97	1.78616	72	1.27128	58	1.87853	96	0.911097	49	1.2931	69	1.8325	92
Solanum_lycopersicum_newGene_5256	--	0	0	0.226987	6	0.157922	5	0	0	0.229105	6	0.740438	18	0.458946	12	0.722845	19	0	0	0	0	0	0	0.113212	3	0	0	0.161251	5	0.215639	6	0.176547	5	0.06535	2	0.802275	21	0.529097	13	0.372798	9	0.16203	4	1.29711	33	0.808513	20	0.162816	4
Solanum_lycopersicum_newGene_5267	--	0.212768	11	0.945587	43	0.139783	9	0.312892	17	0.540753	28	0.995206	49	0.430642	23	0.693895	38	0.231681	12	0.388349	22	0.349702	18	0.198101	11	0.197347	11	0.631724	36	0.549259	30	0.307273	16	0.238794	13	0.471891	25	0.433084	22	0.300188	16	0.140587	8	1.20832	61	0.601369	31	0.15335	8
Solanum_lycopersicum_newGene_5269	--	0	0	0	0	0	0	0	0	0	0	0	0	0	0	0.982165	19	0	0	0	0	0	0	0	0	0	0	0	0	0.108922	2	0	0	0	0	0	0	0	0	0	0	0	0	0	0	0	0	0	0
Solanum_lycopersicum_newGene_527	--	0.071288	8	0.443195	48	0.263958	33	0.384081	48	0.016516	3	0.33308	38	0.260365	32	0.557761	70	0.082438	11	0.214611	28	2.76404	331	0.722961	94	0.074653	10	0.500391	68	0.778122	98	0.188637	23	0.070608	9	0.949091	117	0.542822	64	0.573853	68	0.123767	15	0.594811	73	0.515514	62	0.365647	44
Solanum_lycopersicum_newGene_5271	--	3.1058	193	3.77414	230	4.33986	304	6.559	422	4.82702	280	3.90945	230	4.80888	307	3.15298	221	3.25408	163	11.589	805	8.33554	513	4.98468	355	4.52776	288	3.51292	247	6.82207	483	5.54903	343	2.79943	191	2.10983	116	3.82138	244	3.46341	227	3.61098	244	15.1297	1003	4.85045	304	5.49221	331
Solanum_lycopersicum_newGene_5277	--	0.389042	6	0	0	0	0	0.347093	7	0	0	0.42136	7	0	0	1.36844	24	0.234617	4	0	0	0.112151	2	0.709554	13	0.118297	3	0.106686	3	0	0	0.236194	5	0	0	0.465501	8	0	0	0	0	0	0	0.294333	5	0	0	0.230364	4
Solanum_lycopersicum_newGene_5288	--	0	0	0	0	0.41574	9	0	0	0	0	0	0	0	0	0.207368	5	0.267636	6	0	0	0	0	0	0	0	0	0	0	0.206973	5	0.147675	3	0	0	0	0	0	0	0	0	0	0	0	0	0	0	0	0
Solanum_lycopersicum_newGene_529	--	0.250778	49	0.213866	44	0.41457	82	0.20947	50	0.326874	74	0.908126	138	0.539886	86	0.24214	54	0.187884	42	0.725533	88	0.298263	68	0.086532	21	0.248705	56	0.553693	105	0.37605	80	0.955185	138	0.311458	69	0.558508	126	0.553047	117	0.274407	58	0.346901	80	0.319936	74	0.559722	119	0.294259	67
Solanum_lycopersicum_newGene_5306	--	0	0	0	0	0	0	0	0	0	0	0	0	0	0	0	0	0	0	0	0	0	0	0	0	0	0	0	0	0	0	0	0	0	0	0	0	0	0	0	0	0	0	0	0	0	0	0	0
Solanum_lycopersicum_newGene_5315	--	0.400345	10	0.147772	4	0.054006	2	0	0	0.250104	7	0.19919	6	0.462854	13	0.04706	2	0.254068	8	0	0	0.229381	7	0.406522	12	0.032469	1	0.130278	4	0.173916	6	0.16304	5	0.73168	22	0.453002	12	0.069868	2	0.156197	5	0	0	0.534755	15	0.377871	11	0.249505	7
Solanum_lycopersicum_newGene_5317	--	0	0	0	0	0	0	0	0	0	0	0	0	0	0	0	0	0	0	0	0	0	0	0	0	0	0	0	0	0	0	0	0	0	0	0	0	0	0	0	0	0	0	0	0	0	0	0	0
Solanum_lycopersicum_newGene_5320	--	0.329103	14	0.047928	3	0.133736	7	0.52917	26	0.120219	6	0	0	0.203329	10	0.039148	2	0.042702	2	0.034951	2	0.086551	4	0	0	0.138394	7	0.183182	10	0.152168	8	0	0	0.04128	3	0.188596	9	0	0	0.087461	4	0.08553	4	0.265555	13	0.098507	5	0.245455	12
Solanum_lycopersicum_newGene_5325	--	0	0	0.234766	9	0	0	0	0	0	0	0.049625	3	0	0	0	0	0	0	0	0	0	0	0	0	0	0	0.312542	15	0	0	0	0	0	0	0.190784	9	0.048308	3	0	0	0	0	0	0	0.067467	3	0	0
Solanum_lycopersicum_newGene_5328	--	0	0	0.558422	5	0	0	0.239155	5	0	0	0	0	0	0	0.4638	8	0	0	0	0	0	0	0.495914	9	0	0	0	0	0	0	0	0	0	0	0	0	0	0	0.116804	2	0	0	0	0	0	0	0	0
Solanum_lycopersicum_newGene_5338	--	12.006	956	8.63461	672	13.0916	1181	18.0432	1524	8.80823	776	13.2447	1061	16.2753	1461	14.0108	1237	11.1214	920	11.731	1142	11.8302	1062	6.03476	551	9.03274	774	11.5435	1147	14.3214	1318	17.3253	1496	10.0282	899	15.6717	1412	16.1411	1363	13.1961	1091	6.25185	554	11.554	997	11.7596	1000	14.5849	1269
Solanum_lycopersicum_newGene_5352	--	4.16986	157	0	0	0.148875	6	2.64568	101	0.52064	22	2.95889	129	0.101742	4	0.289249	12	2.80553	105	3.91519	161	1.6804	75	1.19482	61	0.213013	12	3.5216	180	0.154446	6	0.305377	16	4.83455	229	1.68921	77	0.059806	4	3.30801	150	0.199382	8	0.074513	3	4.12393	187	0.778151	36
Solanum_lycopersicum_newGene_5353	--	0.970407	213	1.55809	220	1.28185	258	0.618354	92	1.0379	265	1.19768	275	1.1391	291	1.58323	282	1.5274	263	1.05836	268	1.59633	303	0.475642	120	0.433337	111	4.06003	710	3.48171	604	3.97851	595	0.499963	132	3.75226	612	2.4258	451	0.751652	188	1.86554	300	0.952081	233	1.92055	322	1.56793	333
Solanum_lycopersicum_newGene_5360	--	0	0	0	0	0	0	0	0	0	0	0	0	0	0	0.075438	1	0	0	0	0	0	0	0	0	0	0	0	0	0.334527	5	0	0	0	0	0	0	0	0	0.478413	6	0	0	0.4001	6	0	0	0	0
Solanum_lycopersicum_newGene_5365	--	0	0	0	0	0	0	0	0	0	0	0.459579	9	0	0	0	0	0	0	0	0	0.19183	4	0	0	0	0	0	0	0	0	0	0	0	0	0	0	0	0	0	0	0	0	0	0	0	0	0	0
Solanum_lycopersicum_newGene_5370	--	0.159032	7	0.041782	2	0.16722	8	0.596209	26	0.192743	8	0.102632	5	0.592482	25	0.694601	30	0.743022	31	0.522606	23	0.539966	23	1.39989	63	0.181645	8	0.238456	11	0.322012	14	0.748706	32	0.209252	9	0.325396	14	0.148032	6	0.343341	14	0.276284	12	0	0	0.37351	16	0.606577	25
Solanum_lycopersicum_newGene_5375	--	0	0	0	0	0	0	0	0	0	0	0	0	0	0	0	0	0	0	0	0	0	0	0	0	0	0	0	0	0	0	0	0	0	0	0	0	0	0	0	0	0	0	0	0	0	0	0	0
Solanum_lycopersicum_newGene_5376	--	9.78793	268	8.89365	238	12.32	393	9.70715	299	8.78428	262	13.9875	388	11.367	346	11.5929	357	9.12821	270	12.2494	380	18.1325	525	13.2552	432	9.07045	274	11.9553	388	21.8554	666	9.82336	295	12.6214	394	10.2129	315	12.3748	362	7.6476	219	9.10252	281	11.8002	349	15.7876	455	7.08418	206
Solanum_lycopersicum_newGene_5377	--	1.75208	133	1.68273	126	2.14293	185	0.81484	70	1.21886	102	2.45569	192	1.76614	149	1.26976	110	1.61132	135	2.15899	189	3.32115	274	1.39749	125	2.19004	183	2.71163	251	2.48307	215	1.70314	143	1.49771	130	2.49134	211	2.64882	213	2.16493	177	1.6595	139	1.33676	112	2.60244	214	2.32585	192
Solanum_lycopersicum_newGene_538	--	3.35664	133	2.53489	99	1.45182	66	2.19018	98	3.2103	140	2.38594	98	1.99841	89	2.3514	106	1.85601	81	2.09391	96	2.51653	109	0.807395	38	3.04751	133	1.23596	60	2.62146	119	1.76233	77	1.32984	60	2.20153	98	2.64569	112	2.38121	102	0.859226	38	1.77926	78	1.91556	83	1.68519	73
Solanum_lycopersicum_newGene_5383	--	2.28565	206	1.70009	125	1.60905	250	2.7733	239	2.52414	252	6.19444	449	1.59204	108	3.62152	296	2.83726	261	5.1068	454	4.01895	370	2.726	215	2.35852	196	4.25626	382	3.64056	310	3.40298	333	2.61139	257	4.54084	361	3.20558	296	4.02933	293	2.10872	200	4.88567	406	5.59422	446	1.1588	86
Solanum_lycopersicum_newGene_5385	--	0.380387	18	8.89283	393	0.512264	27	4.27351	216	0.301094	15	8.51953	396	1.52551	77	1.59895	82	0.719442	36	2.59928	135	0.520471	26	0.840337	45	0.193686	10	2.19563	121	0.346957	18	1.97979	99	0.100979	6	4.62676	233	1.36874	66	3.7652	182	0.417993	21	8.05453	400	2.70973	132	1.46179	72
Solanum_lycopersicum_newGene_5387	--	2.42114	78	1.64872	60	4.20347	157	2.10714	82	3.4875	130	3.71396	119	3.47466	132	1.0337	41	2.61361	95	3.70521	147	4.40718	156	1.05769	43	4.3319	154	2.13398	93	5.52722	212	4.57534	171	2.03941	86	5.34833	204	5.45332	183	3.93583	155	1.73113	64	1.28126	48	5.0899	192	5.6426	194
Solanum_lycopersicum_newGene_5396	--	0	0	0	0	0	0	0	0	0	0	0	0	0	0	0	0	0	0	0	0	0	0	0	0	0	0	0	0	0	0	0	0	0.555647	6	0	0	0	0	0	0	0	0	0	0	0	0	0	0
Solanum_lycopersicum_newGene_5398	--	0	0	0	0	0.039508	3	0	0	0	0	0.028535	2	0.176283	9	0.360123	19	0	0	0.155121	8	0	0	0.105105	6	0.016906	1	0.073499	4	0	0	0.473839	24	0	0	0.20824	11	0.084521	4	0.210039	11	0	0	0	0	0.124186	7	0.163899	8
Solanum_lycopersicum_newGene_54	--	2.51823	123	4.54521	232	5.04169	279	2.63916	175	1.62543	96	5.97025	299	6.9218	419	2.65999	202	3.13622	122	7.72368	559	1.94063	95	2.37032	202	1.30051	92	7.24866	422	7.98393	548	6.77268	483	3.0569	153	6.05162	372	3.14258	151	6.89342	345	3.58368	228	6.32572	410	6.74242	345	8.31938	521
Solanum_lycopersicum_newGene_540	--	0	0	0	0	0	0	0	0	0	0	0	0	0	0	0	0	0	0	0	0	0	0	1.01193	16	0.408934	7	0.122933	2	0	0	0.272162	5	0	0	0.134209	2	0.141369	2	0.132435	2	0	0	0.13521	2	0.138475	2	0.275354	5
Solanum_lycopersicum_newGene_5405	--	10.699	378	19.9268	624	17.8128	631	19.3241	726	10.9513	418	21.8371	749	16.4879	589	18.9047	699	11.9617	478	20.0686	841	14.8115	577	20.8202	806	13.1019	521	22.1313	850	18.5105	680	17.181	614	12.043	449	17.8564	632	18.7239	639	18.9919	706	13.4565	472	19.2967	734	17.7274	618	19.3512	665
Solanum_lycopersicum_newGene_5409	--	0	0	0	0	0	0	0.146604	4	0	0	0.562532	14	0.19748	6	0	0	0	0	0.93808	27	0.069801	2	0.333843	10	0	0	0	0	0	0	0	0	0.143336	4	0	0	0	0	0	0	0.09575	3	0.097332	3	0	0	0	0
Solanum_lycopersicum_newGene_5424	--	4.13148	1210	3.7224	1070	3.28115	1091	3.87349	1276	4.11693	1326	5.71966	1730	4.09353	1336	2.07864	693	3.92138	1265	7.97347	2699	5.75602	1833	1.24157	429	4.29804	1385	7.36839	2632	2.64046	882	9.59013	3095	3.36652	1124	7.31172	2393	4.84528	1505	8.44136	2659	2.28017	735	4.49992	1457	4.6352	1470	9.33115	2976
Solanum_lycopersicum_newGene_5425	--	0.599345	67	0.605492	66	2.02732	253	1.13515	140	0.586198	71	3.53914	400	0.056387	7	0.742691	93	1.11273	131	0.886871	113	0.510301	61	1.21544	157	0.63277	77	0.482493	65	0.358167	45	1.51447	183	0.555097	70	1.41739	173	2.35647	274	1.14147	135	1.31005	159	1.09673	132	1.46767	175	2.07405	243
Solanum_lycopersicum_newGene_5426	--	1.16835	32	0.284821	8	0.604404	19	0.328567	10	1.07817	32	0.142417	4	0.498615	15	0.128973	4	1.00792	30	0.638585	20	0.394479	12	0.063163	3	0.983608	30	0.581343	20	0.28131	9	0.861743	26	0.641195	20	0.521304	16	0.494214	15	0.703567	21	0.68013	21	0.30245	9	0.672879	20	0.549222	17
Solanum_lycopersicum_newGene_5430	--	5.29667	151	5.31147	148	7.47478	244	7.45451	196	4.75706	151	12.3334	313	7.74125	248	3.40881	111	6.30133	166	8.83586	291	6.5227	203	1.62708	56	6.22744	197	9.19173	319	5.92703	193	8.52854	269	5.46056	180	12.283	392	11.0165	295	8.23266	253	5.77439	183	8.01125	250	10.9121	337	8.12049	211
Solanum_lycopersicum_newGene_5433	--	4.11816	217	4.16957	215	5.11797	305	5.40197	320	4.49967	260	5.4502	296	5.09354	298	2.28443	137	5.92852	343	5.92709	360	4.7935	274	2.61878	162	5.80936	336	6.07447	390	6.32431	379	5.53704	321	6.12326	367	5.40743	318	6.6989	374	7.38527	418	3.60761	209	4.55736	265	6.72103	383	7.52823	431
Solanum_lycopersicum_newGene_5443	--	0	0	0	0	0	0	0	0	0	0	0	0	0	0	0	0	0	0	0	0	0	0	0	0	0	0	0	0	0	0	0	0	0	0	0	0	0	0	0	0	0	0	0	0	0	0	0	0
Solanum_lycopersicum_newGene_5445	--	0.862742	44	0	0	0.677466	34	0.447592	25	0.245664	23	0.568492	28	0.766598	35	0.161022	15	0.599264	33	0.695661	35	0.752344	39	0.249537	15	1.32272	69	0.232856	17	0.921291	52	1.2843	88	0.550556	32	0.405201	22	0.937975	51	0.237871	13	1.11983	60	1.11543	71	1.0427	79	1.13539	67
Solanum_lycopersicum_newGene_5449	--	0.488038	12	0.239003	6	0.361124	10	1.53707	43	1.13043	31	0.794158	20	0.821581	23	1.4116	40	0.332155	9	0.495981	14	1.24083	33	1.11935	33	1.04579	29	0.556561	17	0.758536	22	0.745614	21	0.727397	21	0.405185	12	1.10727	29	1.3629	36	0.147383	4	0.074237	3	1.42316	38	1.47436	40
Solanum_lycopersicum_newGene_545	--	1.89073	186	0	0	0.718874	81	0.83612	93	2.30537	250	0.262783	27	2.2765	250	0	0	0.952961	104	0	0	1.92633	206	0.664861	77	0.414134	45	0.191747	23	0.646739	73	0	0	1.62119	182	0.244591	27	3.34521	349	0.222321	24	1.81922	197	1.06472	116	0.274431	30	0	0
Solanum_lycopersicum_newGene_5453	--	3.38919	371	2.15091	231	4.63143	575	3.65487	450	2.78084	335	5.16038	583	3.52289	430	3.36189	419	3.55404	429	4.90809	621	4.51118	537	1.85749	240	3.10824	375	5.678	758	5.62817	702	4.08407	493	5.44597	679	6.71457	821	4.88589	568	4.17148	491	2.42568	292	3.37458	409	4.6803	555	4.19972	501
Solanum_lycopersicum_newGene_5456	--	0	0	0	0	0	0	0	0	0	0	0	0	0	0	0	0	0	0	0	0	0	0	0	0	0	0	0	0	0	0	0	0	0	0	0	0	0	0	0	0	0	0	0	0	0	0	0	0
Solanum_lycopersicum_newGene_5458	--	0	0	0	0	0	0	0.229356	6	0	0	0	0	0	0	0	0	0	0	0	0	0.143567	4	0	0	0.235555	6	0.070812	2	0.4884	13	0.152591	4	0.075801	2	0	0	0.344729	9	0	0	0.273277	7	0	0	0.146511	4	0	0
Solanum_lycopersicum_newGene_546	--	3.74852	392	3.32865	341	4.03714	479	3.55908	418	3.48961	401	5.37049	579	4.23197	492	3.21698	382	2.31425	267	6.18355	746	4.04325	459	3.33855	411	3.59942	414	4.93804	629	4.00064	476	4.90924	565	2.56343	305	5.18662	605	2.82049	313	4.37214	491	2.74361	315	2.86806	331	4.03618	457	4.45305	507
Solanum_lycopersicum_newGene_5471	--	3.50264	145	2.85861	116	5.34853	249	4.11761	185	3.92409	177	6.02054	255	4.20654	192	2.94061	126	0	0	0.950515	45	1.77245	79	1.25669	60	7.89741	343	6.5062	325	9.22822	423	4.40041	199	3.55786	167	7.92823	360	6.33605	275	8.43994	371	2.96088	134	6.6014	278	7.44938	330	8.48209	379
Solanum_lycopersicum_newGene_5472	--	0.757676	41	3.04409	162	2.81672	173	2.53842	155	0.63909	38	2.41242	135	1.67172	101	0.806946	50	0.673958	41	0.298213	19	0.400799	24	0.400511	26	1.60642	96	5.64909	373	2.55277	158	1.58963	95	1.26839	79	4.71531	285	1.54759	89	1.50086	88	0.858739	52	1.80305	108	4.13508	242	1.5264	90
Solanum_lycopersicum_newGene_5482	--	0.104646	2	0	0	0.543884	9	0.246027	4	0	0	0	0	0	0	0.160391	3	0.087875	2	0	0	0.077546	2	0.189203	4	0.085376	2	0	0	0.738387	13	0.669344	11	0	0	0.773569	13	0.790145	13	0.98428	16	0	0	0.065956	2	0.121029	2	0.09727	2
Solanum_lycopersicum_newGene_5489	--	3.90546	69	3.19544	56	6.08135	122	0.843166	17	5.36823	104	4.90405	89	5.10243	100	0.848513	17	5.55322	108	3.10769	64	6.61116	127	2.4412	51	4.17373	81	4.32966	93	4.38582	88	6.48877	126	4.23165	85	6.59975	130	5.42902	102	5.15095	98	2.15271	42	2.49065	49	6.58775	126	4.22657	81
Solanum_lycopersicum_newGene_5494	--	19.3634	1232	20.0042	1356	15.5748	1286	15.2031	1220	19.5151	1330	34.1183	2533	17.8846	1399	13.9285	1153	13.6981	1060	24.8173	1248	21.1994	1624	9.99066	857	15.4868	1211	30.1744	2600	22.3087	1816	4.06503	326	14.7542	1191	29.6606	2411	20.2661	1523	15.5922	1177	16.5305	1287	34.9219	2523	19.9084	1512	13.8076	1095
Solanum_lycopersicum_newGene_5496	--	0.22257	13	1.27073	82	0.63266	40	0.412867	24	1.2292	65	3.09872	203	1.65823	110	1.50795	69	0.108449	6	0.959399	74	0.448712	35	0.921218	65	0.450674	36	0.621921	42	0.405819	15	1.08697	71	0.838962	68	1.82968	139	1.4785	76	1.22754	67	0.308212	25	1.5164	101	1.7251	124	0.440065	32
Solanum_lycopersicum_newGene_55	--	1.05066	45	0.919986	39	1.21127	59	4.92827	207	1.20412	57	2.85973	124	0.964127	46	1.3235	65	1.78752	70	2.69149	130	3.32791	151	2.01809	99	4.41033	204	2.69637	136	2.83458	134	2.84296	131	0.25961	7	2.71287	128	4.36638	194	0.829366	39	0.498367	24	1.53618	72	2.21062	100	2.30944	105
Solanum_lycopersicum_newGene_5505	--	0	0	0	0	0	0	0.428271	12	0	0	0	0	0	0	0.204978	6	0	0	0.487265	14	0.333659	9	0.373249	12	0	0	0.603207	18	0.09654	3	0.7286	20	0.281479	8	0.873853	25	0	0	0.085449	3	0	0	0.91321	26	0.514901	14	0.220209	7
Solanum_lycopersicum_newGene_5508	--	0	0	0	0	0	0	0	0	0	0	0	0	0	0	0	0	0.14655	2	0	0	0	0	0	0	0	0	0	0	0.278321	4	0	0	0	0	0	0	0	0	0	0	0	0	0	0	0	0	0.076401	1
Solanum_lycopersicum_newGene_5517	--	0.202336	25	0.226304	28	0.124087	18	1.34396	184	0.505354	68	0.594493	75	0.484855	66	1.26993	176	0.419829	57	1.18024	166	0.538599	72	0.762418	110	0.295457	40	0.503165	75	0.516484	72	1.98224	266	0.254545	36	0.961787	131	0.87888	114	2.10135	275	0.195724	27	0.594593	80	0.52736	70	1.91133	254
Solanum_lycopersicum_newGene_552	--	0	0	0	0	0	0	0.061896	1	0.26018	5	0	0	0	0	0	0	0	0	0	0	0	0	0	0	0.062419	1	0	0	0	0	0.129821	2	0	0	0	0	0.870782	13	0	0	0	0	0	0	0	0	0	0
Solanum_lycopersicum_newGene_5522	--	1.13273	99	1.65408	175	1.17883	100	2.55811	212	1.24008	117	1.54495	156	1.11552	93	3.04088	199	1.29912	115	1.48411	119	1.46562	155	1.92359	210	1.15666	103	1.42775	151	1.49865	141	1.29133	144	0.724519	88	1.30339	134	1.64468	137	2.43945	206	0.641336	67	1.78706	151	1.87163	170	1.70426	141
Solanum_lycopersicum_newGene_5523	--	0	0	0.176358	6	0.228829	9	0.383862	15	0.104936	5	0.11138	4	0	0	0	0	0.104754	5	0.118471	5	0	0	0	0	0	0	0	0	0	0	0.261797	11	0.252995	10	0.103278	5	0.081591	3	0	0	0.235464	9	0	0	0	0	0.051913	2
Solanum_lycopersicum_newGene_5525	--	0	0	0	0	0	0	0	0	0	0	0	0	0	0	0	0	0	0	0	0	0	0	0	0	0	0	0	0	0	0	0	0	0	0	0	0	0	0	0	0	0	0	0	0	0	0	0	0
Solanum_lycopersicum_newGene_5535	--	1.04703	32	0.578638	17	0.90358	31	0.321017	11	0.937581	31	0.864184	27	0.935082	32	0.820307	28	0.580239	20	1.94653	68	0.819187	27	0.442019	16	0.679556	23	1.70261	62	1.22476	42	0.716466	24	1.35642	47	1.01433	34	1.47949	47	0.448099	15	0.867776	29	1.10924	37	0.645608	21	0.887192	29
Solanum_lycopersicum_newGene_5539	--	0.182791	22	0.061122	8	0.296356	40	0.304767	40	0.32493	42	0.196126	24	0.446148	58	0	0	0.348832	45	0.118625	17	0.527089	67	0	0	0.187332	25	0.212528	31	0.130335	18	0.774712	100	0.244651	33	0.269684	36	0.441513	55	0.829123	105	0.264384	34	0.077429	10	0.474321	60	0.575586	74
Solanum_lycopersicum_newGene_554	--	13.0178	599	18.3387	836	9.64079	492	17.1378	875	12.306	624	18.1851	871	9.15802	469	15.9737	833	9.87616	499	18.0873	950	12.8478	642	13.2552	723	9.73888	485	15.1977	857	10.7138	571	14.5798	736	8.14915	422	16.2722	833	10.648	525	12.9989	645	10.3555	519	15.8072	814	10.6661	533	12.9647	650
Solanum_lycopersicum_newGene_5544	--	0	0	0	0	0.041661	2	0.276417	8	0	0	0	0	0	0	0.560504	16	0	0	0.552108	16	0	0	0.067772	2	0.072335	2	0.116326	4	0	0	0.072454	2	0	0	0.260559	8	0	0	0	0	0	0	0	0	0	0	0	0
Solanum_lycopersicum_newGene_556	--	0.239604	14	0.515705	30	0.241194	16	0.208455	14	0.094148	7	0.300793	19	0.198264	13	0.059066	4	0.160883	11	0.280641	19	0.122974	8	0.146274	10	0.108647	7	0.311116	22	0.142383	10	0.970954	63	0.06057	4	0.308252	20	0.227526	14	0.281964	18	0.109811	8	0.185038	12	0.492253	31	0.221795	14
Solanum_lycopersicum_newGene_5560	--	0.49933	19	1.14929	49	0.52194	26	0.7841	38	0.381221	18	0.647175	24	0.661505	32	0.656025	27	0.97264	46	1.0006	50	0.35102	17	0.929795	47	0.750054	30	0.552445	29	0.266697	11	0.916391	44	0.311627	16	0.354749	17	0.634221	29	0.760685	29	0.833464	40	0.351906	14	0.536562	25	0.992591	47
Solanum_lycopersicum_newGene_557	--	0	0	0	0	0	0	0	0	0	0	0	0	0	0	0	0	0	0	0	0	0	0	0	0	0	0	0	0	0	0	0	0	0	0	0	0	0	0	0	0	0	0	0	0	0	0	0	0
Solanum_lycopersicum_newGene_5570	--	0.717901	16	0.667978	15	1.00232	26	1.3177	33	0.746916	19	1.8297	42	0.926437	23	0	0	0.657994	17	0.474821	13	1.80099	44	0.572865	15	0	0	2.0494	56	1.41287	36	1.08255	27	0.773364	20	1.83142	46	2.72313	65	1.66942	40	0.396025	10	1.20171	30	1.69643	41	2.62824	64
Solanum_lycopersicum_newGene_5572	--	0	0	0	0	0	0	0	0	0.351925	11	0	0	0	0	0	0	0	0	0	0	0	0	0	0	0	0	0.188437	6	0	0	0	0	0	0	0	0	0	0	0	0	0	0	0	0	0	0	0	0
Solanum_lycopersicum_newGene_560	--	0.066115	4	0.134669	9	0.072807	5	0	0	0.045073	4	0.080002	5	0.103837	7	0.109818	8	0	0	0.20001	14	0.030298	2	0.081887	6	0.030037	2	0	0	0	0	0.059973	4	0	0	0.177444	12	0.030082	2	0.184314	12	0	0	0.386034	26	0.180033	12	0	0
Solanum_lycopersicum_newGene_5600	--	2.2699	294	1.62542	207	1.68999	248	1.8418	268	1.93164	275	1.10188	148	1.10664	160	0.590573	87	1.87495	267	1.43888	215	1.37567	194	0.599026	92	2.99605	425	2.32571	313	0.952667	141	1.63061	233	1.24364	184	0.940375	136	0.593913	82	1.1168	156	1.34831	191	1.54478	221	1.2968	182	2.33049	329
Solanum_lycopersicum_newGene_5601	--	0.202348	22	0.056843	6	0.056308	4	0.129071	16	0.078907	2	0	0	0.122567	3	0.130804	17	0.033764	4	0.070871	9	0.092558	11	0.060617	8	0.240905	29	0.030491	4	0.016265	2	0.899464	41	0.0408	6	0.182974	22	0.244398	28	0.352578	24	0.113501	14	0.041949	5	0.093584	3	0.131306	16
Solanum_lycopersicum_newGene_5603	--	0.07559	2	0	0	0.078344	2	0	0	0	0	0	0	0.090451	2	0	0	0	0	0	0	0	0	0	0	0.572362	12	0	0	0.088406	2	0	0	0	0	0	0	0	0	0	0	0	0	0	0	0.193816	4	0	0
Solanum_lycopersicum_newGene_5612	--	0.643363	45	0.400185	26	0.571216	39	0.627487	50	0.802151	56	0.512718	41	0.441845	32	0.383612	32	0.555077	44	0.434535	35	0.776937	57	1.34668	120	0.579984	39	0.982227	63	0.706632	58	1.82593	116	0.461687	33	1.24931	92	0.330254	24	0.515494	39	0.241594	21	0.452434	36	0.605161	44	0.658136	44
Solanum_lycopersicum_newGene_5622	--	3.57569	127	4.3896	153	5.97764	240	4.8753	194	2.70696	106	5.18176	189	9.1253	359	4.95298	199	2.71437	106	4.21838	173	11.7534	452	4.34476	181	5.12041	199	2.63631	114	23.2866	937	5.20515	203	3.44679	139	3.87348	153	7.7205	290	4.08233	156	3.64589	142	6.03535	236	8.73523	334	5.95853	230
Solanum_lycopersicum_newGene_5630	--	0	0	0.005985	2	0	0	0.010445	4	2.35709	571	5.81694	1245	2.46901	796	0.620348	114	0.707363	251	3.14109	683	3.39391	990	0.705296	145	2.67964	722	3.68492	1280	1.32166	324	2.89668	713	1.63459	627	3.94384	1166	2.64593	738	1.37888	297	2.45797	680	2.59348	497	2.8321	946	3.26749	1055
Solanum_lycopersicum_newGene_5633	--	0.103794	2	0.084106	2	0	0	0	0	0	0	0	0	0	0	0	0	0.080549	2	0	0	0.298649	7	0.711057	13	0	0	0	0	0	0	0	0	0.188533	4	0	0	0	0	0.099255	2	0.06726	2	0	0	0	0	0	0
Solanum_lycopersicum_newGene_5637	--	0.804104	57	1.11979	40	1.46466	103	0.806355	66	0.763451	59	0.911311	53	0.896571	69	0.926892	91	1.64874	100	0.996059	81	1.1133	92	0.964151	70	1.51389	84	0.834836	62	0.930516	80	0.860226	59	1.02624	88	1.28155	86	1.58746	103	0.926347	64	0.970593	77	1.57695	106	1.08937	94	0.652904	55
Solanum_lycopersicum_newGene_5638	--	0	0	0	0	0	0	0	0	0	0	0	0	0.062106	4	0	0	0	0	0	0	0.223285	14	0	0	0.063408	4	0	0	0.290758	20	0	0	0	0	0.06243	4	0.146866	9	0	0	0	0	0	0	0	0	0.19213	13
Solanum_lycopersicum_newGene_5643	--	0.349429	23	0.152738	10	0	0	0.027034	2	0.239033	18	0.223707	16	0.015347	2	0.026735	2	0.278165	21	0.151522	12	0.055016	4	0.025811	2	0.396127	29	0.13873	12	0.080051	6	0.220479	16	0.194263	15	0.378607	28	0.057334	5	0.070671	5	0.179689	14	0.027509	2	0.02808	2	0.249029	18
Solanum_lycopersicum_newGene_565	--	0	0	0	0	0	0	0	0	0	0	0	0	0	0	0	0	0	0	0	0	0	0	0	0	0	0	0	0	0	0	0	0	0	0	0	0	0	0	0	0	0	0	0	0	0	0	0.178858	2
Solanum_lycopersicum_newGene_5655	--	2.32635	75	1.88298	60	2.73081	100	1.40735	51	2.78126	99	0.718838	24	2.05107	74	0.27515	11	2.29253	82	0.778704	29	3.35766	118	0.127989	5	2.59422	92	0.6768	27	1.2287	46	1.62501	58	3.2706	120	0.781013	29	1.93634	67	1.19815	42	2.83188	101	1.00274	36	3.51848	123	1.512	53
Solanum_lycopersicum_newGene_5660	--	0.517145	11	0.33685	7	1.05796	26	1.05151	25	1.08695	26	1.2196	27	1.49514	36	0.221677	6	1.24497	29	1.02445	25	1.52907	35	0.434604	11	0.589333	14	0.691306	18	1.53397	37	2.42078	57	1.00384	25	0.788635	19	1.71389	39	1.96249	45	0.762593	18	0.440851	11	1.17904	27	1.85868	43
Solanum_lycopersicum_newGene_5661	--	0.868117	34	0.541586	21	1.486	66	1.56405	67	1.51698	64	1.5213	61	0.942027	42	0.855336	39	0.86188	36	2.44303	107	1.22613	52	0.884122	40	0.472509	21	0.89246	43	1.13355	50	1.17441	50	1.14825	52	1.18051	51	1.38653	57	1.64776	67	0.660993	28	1.93032	82	1.87707	78	1.19651	50
Solanum_lycopersicum_newGene_5671	--	0	0	0	0	0	0	0	0	0	0	0	0	0.143986	2	0	0	0	0	0.344414	4	0.292226	3	0	0	0.362536	4	0	0	0	0	0	0	0	0	0	0	0	0	0	0	0	0	0	0	0	0	0	0
Solanum_lycopersicum_newGene_569	--	3.35499	216	2.5703	163	3.64819	267	0.450661	33	2.67774	190	4.36953	291	2.76082	198	0.178873	14	5.17259	367	4.06425	303	2.42537	170	0.236678	18	3.86565	274	5.62057	441	1.29661	96	4.84518	344	3.49292	257	6.21275	447	3.286	225	3.66228	254	2.8515	202	2.24165	160	4.77409	333	3.27781	230
Solanum_lycopersicum_newGene_5694	--	8.16361	282	19.891	682	10.9946	446	12.5043	499	2.23125	206	15.9869	579	12.981	506	9.3559	376	6.60292	242	17.3174	705	10.1299	392	5.18461	290	8.32311	317	13.6539	601	6.39077	317	16.1853	627	11.937	467	6.26807	274	14.549	510	10.0698	400	10.5851	399	8.65588	351	17.8304	629	18.4027	713
Solanum_lycopersicum_newGene_5695	--	0.776869	133	0.652557	110	0.736757	143	0.670667	129	0.514536	97	1.42891	252	1.41886	270	1.00632	196	0.45763	86	1.10014	217	0.982635	183	0.602232	121	1.06699	201	0.812743	169	0.948056	185	0.88209	166	0.664158	129	0.825228	158	0.78815	143	0.727324	134	1.57826	296	0.618087	117	0.910384	168	0.480242	90
Solanum_lycopersicum_newGene_5697	--	1.48765	63	1.10875	50	1.23472	61	3.44802	167	0.838904	42	2.06307	98	2.74965	131	4.27542	209	1.05912	49	2.49278	123	2.18459	102	3.1119	157	1.70188	83	1.65754	88	2.44511	120	2.26736	111	1.10217	56	3.35609	172	1.86851	91	2.45576	117	1.2433	59	4.10737	201	2.10663	100	2.84588	134
Solanum_lycopersicum_newGene_5702	--	0.644633	18	0.164135	5	0.843481	27	1.35157	42	0.470032	15	1.88636	54	0	0	0.706637	23	0	0	1.05306	34	0.408882	13	1.66244	54	1.20546	37	0.437059	15	3.19107	100	1.35198	41	0.811287	26	2.09022	65	1.91558	56	0.673183	20	0	0	1.04638	32	0	0	0.750764	23
Solanum_lycopersicum_newGene_5703	--	1.72151	42	1.22596	30	1.64047	46	0.915264	26	1.84899	50	1.38145	35	2.04131	56	2.52667	70	2.19542	59	0.686993	20	1.97263	53	0.784176	23	0.833116	23	1.99916	60	1.03523	29	0.849383	23	1.0185	29	0.823433	23	0.808681	21	1.33473	35	2.11062	57	1.19443	33	1.55963	42	0.967416	26
Solanum_lycopersicum_newGene_5708	--	0	0	0	0	0	0	0	0	0	0	0.07643	4	0.05624	3	0	0	0.03878	2	0.038016	2	0.213115	11	0	0	0.04008	3	0.180489	10	0	0	0	0	0.077385	4	0.07844	4	0.173317	9	0	0	0	0	0.079777	4	0.499524	25	0.099943	5
Solanum_lycopersicum_newGene_5713	--	0.134742	7	1.9578	86	0.152864	8	0.079562	4	0.075528	4	0.756039	35	0.120926	7	0.103681	6	0	0	0.680983	36	0.144559	7	0.142908	8	0.081621	4	0.110416	7	0.328475	17	0.040606	2	0.078402	4	0.100453	6	0.038624	2	0	0	0.040815	3	2.59465	128	0.068409	4	0.123658	7
Solanum_lycopersicum_newGene_5723	--	0.100017	4	0.415101	17	0.109477	5	0.346566	16	0.121505	6	0.200506	9	0.271671	13	0.132289	7	0.227649	11	0.743403	35	0.56615	25	0.636184	30	0.167696	8	0.370051	18	0.501595	23	0.370233	17	0.036411	2	0.070774	4	0.175764	8	0	0	0.187693	9	0.364355	17	0.274851	12	0.160219	7
Solanum_lycopersicum_newGene_5730	--	0.403768	9	0.655185	14	1.58272	39	0.204589	5	0.82456	20	0.978321	22	0.492668	12	0	0	0.47805	12	0.926564	24	0.753835	18	0.072178	2	0.753792	18	1.65935	44	0.520084	13	0.727057	18	0.079046	2	1.0813	27	1.05809	25	0.166001	4	0.586587	15	0.142591	4	0.607599	15	0.584196	14
Solanum_lycopersicum_newGene_5731	--	1.06672	115	0.888571	94	1.46991	180	0.516532	63	0.769063	91	1.50249	167	0.849616	102	0.357542	44	0.987969	117	1.55086	193	1.12072	131	0.232848	30	1.05141	125	2.06661	271	2.03276	249	0.66105	79	0.710655	88	1.51081	182	0.638362	73	0.362652	42	0.842983	100	1.67068	199	1.14441	134	0.783421	92
Solanum_lycopersicum_newGene_5734	--	3.94673	434	7.60439	808	3.27909	403	3.71471	459	6.85165	828	8.09876	875	2.96511	363	1.61187	202	9.79744	1175	10.3854	1318	4.77257	570	6.2808	814	6.9094	829	6.27306	835	1.51092	185	2.90262	347	8.4817	1048	7.36528	884	5.68077	651	8.17719	957	7.60874	862	11.1964	1266	4.58608	546	3.92813	461
Solanum_lycopersicum_newGene_5736	--	0	0	0.198893	5	0	0	0	0	0	0	0	0	0	0	0.457561	12	0	0	0	0	0	0	0	0	0.11207	3	0	0	0	0	0	0	0	0	0	0	0	0	0	0	0	0	0.263175	7	0.161179	5	0	0
Solanum_lycopersicum_newGene_5737	--	0	0	1.37855	30	0.040617	1	0	0	0.041909	1	0.506521	12	0	0	0.121287	3	0.083673	3	0.398162	10	0	0	0	0	0	0	0.188655	5	0.295157	8	0	0	0	0	0	0	0.434184	10	0.299049	7	0	0	1.22004	30	0.253361	6	0	0
Solanum_lycopersicum_newGene_5743	--	0.042831	3	0.222951	16	0.090467	8	0.202071	16	0.112299	9	0.05519	4	0.122561	10	0.224355	18	0.172228	14	0.089841	8	0.287567	22	0	0	0	0	0.145704	13	0.08758	7	0.098673	8	0.103797	9	0.025545	3	0.089873	7	0.157049	12	0.051897	4	0.364085	29	0.131786	11	0	0
Solanum_lycopersicum_newGene_5746	--	0.525392	30	1.74907	96	4.03874	254	3.83959	240	0.643504	40	3.39011	194	5.20748	322	3.65159	230	1.20248	74	1.63199	105	6.03112	363	4.87164	318	1.63296	100	3.13873	212	3.98291	252	3.56009	218	1.19328	76	2.23232	139	4.58499	270	4.30917	257	1.68449	103	1.76801	109	6.72886	404	5.29369	320
Solanum_lycopersicum_newGene_5747	--	0	0	0	0	0	0	0	0	0	0	0.828303	35	0.340673	16	0.410082	19	0	0	0.189968	9	0.09059	4	0	0	0	0	0.967636	48	0.207806	10	0.499671	23	0	0	2.48881	113	0.092678	4	0.198495	9	0	0	0.374648	17	0.547259	25	0.406534	18
Solanum_lycopersicum_newGene_5749	--	0.074889	5	0	0	0.299797	22	0	0	0	0	0	0	0.194224	14	0	0	0.112323	8	0.02676	2	0.91678	65	0	0	0.140593	10	0.050549	4	1.76785	131	0.056142	4	0.061349	5	0.027685	2	0.058227	4	0	0	0.075742	6	0	0	0.199955	14	0.269709	19
Solanum_lycopersicum_newGene_5756	--	0.626302	21	2.1469	70	0.627684	24	1.19281	45	0.664937	25	0.877881	30	0.147321	6	1.25587	47	0.374584	14	0.867027	33	0.292771	11	1.14577	45	0.495257	18	0.601614	25	0.49473	19	1.31643	48	0.27803	11	1.31151	49	0.424026	15	1.11366	40	0.493748	18	1.54765	57	0.361199	13	0.71349	26
Solanum_lycopersicum_newGene_5758	--	51.6669	2044	44.3458	1723	55.4956	2492	69.3447	3087	52.5829	2289	49.0209	2004	51.9348	2290	71.779	3231	49.5079	2159	46.5333	2129	57.0104	2453	69.9257	3260	53.1328	2314	39.3861	1902	47.6249	2148	60.6614	2646	42.1878	1903	53.4722	2365	60.9343	2558	62.9652	2681	44.9622	1958	38.4886	1684	52.2451	2239	55.9292	2411
Solanum_lycopersicum_newGene_5763	--	0.036239	2	0.045835	2	0.210692	9	0.051296	3	0.244151	10	0.279382	11	0.687249	27	0	0	0	0	0.152974	7	0.22736	9	0	0	0.218853	9	0.161863	7	1.47034	59	0.177673	7	0.290624	12	0.038852	2	0.342985	13	0.197053	8	0.863914	33	0.052198	3	0.342605	13	0.245973	10
Solanum_lycopersicum_newGene_5769	--	0.152854	3	0	0	0.215851	4	0	0	0	0	0	0	0.144927	3	0	0	0	0	0	0	0.047823	1	0	0	0	0	0	0	0	0	0	0	0.11602	3	0	0	0	0	0.110437	2	0	0	0	0	0	0	0	0
Solanum_lycopersicum_newGene_5772	--	2.18181	71	0.475136	14	0.913348	42	0.755514	28	0.91621	41	0.874434	37	0.892686	31	0.151103	7	2.75462	83	1.68759	61	0.932645	41	0.127409	7	1.22863	51	2.30104	74	0.547049	26	0.537947	24	1.92196	54	0.851178	39	0.693337	30	2.14605	67	1.33211	49	1.29676	45	1.78764	53	2.11422	58
Solanum_lycopersicum_newGene_5782	--	3.32287	125	9.93251	365	6.13246	261	4.6166	195	0	0	5.44214	211	4.95388	207	8.7279	372	2.9327	121	7.17557	311	7.19724	293	10.2612	453	2.9177	121	5.05082	231	9.84108	420	4.24377	175	2.78928	119	5.3885	226	5.82566	232	4.10704	166	3.05982	126	8.88984	368	4.79265	195	3.78608	155
Solanum_lycopersicum_newGene_5789	--	0.642154	20	2.34176	72	0.484158	18	0.95605	34	1.15574	40	0.902364	29	0.8081	29	1.31418	47	0.690825	24	0.744541	27	0.532106	18	1.31542	49	0.759724	26	0.605525	23	0.349636	13	1.39365	48	0.815372	29	0.866906	31	0.378881	13	1.10529	37	0.929416	32	1.46046	51	0.308211	11	0.54918	19
Solanum_lycopersicum_newGene_5791	--	1.62267	78	0.171257	8	0.844904	44	1.39908	76	1.15749	61	0.040695	2	0.664995	31	0.777056	43	1.90568	95	0.069798	4	1.75855	88	0.089055	5	1.23859	59	0	0	0.96263	51	1.38256	67	0.969911	46	0.130306	7	0.947973	42	0.929963	48	1.11484	56	0	0	0.676589	31	0.791907	36
Solanum_lycopersicum_newGene_5793	--	0.509845	29	0.250432	14	0.526496	34	0.74983	48	1.11769	70	0.340378	21	0.613768	39	0.478872	31	0.873271	55	0.607513	40	0.807498	50	0.954691	64	0.838561	53	0.172881	12	0.832754	55	1.69034	106	0.645864	42	0.78505	50	0.692074	42	0.767739	47	0.963172	61	0.286173	19	0.957464	59	1.00067	63
Solanum_lycopersicum_newGene_5795	--	1.87661	64	0.649839	22	0.04103	2	0.266289	11	2.28759	86	0.367041	13	0.254684	10	0	0	1.1491	44	0	0	0.501635	19	0.149556	6	0.267753	11	0.274871	12	0.154492	6	0.233653	9	1.06745	42	0.078845	3	0.2211	8	0.552714	21	1.61691	61	0.159396	6	0.412926	16	0.194113	8
Solanum_lycopersicum_newGene_5796	--	0.27639	8	0	0	0.217742	7	0.06081	2	0.06419	3	0.539362	16	0.20433	7	0	0	0.309083	10	0.337901	12	0.220025	7	0.227371	8	0.20344	7	0.111922	4	0.202741	7	0.265755	9	0.178402	6	0.410645	13	0.398614	12	0.400188	13	0	0	0.148469	5	0.125191	4	0.064809	3
Solanum_lycopersicum_newGene_5797	--	0.100865	2	2.21167	44	0.214743	5	0.66241	15	0.601146	14	0.373639	8	0.264928	6	0.380888	8	0.091526	2	1.40138	33	0	0	3.01249	71	0.203157	5	0.938187	19	0	0	0	0	0.822661	15	0	0	0.093149	2	0.330921	8	0.985656	22	2.48829	55	0	0	0	0
Solanum_lycopersicum_newGene_5798	--	0	0	0	0	0	0	0	0	0	0	0	0	0	0	0	0	0	0	0	0	0	0	0	0	0	0	0	0	0	0	0	0	0	0	0	0	0	0	0	0	0	0	0	0	0	0	0	0
Solanum_lycopersicum_newGene_580	--	0.340926	32	0.195519	17	0.843422	82	1.14089	100	0.192893	20	1.01649	95	0.753558	73	0.745827	77	0.405221	38	0.719783	55	0.121111	12	0.253038	27	0.717318	72	0.430633	46	0.398814	41	1.75513	156	0.256234	27	0.645122	63	0.494216	48	0.498283	49	0.16558	17	0.259222	26	0.880491	75	0.484516	49
Solanum_lycopersicum_newGene_5802	--	0.059196	5	0	0	0.130287	10	0.09206	8	0.133444	10	0.409433	29	0.053126	5	0.064856	5	0	0	0.443868	35	0.054436	5	0.025113	2	0.080552	6	0.22334	19	0.315068	25	0.457672	35	0.094256	8	1.08343	82	0.125233	9	0.443366	33	0.134484	11	0.150475	12	0.151164	12	0.298794	23
Solanum_lycopersicum_newGene_5806	--	0.707863	15	1.07702	22	0.897177	21	0.829921	19	0.285411	7	1.00576	22	0.570067	13	0.552347	13	0.251796	6	1.79121	43	0.675429	15	0.622871	15	0.270025	7	1.21627	31	0.339454	8	0.529649	12	0.650737	16	0.892764	21	0.541422	12	0.483345	11	0.513258	12	2.94781	67	0.749902	17	0.157738	4
Solanum_lycopersicum_newGene_5808	--	3.94393	469	2.55946	299	4.21956	509	3.21717	429	3.12789	408	8.03229	983	5.02464	664	3.89864	526	3.13223	410	5.86295	707	5.03405	650	3.04229	426	4.62433	603	6.97947	893	8.06038	1089	4.91466	643	2.69225	364	11.7649	1335	4.98552	628	4.68772	599	2.64196	345	6.45162	760	5.02385	646	4.0205	520
Solanum_lycopersicum_newGene_581	--	0	0	0	0	0.035592	2	0.171738	10	0	0	0.03911	2	0.178875	10	0	0	0.109981	6	0.329046	19	0.037152	2	0	0	0.095763	6	0.122536	8	0.013917	1	0.167558	10	0	0	0.036144	2	0	0	0	0	0	0	0	0	0	0	0	0
Solanum_lycopersicum_newGene_5810	--	6.24217	242	8.07791	307	5.50375	242	5.86391	256	5.41828	231	12.3077	493	4.98297	215	9.06367	400	4.06882	174	15.7188	702	6.52298	276	8.14258	372	4.61749	197	8.85929	419	8.6875	384	5.46432	234	3.97616	176	11.2562	486	4.47755	184	5.60507	234	3.94992	169	14.5777	625	5.77973	243	6.04654	254
Solanum_lycopersicum_newGene_5811	--	0.117973	4	3.63807	119	0.105875	4	0	0	0	0	0.636948	22	0.076886	3	0.114788	5	0	0	0.640555	25	0.121125	5	0.336554	14	0.054691	3	0.102422	5	0.083043	4	0	0	0	0	0.134619	5	0.024452	1	0	0	0.082046	3	2.49567	92	0	0	0	0
Solanum_lycopersicum_newGene_5813	--	1.94667	43	1.2136	26	0.281649	7	0.407816	11	2.54148	61	0	0	0.164464	4	0.604419	15	2.58094	62	0.238102	7	0.167114	4	0	0	1.54143	37	0.187776	5	0.161014	4	0.582227	14	1.24011	31	0.161649	4	0.25947	7	0	0	0.750648	18	0.248995	7	0.084719	3	0.14572	4
Solanum_lycopersicum_newGene_5817	--	0	0	0	0	2.03495	85	0	0	0	0	0	0	0	0	0	0	0	0	0	0	0	0	0	0	0.148224	7	0	0	0.143091	7	0	0	0.141982	6	0	0	0	0	0	0	0.148242	7	0	0	0	0	0	0
Solanum_lycopersicum_newGene_582	--	0	0	0	0	0	0	0.18486	4	0	0	0	0	0.250401	5	0.163694	3	0	0	0.227251	5	0	0	0.178021	4	0.461095	9	0	0	0.101167	2	0.070587	2	0	0	0.221438	4	0	0	0	0	0	0	0	0	0	0	0	0
Solanum_lycopersicum_newGene_5824	--	0	0	2.03523	48	0	0	0	0	0	0	0.406304	11	0	0	0.077002	3	0	0	0.847281	24	0	0	0.318713	9	0	0	0	0	0.367186	11	0.037972	2	0	0	0	0	0	0	0	0	0	0	1.67041	45	0	0	0	0
Solanum_lycopersicum_newGene_5830	--	0.447779	12	5.78308	153	0	0	0.066322	3	0	0	0.902573	25	0	0	0.552039	17	0.27088	9	2.61415	82	0.137258	5	0.569477	18	0	0	0.183468	7	0.715728	22	0	0	0.261859	9	0.46736	14	0.140655	5	0	0	0	0	7.18143	213	0	0	0.068491	3
Solanum_lycopersicum_newGene_5840	--	3.2107	232	0.367725	27	0.726897	60	1.37838	112	3.40178	270	0.555259	42	1.02181	83	1.18786	98	3.16958	252	0.775592	65	1.25596	99	1.13674	97	3.61172	287	1.07746	95	0.998441	83	2.01345	161	4.85865	400	1.09791	89	1.20009	92	1.92889	150	2.72293	217	0.443654	36	1.01577	80	2.056	162
Solanum_lycopersicum_newGene_5845	--	0	0	0.525285	21	0.087149	4	0	0	0	0	0	0	0.066585	3	0	0	0	0	0.085544	4	0	0	0	0	0	0	0	0	0.064935	3	0	0	0	0	0	0	0	0	0	0	0	0	0.236051	11	0.045656	2	0	0
Solanum_lycopersicum_newGene_5847	--	0	0	0.309699	12	0.095569	4	0	0	0	0	0.130507	5	0.072895	3	0	0	0	0	0.244949	11	0	0	0	0	0	0	0.067798	4	0.144259	6	0	0	0	0	0	0	0	0	0	0	0	0	0.884577	36	0	0	0	0
Solanum_lycopersicum_newGene_5861	--	0.346716	9	0.806164	21	0.655508	19	0.127686	4	0.829833	24	0.631246	17	0.357611	11	0.587329	18	1.04439	30	0.564799	17	1.04809	30	0.061886	2	0.353724	10	0	0	0.55669	17	0.427549	12	0.567203	17	0.398472	12	0.320632	9	0.240911	7	0.113057	4	0.066453	2	0.969998	27	0.070701	2
Solanum_lycopersicum_newGene_5862	--	0	0	0	0	0	0	0	0	0	0	0	0	0	0	0.628374	6	0	0	0	0	0	0	0	0	0	0	0	0	0	0	0	0	0	0	0	0	0	0	0	0	0	0	0	0	0	0	0	0
Solanum_lycopersicum_newGene_5865	--	0	0	0	0	0	0	0	0	0	0	0	0	0	0	0	0	0	0	0	0	0	0	0	0	0	0	0	0	0	0	0	0	0	0	0	0	0	0	0	0	0	0	0	0	0	0	0	0
Solanum_lycopersicum_newGene_5868	--	0.856941	21	3.47435	84	1.6041	45	1.06045	30	0.371044	10	0.118281	3	2.1448	59	1.1793	33	0.481029	13	0.433468	13	0.937934	25	1.30181	38	0.444835	12	0.634881	19	0	0	1.63958	45	0.393873	12	0.584048	16	2.34594	61	1.43864	38	0.407547	11	0.761896	21	3.15851	84	0.823661	22
Solanum_lycopersicum_newGene_5870	--	0.306996	16	0.625036	30	0.072121	4	0.090697	5	0.18068	10	0.217802	11	0.146697	8	0.817795	46	0.084074	5	0.395969	23	0.44994	24	0.017365	1	0.222786	12	0.100628	7	0	0	0.03713	2	0	0	0	0	0.115719	7	0.342334	18	0	0	0.221354	12	0.056675	3	0.037566	2
Solanum_lycopersicum_newGene_5872	--	7.55702	1465	6.99269	1210	6.98686	1537	6.52862	1424	8.50191	1816	11.3999	2283	8.29267	1791	3.40923	812	8.84417	2040	14.1991	3415	10.4811	2209	2.10712	482	9.07168	2090	12.3983	2938	6.78524	1619	12.5325	2891	7.16669	1710	14.2268	3328	9.06041	2013	1.76793	365	5.93197	1366	7.63905	1637	8.96031	1882	10.8772	2481
Solanum_lycopersicum_newGene_5873	--	1.57635	131	0.301328	25	0.650617	62	1.26758	119	0.758291	70	3.15781	271	0.699771	65	0.449799	43	0.758685	70	2.87916	277	0.932191	85	0.108565	11	0.602516	55	3.06861	311	1.23939	118	0.822642	76	0.669803	64	3.94461	366	1.04146	92	1.00326	90	0.319485	30	0.41674	39	2.37896	214	0.902718	82
Solanum_lycopersicum_newGene_588	--	0.09221	3	0.049985	2	0.180882	5	0.52682	13	0.102328	3	0.441554	10	0.2353	6	0.243115	6	0.181012	5	0.318955	9	0.204358	5	1.0205	27	0.16422	4	0.411816	11	0	0	0	0	0	0	0.046787	2	0.148839	4	0.509269	12	0	0	1.41868	35	0.559494	14	0.659512	16
Solanum_lycopersicum_newGene_5885	--	0.22715	29	0.614998	77	0.515321	75	0.751417	108	0.325967	46	0.488185	65	0.753424	107	0.609627	89	0.328364	46	1.03684	153	0.834749	116	0.430906	65	0.374146	53	0.852063	133	0.863939	126	0.896217	126	0.465086	68	0.535078	76	0.70343	95	1.03325	142	0.168635	24	0.549673	78	0.777223	107	0.771497	107
Solanum_lycopersicum_newGene_5888	--	0	0	0.192543	17	0.070997	8	0.040925	5	0.04186	5	0.055724	6	0.166093	17	0	0	0.062681	7	0.216878	22	0.169393	16	0.028459	3	0.125462	12	0.065972	7	0.040462	5	0.100154	10	0.119168	12	0.240544	24	0.064661	6	0.089566	9	0.020924	3	0.209126	21	0.233795	22	0.221529	21
Solanum_lycopersicum_newGene_5889	--	0.926112	43	2.25422	101	0.535123	28	1.49774	77	0.874728	44	0.494923	24	0.523	27	0.95199	50	0.900473	46	1.28929	69	0.580603	29	2.22915	120	0.943988	48	0.419009	24	0.683588	36	0.865837	44	0.89452	47	1.06894	55	1.01116	49	1.19807	59	0.653552	33	0.994603	51	0.516202	26	1.21246	61
Solanum_lycopersicum_newGene_5890	--	0	0	0	0	0	0	0	0	0	0	0	0	0	0	0	0	0	0	0	0	0	0	0	0	0	0	0	0	0	0	0	0	0	0	0.020326	1	0	0	0	0	0.093483	4	0	0	0	0	0	0
Solanum_lycopersicum_newGene_59	--	4.66705	288	2.25147	137	2.71557	191	5.47876	381	7.76868	528	2.12026	136	5.08607	350	2.81792	198	4.51453	307	3.92293	280	5.27461	354	1.50994	110	4.50413	306	3.37889	255	3.80635	268	6.42098	437	4.68367	330	2.44416	169	6.24509	409	6.0846	404	3.48413	237	1.90015	130	4.28094	287	4.99698	336
Solanum_lycopersicum_newGene_590	--	7.36708	187	5.06048	126	8.06057	232	8.35938	239	8.38421	234	5.8846	155	8.49902	241	7.1414	206	9.67454	271	5.80636	171	8.99743	248	6.70173	201	9.91482	277	6.24425	194	8.95087	259	8.86646	248	8.65872	251	7.59218	216	7.87997	212	5.8998	161	6.00447	168	5.28695	149	5.39362	149	10.4712	290
Solanum_lycopersicum_newGene_5906	--	3.02021	54	2.81696	50	5.05893	103	1.34323	27	4.09836	81	5.37497	100	4.75099	95	0.631761	13	5.68332	112	4.20294	87	7.10523	138	0.333072	8	3.28898	65	5.15145	113	4.47377	91	5.84796	115	3.81924	78	5.70921	114	7.06055	134	3.74386	72	1.89765	38	2.52345	50	5.61979	109	4.69161	92
Solanum_lycopersicum_newGene_5908	--	0	0	0	0	0	0	0	0	0	0	0	0	0	0	0	0	0	0	0.114989	5	0	0	0	0	0.211443	7	0.108967	5	0.301965	11	0	0	0	0	0	0	0	0	0	0	0	0	0	0	0	0	0.764345	18
Solanum_lycopersicum_newGene_5911	--	1.71467	65	2.26406	87	2.02895	86	1.65515	73	0.757448	33	2.88742	115	1.49719	64	1.64481	73	1.02848	42	1.87541	84	1.68297	69	0.793651	37	1.22	52	2.50991	119	1.94189	87	1.15195	50	0.711553	32	3.04189	122	2.27894	94	1.54509	67	0.915077	39	1.99328	85	1.78956	75	1.40576	60
Solanum_lycopersicum_newGene_5913	--	0	0	0	0	0.349898	4	0	0	0	0	0	0	0	0	0	0	0	0	0	0	0	0	0	0	0	0	0	0	0	0	0.126957	2	0.105616	2	0	0	0	0	0	0	0	0	0	0	0.649514	7	0	0
Solanum_lycopersicum_newGene_5914	--	0	0	1.14	30	0	0	0.163431	5	0.069685	2	0.691941	19	0	0	0.454753	14	0	0	0.653204	20	0.127774	4	1.179	37	0	0	1.1465	37	0.418259	13	0.33375	10	0	0	0.405699	12	0.118867	4	0.284958	8	0.071109	3	0.384626	12	0.054899	2	0.254881	8
Solanum_lycopersicum_newGene_5923	--	0.339839	47	1.05892	144	0.496719	78	0.582039	91	0.316524	48	1.49202	213	0.632099	97	0.20607	33	0.276708	42	1.3039	208	0.44756	67	0.117106	19	0.277271	42	1.08126	182	0.254439	40	1.20165	183	0.395941	63	1.05494	163	0.470871	69	1.65086	245	0.072847	12	0.763787	117	0.688124	103	0.845838	127
Solanum_lycopersicum_newGene_5929	--	0.039052	4	0.276098	11	0.687284	50	0.56595	40	0	0	0.41454	42	0.483396	35	0.034378	4	0.051161	6	0.553696	66	0.486866	33	0.459279	18	0	0	1.01079	85	0.31326	20	1.2818	104	0	0	0.909606	75	0.719127	42	0.513438	57	0.132831	15	1.41625	58	0.937213	90	0.576012	25
Solanum_lycopersicum_newGene_5939	--	0	0	1.09709	30	0.411886	13	0	0	0	0	0.926713	27	0.159463	5	0.841327	27	0	0	1.35234	44	0.030225	1	0.43089	15	0	0	0.601433	21	0.083548	3	0.685056	21	0	0	0.607507	19	0.100464	3	0.105654	4	0.065906	2	0.636631	20	0.613158	19	0.228738	7
Solanum_lycopersicum_newGene_5943	--	0.722071	24	0.294096	7	0.179017	9	0.438019	6	0.523183	22	0.923188	55	0.150733	16	0.306946	7	0.248713	16	0.149399	17	0.592146	22	0.453609	19	1.19181	32	0.226347	26	0.380625	28	0.615514	36	0.483463	45	0.133195	15	0.563325	30	0.336637	12	0.247427	5	0.082341	9	0.365352	24	0.156026	16
Solanum_lycopersicum_newGene_5954	--	0	0	0	0	0	0	0	0	0	0	0	0	0	0	0	0	0	0	0	0	0	0	0	0	0	0	0	0	0	0	0	0	0	0	0	0	0	0	0	0	0	0	0	0	0	0	0	0
Solanum_lycopersicum_newGene_5956	--	1.65106	52	2.09248	64	1.71286	61	2.55036	89	1.66488	57	2.43083	78	2.30071	80	2.02711	72	1.31154	45	2.20117	79	2.15712	73	0.475664	18	1.49711	52	2.2604	86	1.49545	53	2.45725	84	1.7718	63	1.65231	58	1.83879	61	2.17865	73	1.60309	55	1.46235	51	2.58771	87	3.08062	104
Solanum_lycopersicum_newGene_5975	--	0.317181	3	0	0	0	0	0.915143	8	0	0	0	0	0	0	0	0	0	0	0	0	0	0	0.462222	5	0.184669	2	0	0	0.34106	3	0.137442	2	0	0	0.120215	1	0	0	0	0	0	0	0	0	0	0	0	0
Solanum_lycopersicum_newGene_598	--	4.61678	331	5.46193	384	5.80711	456	5.08106	402	4.1527	327	9.23911	679	5.28148	414	6.22554	481	3.34487	249	9.29503	768	6.91363	531	3.94798	321	5.18874	409	6.70296	598	10.3304	823	6.69462	529	3.2032	262	9.62417	772	5.51972	398	4.40787	252	4.27693	325	8.31048	657	7.39068	585	6.09682	476
Solanum_lycopersicum_newGene_5988	--	0.335489	7	0	0	0.256509	7	0	0	0.074695	2	0	0	0	0	0	0	0	0	0	0	0.177063	4	0	0	0.081031	2	0	0	0	0	0	0	0	0	0	0	0	0	0.27057	7	0	0	0	0	0	0	0	0
Solanum_lycopersicum_newGene_5993	--	0.619607	99	0.108814	17	0.286246	52	0.283584	51	1.05439	189	0.335952	55	1.05935	193	0.920764	169	2.27749	399	0.346078	66	0.588336	106	0.282957	55	0.231989	41	0.121942	24	0.386084	70	9.34379	1640	0.478708	87	0.578373	103	1.24539	210	0.817256	140	7.24198	1288	1.07986	191	8.35188	1443	0.199619	35
Solanum_lycopersicum_newGene_600	--	0	0	0	0	0	0	0	0	0	0	0	0	0	0	0	0	0	0	0	0	0	0	0	0	0	0	0	0	0.555633	6	0	0	0	0	0	0	0	0	0	0	0	0	0	0	0	0	0	0
Solanum_lycopersicum_newGene_6003	--	0	0	0	0	0	0	0	0	0.184198	8	0.326336	13	0.184991	8	0	0	0	0	0	0	0	0	0	0	0	0	0	0	0	0	0.479927	19	0.049285	2	0.050265	2	0.158309	6	0.015315	1	0.499178	20	0.261299	11	0.190162	8	0	0
Solanum_lycopersicum_newGene_6004	--	0.024047	4	0.061225	10	0.27677	22	0.040018	8	1.73522	139	0.802535	49	1.08709	117	1.23301	96	0.072347	7	0.029274	2	0	0	0.033903	7	0.203229	30	0.121736	25	0.40157	47	1.60551	222	0.068971	14	0.210833	40	0.183451	33	0.219159	33	0.511754	53	0.064343	12	2.24282	329	0.138979	26
Solanum_lycopersicum_newGene_6005	--	4.54228	129	8.76803	243	4.61349	148	7.56501	241	2.81124	88	7.51514	220	4.01248	127	6.28071	202	3.36733	105	4.76515	156	4.78026	147	7.65024	255	2.83297	88	5.93534	205	4.93348	159	5.64682	176	3.33788	108	4.84644	153	5.1875	156	4.07854	124	3.10769	97	5.35042	167	4.74285	145	6.06092	187
Solanum_lycopersicum_newGene_6017	--	5.87286	164	7.97803	219	6.04877	192	7.03552	222	3.51825	109	8.99293	259	6.27936	195	5.64682	181	4.14649	128	10.2492	332	4.01791	122	3.68141	121	3.82796	118	7.87682	268	4.68363	149	6.05997	188	2.96256	96	8.86233	276	5.9943	178	8.87552	266	4.42061	136	7.10739	221	6.62398	201	7.78409	237
Solanum_lycopersicum_newGene_6021	--	0.097422	3	0.243266	8	0	0	0.057654	2	0	0	0	0	0	0	0	0	0	0	0.084717	4	0.180179	6	0	0	0	0	0.106683	4	0	0	0.059244	3	0	0	0	0	0	0	0.606913	20	0	0	0	0	0	0	0	0
Solanum_lycopersicum_newGene_6024	--	0.186373	3	0	0	0	0	0.443243	8	0	0	0	0	0.324767	6	0.447504	8	0.573789	10	0.287796	5	0	0	0	0	0	0	0.293814	6	0	0	0.784717	13	0	0	0	0	0.250899	4	0	0	0	0	0	0	0.367824	6	0	0
Solanum_lycopersicum_newGene_6026	--	0.047529	3	0	0	0.259576	18	0.205085	14	0.119927	9	0.079824	6	0.206718	14	0.323593	23	0.119719	9	0.194431	14	0.363877	24	0.111478	8	0.239362	16	0.167547	13	0.172533	12	0.27546	19	0.072333	6	0.265179	18	0.186494	12	0.149726	10	0.029974	3	0.164051	12	0.060892	4	0.242164	17
Solanum_lycopersicum_newGene_6027	--	0.255258	8	0.304038	9	0.432819	15	0.736539	25	0.742207	25	0.321779	10	0.812888	28	1.04049	36	0.457543	16	0.503513	18	0.549056	18	1.81058	65	0.085024	3	0.143978	6	1.01896	35	0.947523	32	0.920195	32	0.201697	7	0.547043	18	0.589616	20	0.292319	10	0.949036	32	0.576904	19	0.504126	17
Solanum_lycopersicum_newGene_6028	--	7.06207	225	17.5909	549	7.78037	282	12.7059	463	9.00874	317	10.8325	356	8.49665	301	13.5148	489	7.30535	261	16.1387	593	8.01953	283	14.6116	546	6.63073	233	6.88129	270	9.99114	367	13.9961	500	6.3079	233	15.3668	546	10.7903	364	12.4358	426	7.68873	274	20.8953	735	7.46228	258	10.4532	362
Solanum_lycopersicum_newGene_6033	--	0	0	0	0	0.215982	6	0.214526	6	0.364664	9	0	0	0.200023	6	1.25254	32	0.242689	6	0	0	0.40991	11	0.208018	6	0.283519	7	0.139916	4	0.290296	8	0.404344	11	0	0	0.25175	7	0	0	0.331376	9	0.078501	2	0	0	0.575217	14	0.163634	4
Solanum_lycopersicum_newGene_6040	--	5.20732	473	10.182	898	9.20431	952	8.52285	828	7.91605	812	5.99644	549	5.86698	580	7.87433	784	7.47093	805	12.6964	1417	10.7948	1038	8.0481	790	3.81694	327	6.31089	735	4.17881	387	8.24032	850	7.32529	829	5.55773	563	11.7433	1184	8.10358	699	4.63785	465	7.88788	785	9.30109	955	8.95748	871
Solanum_lycopersicum_newGene_6049	--	0.516395	6	0.109869	6	0.251796	16	0.138965	9	0.301621	18	0.342684	17	0.342011	21	0.100475	7	0.138322	8	0.477622	29	0.316512	19	0	0	0.380898	23	0.216642	11	0.200567	13	0.149106	9	0.453071	28	0.378093	23	0.467335	27	0.02701	2	0.031011	2	0.103387	7	0.404416	23	0.711533	18
Solanum_lycopersicum_newGene_6051	--	2.88005	148	3.17981	187	1.44746	159	3.95149	212	2.57541	181	5.76495	347	3.68758	194	0.95166	59	1.39886	153	3.88893	247	4.57781	246	0.522177	47	1.67848	120	2.10381	255	1.91541	119	4.90694	249	1.5521	112	4.99219	298	1.71089	140	4.8536	263	0.281261	23	2.42805	123	1.59503	171	4.10679	208
Solanum_lycopersicum_newGene_6052	--	16.5118	586	22.0476	768	6.63727	268	14.8253	592	14.2655	557	19.7777	725	7.03808	279	15.2385	615	7.45634	292	33.6736	1381	12.764	493	17.561	734	11.7351	458	13.8289	599	10.8213	438	13.3987	524	7.30511	296	14.184	563	9.52086	359	14.2557	545	12.1637	475	35.9735	1411	13.1385	505	10.2853	398
Solanum_lycopersicum_newGene_6068	--	0.173029	10	0.750816	43	0	0	0.933261	61	0	0	2.51951	151	0.482942	32	0.691513	46	0.062803	4	1.1677	79	0.270392	17	1.33129	91	0.07861	5	3.60368	254	0.32986	22	0.928339	60	0	0	1.33218	87	0.206451	13	0.742541	47	0.047277	4	2.35339	151	0.549319	35	1.0445	66
Solanum_lycopersicum_newGene_6071	--	0.169361	7	0.966676	34	1.13111	46	0.419745	17	0.191064	8	0.432092	16	0.966683	39	1.11895	46	0.435426	17	1.89593	78	0.853988	33	0.398207	17	0.493636	20	1.73233	75	1.339	55	0.790669	31	0.083233	4	1.48921	59	1.14609	44	1.16496	45	0.150315	6	1.29568	51	1.4233	55	0.927394	36
Solanum_lycopersicum_newGene_6094	--	0.926253	26	0	0	0.494535	16	1.01619	31	0.256356	8	0.185337	10	0.44547	14	1.85389	59	0.767608	28	0.206579	7	1.01234	35	0.377274	14	1.34154	41	0.04616	2	1.78791	57	1.18489	37	0.727211	25	0.580776	18	0.593894	17	1.39246	47	0.101345	4	0.057518	2	0.812124	25	2.35009	83
Solanum_lycopersicum_newGene_610	--	0	0	0	0	0	0	0	0	0	0	0	0	0	0	0	0	0	0	0	0	0	0	0	0	0	0	0	0	0.143025	4	0	0	0	0	0	0	0	0	0	0	0	0	0.221176	6	0	0	0	0
Solanum_lycopersicum_newGene_6105	--	0.052904	2	0	0	0	0	0	0	0	0	0	0	0	0	0	0	0	0	0	0	0	0	0	0	0.124929	5	0	0	0	0	0.13733	5	0	0	0.604243	23	0	0	0	0	0	0	0	0	0.41788	15	0	0
Solanum_lycopersicum_newGene_6106	--	0	0	0	0	0	0	0	0	0	0	0	0	0	0	0	0	0	0	0	0	0	0	0	0	0	0	0	0	0	0	0	0	0	0	0.918576	7	0	0	0	0	0	0	0	0	0	0	0	0
Solanum_lycopersicum_newGene_6113	--	1.57466	32	0.300506	6	0.262104	6	0.837254	19	1.18488	27	0.660498	14	1.37616	31	1.21816	28	1.11347	25	1.02768	24	1.25718	28	1.71294	41	1.20592	27	1.05567	26	0.346009	8	0.562118	13	0.936391	22	1.27215	29	1.46517	32	1.65698	36	1.84081	41	0.297473	7	0.248173	6	0.721196	16
Solanum_lycopersicum_newGene_612	--	0.822119	51	0.848288	51	0.810818	58	0.797476	63	2.25558	143	0.387529	29	1.82706	127	0.699316	55	1.01845	60	0.639778	46	1.58902	101	0.374234	27	0.387113	24	0.103145	13	0.099236	11	1.24025	92	1.10087	75	0.792214	52	3.57238	219	1.84877	127	1.20521	79	0.609244	38	2.31607	144	0.846875	63
Solanum_lycopersicum_newGene_6139	--	0.042707	2	0.166079	8	0.263082	14	0.088716	5	0.290893	15	0.082546	4	0.038328	2	0.258865	7	0	0	0.036931	2	0	0	0.036236	2	0.077611	4	0.157486	10	0.23597	11	0	0	0.24267	13	0.348193	19	0.10356	6	0.214663	7	0.07762	4	0.229154	6	0.269048	12	0.391681	20
Solanum_lycopersicum_newGene_6145	--	0	0	0	0	0	0	0	0	0	0	0	0	0	0	0	0	0	0	0	0	0	0	0	0	0	0	0	0	0	0	0	0	0	0	0	0	0	0	0	0	0	0	0	0	0	0	0	0
Solanum_lycopersicum_newGene_6147	--	0	0	0	0	0.098248	2	0.192267	2	0	0	0	0	0	0	0.164004	2	0	0	0	0	0	0	0.376607	4	0.202667	2	0	0	0.487163	5	0	0	0	0	0	0	0	0	0	0	0	0	0	0	0.17157	2	0	0
Solanum_lycopersicum_newGene_6151	--	3.42421	94	10.3193	275	9.98591	308	9.54648	292	4.75788	143	14.2653	400	9.30541	281	18.755	579	3.21611	98	9.11957	287	10.7094	315	13.0818	419	3.55383	107	11.6246	385	13.3051	412	10.6806	320	4.6654	145	8.09258	246	7.933	229	7.57466	222	3.64747	111	8.77096	264	7.50272	221	11.5984	345
Solanum_lycopersicum_newGene_6153	--	0.337429	17	0.083698	4	0.751542	42	0.110428	7	0.581253	31	0.607998	31	0.576074	31	0	0	0.253402	14	0.378517	22	0.372293	20	0	0	0.386439	21	0.57202	34	0.636556	36	0.605708	33	0.156632	9	0.404979	22	0.447498	23	0.411205	22	0.107205	6	0.292556	16	0.525663	28	0.43158	23
Solanum_lycopersicum_newGene_6172	--	0	0	0	0	0	0	0	0	0	0	0	0	0	0	0	0	0.131207	2	0	0	0	0	0	0	0	0	0	0	0.423194	5	0	0	0	0	0	0	0.554544	7	0.113673	2	0	0	0	0	0.14004	2	0	0
Solanum_lycopersicum_newGene_6176	--	0	0	0	0	0	0	0	0	0	0	0	0	0	0	0	0	0	0	0.056044	1	0	0	0.307579	6	0	0	0	0	0.113699	3	0	0	0	0	0.152633	3	0	0	0.150162	3	0.219368	4	0	0	0.136427	3	0	0
Solanum_lycopersicum_newGene_6186	--	1.72092	46	3.32997	87	1.75657	54	5.64968	170	1.44701	43	6.0608	167	1.4432	43	8.02551	243	1.79727	53	3.95507	122	2.47059	72	8.33095	262	1.25028	37	4.2877	140	2.7678	84	4.03197	119	0.952079	29	3.95451	118	2.65891	76	4.88802	140	1.84284	54	6.52302	192	1.47892	43	3.17449	92
Solanum_lycopersicum_newGene_6187	--	0.344343	11	0.825255	26	0.4947	18	0.406967	15	0	0	0.932328	31	0	0	0.780154	29	0	0	2.12629	78	0.228279	8	0.967802	37	0.049918	2	0.790685	31	0.11114	5	0.265423	10	0.055571	2	0.677066	24	0.108744	4	1.00743	35	0	0	2.10038	74	0.584577	20	0.363347	13
Solanum_lycopersicum_newGene_619	--	10.3269	358	14.5578	495	10.129	398	9.16338	357	5.76402	220	10.9335	391	5.97399	231	4.56142	180	8.84194	337	17.9689	719	7.21743	272	10.0731	411	6.61751	252	10.8084	457	7.77869	307	7.50606	287	6.92085	273	13.2898	514	7.17154	264	9.85508	367	7.61759	290	11.1265	426	8.06786	303	9.10431	344
Solanum_lycopersicum_newGene_6205	--	0	0	0	0	0	0	0.326253	4	0.416024	5	0.177694	2	0	0	0	0	0	0	0	0	0	0	0	0	0	0	0	0	0	0	0	0	0	0	0	0	0	0	0	0	0	0	0	0	0	0	0	0
Solanum_lycopersicum_newGene_6209	--	0.406071	12	0	0	0.35689	12	0.031666	1	0.259746	8	0.069271	2	0	0	0	0	0.055983	2	0.309398	11	0	0	0	0	0	0	0	0	0.182855	6	0.404008	13	0.128506	5	0.361035	12	0	0	0	0	0	0	0	0	0	0	0	0
Solanum_lycopersicum_newGene_6214	--	7.08209	791	5.34405	466	7.021	734	5.96825	606	6.04919	703	6.49569	644	3.5867	454	4.61408	527	6.12406	730	7.59121	772	7.06514	847	3.8712	397	5.54987	622	6.75925	815	7.00823	877	6.33399	764	3.65107	517	6.35398	787	6.77055	725	4.50424	517	5.45757	662	4.83467	522	5.33209	593	5.01131	418
Solanum_lycopersicum_newGene_6222	--	2.28313	101	2.67945	114	1.96276	104	3.03067	154	1.72071	86	2.34551	110	2.20379	111	1.88419	99	1.26756	62	2.29776	123	1.42658	72	2.41084	125	1.30211	65	1.88261	107	2.54516	138	2.92331	149	1.94196	108	2.33194	119	2.05768	100	2.07861	106	1.39037	71	3.81393	191	1.92888	100	2.04888	106
Solanum_lycopersicum_newGene_6223	--	0.946227	39	1.85471	84	1.06928	53	2.87682	108	1.14836	49	1.94454	71	1.56915	64	2.59114	138	0.874289	38	2.55088	101	3.18455	122	2.80426	143	0.901078	51	3.28507	145	2.37449	127	2.60008	102	1.07774	45	1.76379	79	2.12599	79	2.89539	118	0.554438	31	2.43532	96	1.54852	57	2.89508	108
Solanum_lycopersicum_newGene_6239	--	0	0	0	0	0.060478	2	0	0	0	0	0.066233	2	0	0	0.172951	6	0	0	0.059166	2	0.248333	8	0.063775	3	0	0	0	0	0.120434	4	0	0	0.060218	2	0	0	0.208307	7	0	0	0	0	0	0	0.063156	2	0.183849	6
Solanum_lycopersicum_newGene_6241	--	0	0	0.391301	4	0	0	0	0	0	0	0.812202	7	0.360045	4	0	0	0	0	0	0	0	0	0	0	0	0	0.260322	3	0.136331	2	0.305671	3	0	0	0.171171	2	0	0	0	0	0.466924	5	0.193007	2	0	0	0.26063	3
Solanum_lycopersicum_newGene_6248	--	0	0	0	0	0	0	0.418346	6	0	0	0	0	0	0	0	0	0	0	0	0	0	0	0	0	0	0	0.258323	4	0	0	0	0	0.414784	6	0	0	0	0	0.292937	4	0	0	0.427606	6	0.145006	2	0	0
Solanum_lycopersicum_newGene_6258	--	0	0	0.391351	12	0.861701	28	0.559705	19	0.581304	19	0.625793	19	1.34328	43	0.79257	26	0.816825	26	0.090222	3	0.818343	26	1.02078	35	0.825488	27	0.96798	34	0.687878	23	0.662066	21	0.475341	16	1.26171	41	1.27881	39	0.746625	23	0.542571	18	0.777673	25	0.815544	26	1.09311	35
Solanum_lycopersicum_newGene_6266	--	9.13667	183	12.1693	237	12.3696	275	12.8654	290	8.23323	177	16.1855	326	14.8181	322	25.2326	561	8.24046	182	10.9268	253	17.9194	378	20.5792	473	11.5874	251	12.6254	302	30.9862	691	14.1508	303	13.156	293	15.9678	350	20.496	423	13.2031	282	11.4379	247	16.0748	349	14.2199	299	11.1185	235
Solanum_lycopersicum_newGene_6270	--	1.62082	44	1.20572	32	0.882357	27	0.51352	16	2.32954	69	1.37129	38	1.74492	52	0.86291	27	0.271113	8	0.813056	26	0.752931	22	0.675453	22	0.523017	16	1.57017	52	0	0	0.067868	3	1.11528	34	0.535031	16	0.704822	20	0.380771	11	0.420186	13	1.75756	52	0.915305	27	0.617978	19
Solanum_lycopersicum_newGene_6275	--	1.86184	79	0.947648	40	2.75315	132	3.48106	166	2.25088	105	3.29237	144	3.17431	150	4.50663	217	1.09053	51	2.1056	103	3.27601	151	3.05043	152	2.18358	102	3.51166	181	4.14339	200	4.6613	217	1.90152	92	5.18359	245	3.70132	166	3.44028	157	2.53933	119	2.41179	113	2.43739	112	4.52624	209
Solanum_lycopersicum_newGene_6276	--	0	0	0.329667	15	0.762927	41	0.035827	2	0.116383	6	0	0	0.47228	25	0.249222	14	0.07593	4	0.037363	2	0.313622	16	0.620901	34	0.231091	12	0	0	0.222092	12	0.075381	4	0.295354	16	0	0	0.651185	32	0	0	0.039264	2	0.188849	10	0.202337	11	0.038463	2
Solanum_lycopersicum_newGene_6278	--	0.220735	7	0.361576	11	0.389871	14	0.344814	12	0.144213	5	1.37639	44	0.218272	8	0.056833	3	0.319028	11	0.381387	14	0.752275	26	0.38409	15	0	0	0.387909	15	0.28249	10	0.058661	3	0.670886	24	0.187639	7	0.332734	11	0.060094	3	0.490509	17	0.525151	18	0.2527	9	0.200994	7
Solanum_lycopersicum_newGene_6280	--	3.10533	86	2.07981	57	1.20093	38	1.01592	32	3.05806	94	1.89144	55	1.22809	38	1.21362	39	2.03513	63	1.59338	52	1.45944	44	1.04066	34	1.57869	49	1.11824	38	1.41123	45	1.29923	40	2.18384	69	1.95906	61	1.28187	38	0.969529	29	2.92204	89	2.29399	71	0.718652	22	0.878488	27
Solanum_lycopersicum_newGene_6286	--	1.57559	303	2.51782	476	1.85863	406	1.0216	222	1.37667	292	2.47698	493	1.48764	319	1.32263	290	1.29556	275	2.86362	637	2.08942	437	1.53219	348	1.30009	276	2.41825	568	2.31764	509	1.73518	368	1.2409	273	1.84967	398	1.52739	312	1.96437	407	1.45759	309	2.87595	612	1.93027	403	2.60988	547
Solanum_lycopersicum_newGene_6298	--	0	0	0	0	0	0	0	0	0	0	0	0	0	0	0.316946	4	0.160841	2	0	0	0	0	0	0	0	0	0	0	0	0	0.230048	3	0	0	0	0	0	0	0	0	0	0	0	0	0	0	0	0
Solanum_lycopersicum_newGene_6300	--	3.93678	150	2.82309	106	2.67238	116	4.24489	182	2.57113	108	4.3669	172	2.70116	115	4.74975	206	2.32831	98	5.55741	245	3.56233	148	2.14476	97	2.33564	98	3.6135	168	4.02627	175	4.10691	173	1.71415	75	4.41484	188	3.09179	125	2.91863	120	3.32942	140	5.99705	253	3.85196	159	4.05228	169
Solanum_lycopersicum_newGene_6302	--	0.950664	35	1.17553	29	0.466073	12	0.185831	9	1.13537	43	0.962573	38	0.592974	19	0.475902	20	0.762897	25	1.08458	43	1.41531	47	1.27333	53	1.21655	41	0.933706	36	0.918592	30	0.918045	29	2.3472	76	0.730395	26	1.11546	44	0.794298	29	1.58099	50	1.61176	48	0.947008	31	0.581921	19
Solanum_lycopersicum_newGene_6307	--	0	0	0	0	0.435223	4	0	0	0	0	0	0	0	0	0	0	0	0	0	0	0	0	1.24754	11	0	0	0	0	0	0	0	0	0	0	0	0	0	0	0	0	0	0	0	0	0	0	0	0
Solanum_lycopersicum_newGene_6312	--	11.5566	609	10.2648	573	11.3075	652	17.5527	910	13.4277	739	23.3075	1200	21.3208	1149	14.7739	893	9.91186	520	20.9162	1258	24.3933	1346	11.9428	746	17.5896	961	14.4187	956	41.3239	2606	21.5343	1155	20.4149	1154	22.5852	1202	27.6234	1394	18.8749	988	14.8178	855	23.4542	1362	22.9804	1205	21.2276	1079
Solanum_lycopersicum_newGene_6314	--	0.800045	53	0.435308	36	1.54307	115	1.74864	129	1.04275	75	1.55427	105	0.795753	58	0.865103	81	0.323801	24	2.50964	238	2.20705	169	0.916649	89	0.848844	73	1.82416	146	3.99169	326	1.05735	76	1.17257	88	1.64727	151	1.94755	167	1.54576	135	0.5246	38	1.15813	84	3.30438	247	1.73634	124
Solanum_lycopersicum_newGene_6315	--	2.14781	136	3.08319	192	1.27514	92	2.27381	162	1.0084	71	2.82033	185	2.67637	189	1.92098	139	1.69206	118	3.4309	251	2.35111	162	2.32049	173	1.59947	112	2.30078	178	3.20146	231	2.29794	161	1.3205	96	3.57698	253	2.09432	141	1.431	98	0.919677	65	3.51193	246	1.70493	117	1.62933	113
Solanum_lycopersicum_newGene_6320	--	0	0	0.059387	3	0.303411	17	0.098139	6	0.208384	11	0	0	0.217421	12	0.074742	5	0.653128	34	0.359772	20	0.673797	35	0	0	0.539127	28	0	0	0.389652	21	0.284213	15	0.186504	11	0.038042	2	0.198085	10	0.078898	4	0.153605	8	0.651958	34	0.256918	14	0.07805	5
Solanum_lycopersicum_newGene_6322	--	0.365937	18	1.25861	66	0.495319	30	0.756283	38	0.669017	37	1.39252	71	0.815814	49	0.967439	53	0.401901	24	0.913125	47	0.536851	31	0.95334	54	0.468015	23	1.13397	65	0.948646	58	0.789924	47	0.417709	26	1.80183	93	0.485685	28	0.680581	38	0.322404	16	1.59207	81	0.701181	41	0.899138	49
Solanum_lycopersicum_newGene_6324	--	0.173342	4	0.448501	13	0.0902	3	0.197335	7	0.147211	5	0.539285	13	0	0	0.492511	16	0.56679	15	0.116272	2	0	0	0.498909	17	0	0	0.694508	21	0.111154	4	0.291242	10	0	0	0.588837	17	0	0	0.073117	3	0	0	0.236307	8	0.138592	5	0.15117	5
Solanum_lycopersicum_newGene_6330	--	0.820115	18	1.60245	35	0.811302	21	1.00798	25	0.901552	22	1.84112	42	0.655547	16	1.2709	32	0.702669	17	1.90446	49	1.24611	30	1.76253	46	0.819456	20	0.307977	9	1.08983	28	0.323688	8	0.584795	15	0.771075	19	0.690639	17	1.57323	38	0.471697	12	1.33434	33	0.825708	20	1.45828	35
Solanum_lycopersicum_newGene_6331	--	0.853427	109	1.31887	137	3.96353	341	0.630554	90	2.12732	225	2.74267	359	1.65139	38	2.12506	125	1.05196	70	3.44555	265	5.05972	444	1.8453	103	2.55186	281	2.41729	374	4.17004	328	2.00248	280	0.868449	77	1.15854	100	4.234	408	1.6767	229	1.92522	142	2.36693	243	1.67195	177	2.71615	375
Solanum_lycopersicum_newGene_6333	--	0.639119	23	0.716645	25	0.585143	24	1.10091	44	0.527684	21	0.63644	24	0.87232	35	2.03463	82	0.138339	6	1.33279	55	0.391132	15	4.20046	175	0.638457	25	0.995366	43	0.928308	38	1.50387	59	0.550596	23	1.5828	63	0.907386	34	1.06275	41	0.198564	8	1.91947	75	1.42157	55	1.60454	62
Solanum_lycopersicum_newGene_6335	--	0	0	0	0	0	0	0	0	0	0	0	0	0	0	0	0	0.446952	4	0	0	0	0	0	0	0	0	0	0	0.524961	5	0	0	0	0	0	0	0.098717	1	0	0	0	0	0.292134	3	0	0	0	0
Solanum_lycopersicum_newGene_6336	--	0	0	0.12489	3	0	0	0.162375	3	0	0	0.287502	5	0.239551	5	0	0	0	0	0	0	0.135708	3	0	0	0	0	0.189601	4	0	0	0.278091	6	0.143278	3	0.543777	10	0.346677	7	0.052006	1	0	0	0	0	0.061742	2	0.112541	3
Solanum_lycopersicum_newGene_6337	--	25.158	318	36.6282	454	47.7352	684	28.451	405	13.3449	186	31.4144	410	30.8865	435	27.1799	391	23.4846	327	44.0827	644	46.593	640	19.4631	290	27.8501	387	42.9439	662	42.6541	614	32.6803	455	24.2238	349	44.5863	630	26.331	353	27.9498	380	30.9557	430	49.1156	686	30.7183	421	39.6324	546
Solanum_lycopersicum_newGene_6340	--	2.99083	99	2.53482	82	1.50247	56	1.9445	72	1.74744	64	2.15435	73	2.04632	75	2.03495	76	1.61322	59	2.53118	96	2.51185	89	2.63834	102	1.62108	59	1.63075	65	2.5393	95	1.60731	58	1.3159	49	1.78453	65	1.61672	57	2.41344	85	2.06912	75	3.18238	116	1.69469	60	1.87842	68
Solanum_lycopersicum_newGene_6345	--	4.01802	269	213.517	13990	11.9934	909	0.142815	11	3.40675	251	7.09007	489	4.14942	309	0.026342	3	2.95207	218	4.75821	368	0.406186	30	1.73184	137	0.786127	58	3.39983	277	0.099732	8	0.244335	18	26.7094	2032	0.666477	50	0.619597	44	0.32563	24	12.8146	941	27.2664	2012	0.876212	64	0.03877	3
Solanum_lycopersicum_newGene_6346	--	0.148028	5	14.9077	428	0.123247	5	0	0	0	0	0.123374	4	0.089217	3	0	0	0.072225	3	0.037146	2	0	0	0	0	0	0	0.045902	2	0	0	0	0	0.104301	4	0	0	0	0	0	0	0.065867	3	0	0	0	0	0	0
Solanum_lycopersicum_newGene_6348	--	0.217236	20	0.616226	55	0.90888	94	0.688897	71	0.32435	33	2.00454	188	1.04148	105	0.547939	57	0.24457	25	2.3116	242	1.74777	172	0.705134	76	0.692322	69	1.54883	172	1.63431	169	1.1707	117	0.191834	20	1.30021	132	2.32463	224	1.52268	149	0.109348	11	2.19647	220	2.04526	201	1.52409	151
Solanum_lycopersicum_newGene_6349	--	0	0	0	0	0.081553	4	0	0	0.042073	3	0.044806	3	0	0	0.08122	4	0.145321	7	0	0	0.167405	8	0.235636	13	0.057205	3	0.113788	7	0.324803	17	0.041986	3	0.121804	7	0.000844	1	0	0	0.075367	4	0.131514	7	0.251139	13	0.087286	5	0	0
Solanum_lycopersicum_newGene_6351	--	0.386577	18	0.735586	33	0.199812	11	0.5592	29	0.247272	13	0.274834	13	0.273228	14	0.234474	13	0.595626	30	1.07032	57	0.304114	16	0.24814	14	0.144918	8	0.823087	46	0.588074	31	0.39038	20	0.34096	18	0.738763	38	0.411615	20	0.603655	30	0.310117	16	1.09723	56	0.394822	20	0.524969	27
Solanum_lycopersicum_newGene_6355	--	1.78698	267	0.438632	65	1.87621	319	0.443701	75	1.55361	256	1.39803	216	1.81993	303	0.053558	10	2.76439	455	1.16699	202	3.14736	512	0.045458	9	2.76341	455	1.39158	254	1.78369	304	2.33793	385	4.09647	698	1.97254	330	2.41093	383	1.65313	266	1.24575	205	0.490628	82	2.04222	331	2.18398	356
Solanum_lycopersicum_newGene_6357	--	0.367727	26	0.580277	41	0.990097	80	0.42703	34	0.165717	13	0.778619	57	0.818398	65	0.750586	61	0.268452	21	0.494884	41	0.984357	76	1.15696	97	0.215098	17	0.742741	64	1.80774	146	0.699589	55	0.247774	20	1.1273	89	0.566054	43	0.684616	52	0.190663	15	0.792943	62	0.912632	70	0.337316	26
Solanum_lycopersicum_newGene_6364	--	0.507407	27	0.643706	60	0.283976	18	0.1983	10	0.265875	18	0.335523	18	0.301313	13	0.094412	9	0.35418	36	0.257658	22	0.08892	8	0.334815	17	0.288561	23	0.250638	22	0.193294	16	0.563044	17	0.983408	114	0.200754	14	0.864806	42	0.219386	26	0.6167	30	0.330475	28	0.117149	14	0.116976	14
Solanum_lycopersicum_newGene_6366	--	0	0	0	0	0	0	0	0	0	0	0	0	0	0	0	0	0	0	0	0	0.187752	4	0	0	0	0	0	0	0.022214	1	0	0	0	0	0	0	0	0	0	0	0	0	0	0	0	0	0	0
Solanum_lycopersicum_newGene_6369	--	3.67806	136	3.73047	130	2.84334	122	2.53758	113	4.7758	208	4.77287	195	2.84921	126	3.47761	156	6.47228	270	0.220452	11	5.54639	209	14.7621	658	5.69571	248	3.25028	146	1.65536	66	1.99767	87	7.67328	332	3.44729	138	4.70632	197	4.23108	180	5.16833	209	5.8591	256	2.65178	114	1.54763	59
Solanum_lycopersicum_newGene_6370	--	3.11593	226	2.08266	199	5.26202	404	4.70781	482	4.49643	315	7.85717	664	5.19231	414	6.44524	686	3.56042	286	5.08815	558	4.69935	538	5.71217	479	5.17493	378	8.08213	815	7.03809	723	3.30231	250	3.60366	299	5.30187	581	7.20748	633	6.33952	596	2.49366	235	7.87258	721	2.86888	301	9.4021	851
Solanum_lycopersicum_newGene_6372	--	0.239127	3	0.500359	5	0	0	0.135337	2	0.079884	1	0	0	0	0	0	0	0	0	0.193679	3	0	0	0	0	0.09165	1	0.660686	8	0	0	0	0	0	0	0	0	0	0	0	0	0	0	0	0	0	0	0	0
Solanum_lycopersicum_newGene_6375	--	1.62369	101	2.59322	165	0.748742	88	1.50446	120	1.54838	133	2.92343	192	1.27289	123	2.44275	171	1.25554	95	2.99036	262	1.14055	106	1.08874	82	1.68181	133	1.6064	160	2.11618	127	1.35736	99	1.4239	147	1.68895	146	1.45544	107	1.89254	174	0.771522	74	2.41989	203	1.31577	103	1.74829	139
Solanum_lycopersicum_newGene_6377	--	0.518144	21	0.502803	20	1.53527	70	0.823387	37	0.647608	29	1.48001	61	0.680349	31	0.221422	10	0.662305	29	0.8924	41	1.00902	44	0.599198	29	0.450421	20	0.711536	35	0.964723	44	1.14279	51	0.204981	10	1.42106	64	1.69552	72	0.719091	31	0.539485	24	0.44134	20	1.56198	68	0.790289	35
Solanum_lycopersicum_newGene_6383	--	2.16623	43	13.6222	260	2.2617	50	3.51649	77	3.01908	65	4.61726	93	1.83334	40	3.03178	67	4.22089	91	4.29071	97	2.0738	44	5.13746	118	4.45658	96	4.02599	96	2.19852	49	4.37509	94	11.805	261	6.15355	134	2.66462	55	6.16164	129	5.50319	118	8.14017	175	1.73158	37	2.65644	57
Solanum_lycopersicum_newGene_6384	--	7.73374	191	6.37993	155	14.8126	415	9.97256	277	14.9169	405	1.4275	37	15.039	414	19.7898	556	5.80142	158	4.08328	117	23.0758	619	24.8905	724	13.9667	380	1.85543	56	11.2411	317	7.70939	210	8.74376	246	1.75367	49	14.5614	382	9.57375	255	9.34563	254	3.59126	98	18.1272	485	14.6478	394
Solanum_lycopersicum_newGene_6387	--	5.98725	832	7.40472	795	7.47484	869	6.31137	781	5.51025	723	8.20928	512	10.9392	1282	15.6233	1177	3.95242	531	5.12771	1049	11.3283	1389	3.42373	649	7.60906	857	3.74878	779	8.43357	1131	4.49507	401	5.91887	699	4.49075	517	11.6217	1356	6.23411	1110	6.999	843	3.52941	546	6.97628	891	5.51014	1084
Solanum_lycopersicum_newGene_6388	--	0.14193	4	0.419743	9	0	0	0	0	0.10709	3	0.272806	7	0.09942	3	0	0	0	0	0	0	0	0	0	0	0	0	0.05246	2	0	0	0	0	0	0	0.190813	5	0	0	0	0	0	0	0.444726	11	0	0	0	0
Solanum_lycopersicum_newGene_6393	--	0.079416	2	0.249779	6	0.513225	15	0.725783	20	0.506804	14	1.63607	42	0.390456	11	0.781459	22	0.225329	7	1.02296	29	1.22591	33	0.907299	27	0.268481	8	0.4837	15	0.974067	28	0.393962	11	0.270272	8	0.513769	15	0.918823	24	0.461683	13	0.057895	2	1.03279	28	0.375874	10	0.590311	16
Solanum_lycopersicum_newGene_6409	--	0	0	0	0	0.246389	8	0	0	0.102304	3	0.486626	13	0.157925	5	0	0	0	0	0	0	0.058764	2	0	0	0	0	0.121536	4	0.066803	2	0.105864	3	0.142274	5	0.2523	8	0.14623	4	0.285497	8	0	0	0	0	0.167708	5	0.360871	11
Solanum_lycopersicum_newGene_6424	--	0.897346	31	1.3348	45	0.839742	33	0.818028	32	0.689643	26	1.28703	46	1.30242	50	1.70404	66	0.53004	20	2.46145	97	2.14124	80	1.22244	49	0.672225	26	1.33786	56	2.06629	81	0.673716	26	1.62555	63	0.674273	26	1.13601	41	1.37401	51	0.886705	34	2.43918	92	0.982566	37	1.30556	49
Solanum_lycopersicum_newGene_6439	--	0	0	0	0	0	0	0	0	0	0	0	0	0	0	0	0	0	0	0	0	0	0	0	0	0	0	0	0	0	0	0	0	0	0	0	0	0	0	0	0	0	0	0	0	0	0	0	0
Solanum_lycopersicum_newGene_6446	--	1.96258	51	3.86664	98	1.19664	35	1.37178	40	1.92832	55	3.63428	97	1.8741	54	1.88026	55	0.690877	20	2.74643	82	1.26798	36	4.16786	126	2.12122	60	3.4033	107	1.18235	35	0.921495	26	1.26803	37	1.49407	43	1.23011	34	2.47571	69	1.11405	32	4.49378	128	2.29832	64	1.75739	49
Solanum_lycopersicum_newGene_6449	--	2.64863	180	4.80119	307	2.52595	195	2.51621	180	2.52646	187	3.12194	219	3.83049	289	2.51079	148	1.5602	117	3.13266	243	3.8784	284	3.64204	258	2.57592	192	1.35294	111	2.7	209	2.50285	182	2.98334	227	2.45599	186	4.9803	298	2.32723	168	2.88344	215	3.71401	271	4.52327	330	1.65843	121
Solanum_lycopersicum_newGene_6456	--	7.39469	312	0.664978	29	1.48914	74	3.16227	154	4.83903	230	1.02353	49	1.77686	85	3.43283	169	7.85199	373	2.6327	132	0.936962	45	3.60215	181	5.55575	269	1.52787	85	2.93319	150	0.952895	47	9.0454	442	1.05029	53	3.07857	142	1.93082	87	5.41174	255	2.6607	128	2.09612	105	2.21321	102
Solanum_lycopersicum_newGene_6457	--	0	0	0.441895	4	0.289935	3	0	0	0.100613	2	0	0	0	0	0	0	0	0	0	0	0	0	0	0	0	0	0	0	0	0	0	0	0	0	0	0	0	0	0	0	0.402345	4	0	0	0	0	0	0
Solanum_lycopersicum_newGene_6462	--	0.189896	16	0.572209	38	0.239261	17	0.158994	6	0.201609	15	0.429863	33	0.287074	27	0.669019	47	0.165941	13	1.33309	96	0.09933	8	0.893479	43	0.049641	5	1.16171	107	0.255537	21	0.823761	65	0.291899	20	0.984397	71	0.213624	20	0.276773	20	0.075273	7	0.861758	67	0.549153	35	0.800585	50
Solanum_lycopersicum_newGene_6463	--	1.62997	88	3.22201	172	2.47736	166	3.1342	213	1.44303	86	4.84341	293	4.39958	269	3.79643	243	0.787371	62	4.933	311	8.29573	544	6.82002	475	1.61338	97	4.37307	322	7.11522	437	2.2276	156	2.46371	152	3.68994	253	3.43894	233	2.77856	178	2.31139	132	5.35218	352	1.77713	156	3.64925	219
Solanum_lycopersicum_newGene_6466	--	2.1666	73	0.920932	31	2.81684	108	5.14367	194	1.29312	48	1.0984	39	4.64449	174	3.9403	151	0.814596	31	0.575764	23	4.2576	156	2.08304	83	1.21089	45	0.751711	31	2.51428	97	4.58599	170	0.905115	35	2.12147	80	4.08705	146	3.11096	113	0.521588	20	0.63078	24	4.8505	177	3.2335	119
Solanum_lycopersicum_newGene_6468	--	0.442662	21	0.081499	5	0.439108	23	0	0	0.22821	13	0.195659	11	1.03738	53	0.060006	4	0.258679	15	0.182814	8	0.725693	40	0.384491	18	0.527279	28	0.101573	5	1.56302	78	0	0	0.46296	25	0.106681	7	1.05192	57	0.199732	11	0.176699	10	0.119966	7	0.70946	29	0.209967	12
Solanum_lycopersicum_newGene_6470	--	0.138225	5	0	0	0.034254	2	0.136025	6	0	0	0	0	0	0	0	0	0	0	0	0	0.106264	4	0	0	0	0	0.047347	2	0	0	0.189726	8	0	0	0.27309	11	0.136782	6	0.385254	15	0.04262	2	0.104498	4	0.470204	18	0.079538	4
Solanum_lycopersicum_newGene_6473	--	0	0	0.116531	6	0.636947	26	0.275824	17	0.110676	4	1.05664	39	0.889101	40	1.6239	90	0.066783	3	0.156507	10	1.10651	54	1.02605	49	0.118654	7	0.535814	30	1.26513	76	0.232778	14	0.286482	18	1.93276	78	0.340626	19	1.73327	79	0.104095	6	0.303288	18	0.376301	22	0.624598	36
Solanum_lycopersicum_newGene_6474	--	0.177974	3	0	0	0	0	0	0	0	0	0.315192	6	0.011482	1	0	0	0	0	0.722312	14	0	0	0	0	0.228331	4	0.131538	3	0	0	0	0	0	0	0.161668	3	0	0	0	0	0.082934	2	0.088407	2	0.121164	3	0	0
Solanum_lycopersicum_newGene_6475	--	0	0	0	0	0.051558	2	0.061007	2	0.126308	5	0	0	0.168026	6	0	0	0.062293	2	0.178092	6	0.282397	9	0	0	0	0	0	0	0	0	0	0	0.113542	4	0	0	0.332625	11	0.127586	4	0.187154	6	0	0	0.244946	8	0.200567	7
Solanum_lycopersicum_newGene_6477	--	0	0	0.29528	3	0	0	0	0	0	0	0	0	0	0	0	0	0	0	0	0	0	0	0	0	0	0	0	0	0	0	0	0	0	0	0	0	0	0	0	0	0	0	0	0	0	0	0	0
Solanum_lycopersicum_newGene_648	--	3.43371	113	1.93628	63	4.11175	153	2.29992	85	2.59338	94	3.94336	134	3.76654	138	8.26285	307	3.25084	117	2.76202	105	4.28956	153	4.89887	189	3.05803	110	4.08967	163	11.4455	427	4.60875	166	2.53455	95	4.43065	162	4.57101	159	2.62011	93	2.96916	107	4.22511	153	2.67953	95	3.53762	126
Solanum_lycopersicum_newGene_6481	--	35.9706	2749	24.0269	1803	12.8447	1114	16.3857	1409	50.7859	4269	35.5423	2806	24.6643	2100	16.1298	1403	52.706	4438	28.3344	2504	23.9327	1989	17.2701	1556	50.977	4287	30.7698	2869	23.7196	2067	19.4884	1642	28.9354	2521	35.024	2992	21.1398	1714	23.6409	1944	37.3141	3138	33.5676	2837	21.8894	1812	17.6768	1472
Solanum_lycopersicum_newGene_6485	--	0.946856	53	0.569748	31	1.85775	117	1.04621	66	0.642391	40	0.943326	54	1.08702	67	0.346601	22	0.448928	28	0.944638	61	1.36771	83	0.08137	6	0.784342	48	0.9567	65	1.22197	77	1.40378	86	0.744827	47	1.26178	78	1.29867	77	1.28413	77	0.210393	13	0.358054	22	1.31641	79	1.26238	77
Solanum_lycopersicum_newGene_6492	--	0.374998	10	0.306237	8	0.576343	17	0.105872	4	0.112145	4	1.43757	39	0.10309	3	0.135983	4	0.587849	17	0.342993	11	0.611047	18	0.200445	7	0.330799	10	0.860852	28	0.760621	23	0.665014	19	0.53373	16	1.09424	32	0.929175	26	0.518833	15	0.350638	10	0.947242	28	0.800717	23	1.14486	33
Solanum_lycopersicum_newGene_6494	--	0.286815	14	0.235215	11	6.18705	302	1.34599	67	0.666967	33	0.43824	21	9.86492	476	2.72968	134	0.201784	10	0	0	17.0982	807	2.12999	111	0.491701	24	0.694511	38	37.7759	1875	2.03921	97	2.0088	101	0.237668	12	5.41845	251	1.45037	69	0.828935	42	1.00724	49	4.79068	228	3.96758	188
Solanum_lycopersicum_newGene_6495	--	0.738598	26	0.955319	33	0.406132	17	1.03725	41	0.359288	14	2.6328	95	0.57211	23	1.01641	41	0.456556	18	1.66705	68	0.99614	38	1.30721	54	0.536211	21	1.36308	58	0.439751	18	1.59331	62	0.627254	25	1.59342	62	0.83641	31	1.14122	43	0.99037	38	1.55604	60	0.889093	34	1.27591	49
Solanum_lycopersicum_newGene_6497	--	0	0	0	0	0.087076	1	0	0	0	0	0	0	0	0	0	0	0	0	0	0	0	0	0	0	0	0	0	0	0	0	0	0	0	0	0	0	0.183802	2	0	0	0	0	0	0	0	0	0	0
Solanum_lycopersicum_newGene_6499	--	7.74818	1219	6.71523	1038	8.1005	1447	6.81016	1206	7.42523	1286	10.4474	1698	6.3182	1108	6.97759	1249	6.69179	1161	15.9538	2903	9.28073	1588	5.43277	1008	7.59452	1315	9.07406	1742	9.03083	1620	7.69753	1335	4.71582	846	11.5104	2024	8.41016	1404	7.35425	1245	5.83484	1011	10.506	1828	7.38574	1259	6.77863	1162
Solanum_lycopersicum_newGene_6501	--	0.162845	6	0.22821	9	0.412996	18	0.144679	6	0.75814	31	0.212133	8	0.295247	13	0.219432	10	0.199014	9	1.47727	63	0.558331	23	0.483988	21	0.049821	2	0.138556	7	0.441835	19	0	0	0.15554	7	0	0	0.308121	12	0.095943	4	0.447721	18	0.04371	2	0.373548	15	0.10064	4
Solanum_lycopersicum_newGene_6502	--	4.78745	235	8.79194	423	12.6601	703	13.0895	721	5.37731	290	20.9782	1060	8.68253	474	12.4657	694	5.1594	279	18.4061	1041	9.47805	504	10.4874	605	5.73664	309	16.2262	969	13.6086	759	11.2111	605	5.24233	293	13.8656	758	8.64248	449	9.28946	489	6.0886	328	15.3713	832	10.7082	568	10.4761	559
Solanum_lycopersicum_newGene_6503	--	0.702871	12	2.2335	38	0.206632	4	0.383528	8	0.392294	8	0.794309	14	0.2105	4	0.412266	8	0.478522	9	0.81131	17	0.646354	12	0.994399	20	0.460698	9	1.15259	24	1.54306	31	0.530841	10	0.529796	11	0.209485	4	0.717978	13	0.33602	7	0.746015	15	0.53168	11	0.427597	8	1.29011	24
Solanum_lycopersicum_newGene_6509	--	0	0	0	0	0.101863	4	0.39865	15	0	0	0.29994	10	0.055838	2	0	0	0	0	0	0	0.442843	16	0.111309	5	0	0	0.06611	3	0.087146	4	0	0	0	0	0.060746	3	0	0	0.404715	14	0	0	0.056264	2	0.171527	6	0	0
Solanum_lycopersicum_newGene_6517	--	0.179474	2	0.545025	6	0.792928	10	0.544347	7	0.37768	5	0.145499	2	0.321613	4	0	0	0.328414	4	0	0	0.414966	5	0	0	0.993802	12	0.408355	6	0	0	0.589776	7	0.320615	4	0.555266	7	0.43643	5	0.581371	7	0	0	0	0	0.700193	9	1.02996	12
Solanum_lycopersicum_newGene_6554	--	0	0	0	0	0	0	0	0	0.087295	3	0	0	0.057781	2	0	0	0	0	0.223071	8	0.117176	4	0	0	0	0	0	0	0	0	0	0	0	0	0	0	0	0	0	0	0.143235	5	0	0	0.417393	15	0	0
Solanum_lycopersicum_newGene_656	--	0	0	0	0	0	0	0	0	0	0	0	0	0	0	0.274157	4	0	0	0	0	0	0	0	0	0	0	0	0	0	0	0	0	0	0	0	0	0	0	0.095284	2	0	0	0	0	0	0	0	0
Solanum_lycopersicum_newGene_6576	--	0.715927	107	0.54613	70	0.633381	94	0.889868	153	0.497459	88	0.43308	58	0.322598	47	0.129257	20	1.35775	233	0.472115	72	2.05104	349	0.454233	83	1.19109	198	1.57351	300	0.461639	69	0.346182	50	0.501163	91	1.06751	172	1.55098	265	1.31639	226	0.477277	76	0.880096	145	0.837077	131	0.748334	128
Solanum_lycopersicum_newGene_6592	--	10.9	625	20.4223	1131	7.75825	521	15.578	1016	8.16504	550	14.2589	890	10.3449	705	9.57746	631	8.23687	580	17.3652	1150	11.4513	731	12.232	693	9.26437	640	13.4493	987	8.92055	619	11.1343	792	8.85869	619	11.784	783	11.2594	733	13.2625	879	11.1529	733	17.9524	1121	11.7666	791	12.3651	816
Solanum_lycopersicum_newGene_6593	--	0	0	0	0	0	0	0.273698	5	0	0	0	0	0	0	0	0	0	0	0	0	0	0	0	0	0.046593	1	0	0	0	0	0	0	0.586725	9	0	0	0	0	0.211252	3	0	0	0	0	0	0	0	0
Solanum_lycopersicum_newGene_660	--	1.90366	57	0.983835	27	1.59666	55	0.494774	17	1.40704	45	0.713612	23	0.711891	24	0.262397	9	1.80692	57	1.16513	41	1.35772	45	0.40356	15	1.88114	63	1.48595	53	1.12772	39	0.914719	31	0.796213	28	1.25324	43	1.41919	46	0.756962	25	1.77756	59	0.875215	27	1.02845	34	1.69327	55
Solanum_lycopersicum_newGene_6604	--	0	0	0.553664	67	0.306288	43	1.10298	117	0.542381	74	2.06261	210	0.512498	54	0.550798	58	2.30519	194	5.43867	448	1.50587	115	1.68007	113	0.445536	61	3.34649	322	0.967948	87	2.93817	234	1.20275	169	2.2383	267	0.438905	58	0.969244	128	0.889409	120	4.17653	299	1.11597	71	1.97108	165
Solanum_lycopersicum_newGene_6611	--	0.103153	2	0.099684	2	0.176993	4	0.30755	7	0	0	0.099856	2	0.092576	2	0.242793	6	0.178921	4	1.60563	37	0.089391	2	0.525143	12	0	0	0	0	0	0	0	0	0.142062	4	0	0	0.193785	4	0.499529	11	0.374335	8	0.400598	9	0.090195	2	0.282267	6
Solanum_lycopersicum_newGene_6613	--	1.40825	28	1.28466	24	0.845692	19	0.47128	11	1.48989	33	1.30611	26	1.44204	30	0.28193	8	1.52198	34	0.138242	4	0.875514	20	0.11912	4	1.70737	34	1.64444	36	0.400146	10	0.475131	11	1.50112	35	0.387376	9	1.53583	32	0.819489	19	1.22753	25	0.56148	13	0.557048	14	0.183519	4
Solanum_lycopersicum_newGene_6614	--	7.83266	287	2.03438	74	3.99487	167	5.40008	223	6.26851	253	1.22473	47	6.1315	251	8.01748	334	3.81553	154	2.88992	123	6.06452	242	3.97408	172	6.07451	245	1.6948	76	8.87782	371	3.09919	126	2.98725	125	3.29016	135	7.38988	288	3.49673	138	4.95216	200	2.15038	88	4.29229	171	2.44436	98
Solanum_lycopersicum_newGene_662	--	0.647129	55	0	0	0.472237	45	0.0423	4	0.65454	61	0.069425	6	0.306603	29	0	0	0.362417	34	0.057473	6	0.292076	27	0	0	0.560796	52	0	0	0.744319	71	0.064258	6	0.094225	9	0.064303	7	0.678863	61	0.271062	25	0.334573	31	0	0	0.463615	42	0.065965	7
Solanum_lycopersicum_newGene_6625	--	0.075295	3	0	0	0	0	0.34715	11	0.068442	3	0	0	0.135149	4	0.825174	25	0	0	0	0	0	0	0.287491	9	0.17104	5	0	0	0.264187	8	0.409804	13	0.132097	4	0.774652	24	0.352802	10	0.629487	18	0.205273	7	0.088063	3	0.346584	10	0.206614	6
Solanum_lycopersicum_newGene_6632	--	6.05783	931	4.46987	795	3.29848	587	6.3688	1013	5.55529	847	3.70066	806	6.47311	1080	7.36179	517	5.26952	1037	4.46708	1003	5.02072	1168	2.98891	246	3.78888	520	4.51334	731	5.8612	907	4.52044	964	4.12806	789	5.71378	1006	3.82974	619	5.72322	1114	4.08888	809	7.80178	1260	6.1031	1106	6.5339	1049
Solanum_lycopersicum_newGene_6637	--	0	0	0	0	0	0	0	0	0	0	0	0	0	0	0	0	0	0	0	0	0	0	0	0	0	0	0	0	0	0	0.232391	2	0	0	0	0	0	0	0	0	0	0	0	0	0	0	0	0
Solanum_lycopersicum_newGene_664	--	0.617806	26	0.823756	33	1.89128	85	2.89797	123	0.862089	38	2.35943	87	1.62037	72	2.34057	107	0.980627	43	2.76341	123	1.18011	52	1.46362	70	1.70219	75	2.97287	133	2.07398	94	1.89668	84	0.744644	35	2.44145	106	2.28431	90	1.59658	69	1.45294	60	1.48454	66	2.48249	107	2.34626	86
Solanum_lycopersicum_newGene_6647	--	1.0513	30	0.140233	4	0.843761	27	0.127713	5	1.1683	36	0.715624	21	1.09757	35	1.02905	33	0.762632	24	0.730811	24	0.986825	30	0.479805	16	0.817643	26	0.738806	26	1.0097	33	1.02062	32	0.493846	16	0.87917	28	0.825028	25	0.506588	16	1.59533	50	0.250364	8	1.22787	38	0.593341	19
Solanum_lycopersicum_newGene_6648	--	9.879	258	10.4029	267	14.5608	432	11.478	337	9.42468	271	20.0615	541	10.6118	309	7.40938	220	9.0502	261	19.4541	587	11.5648	329	5.63826	174	0.433753	13	19.9966	637	10.3373	308	16.5669	477	9.26585	276	17.0868	499	14.5007	402	16.263	457	8.8291	254	12.9985	332	16.7584	474	20.8099	477
Solanum_lycopersicum_newGene_665	--	0.493258	19	0.355894	14	0.401316	18	0.460092	20	0.500377	22	0.692074	28	0.42837	19	0.586971	26	0.472164	20	0.359096	16	0.498046	21	0.725144	33	0.400795	17	0.580713	28	0.606329	27	0.6877	30	0.503658	22	1.1157	48	0.604904	25	0.656258	28	0.163634	7	0.451173	20	0.921702	39	0.770106	33
Solanum_lycopersicum_newGene_6651	--	0	0	0.124374	3	0	0	0	0	0	0	0.531981	9	0	0	0.087866	2	0	0	0	0	0	0	0	0	0	0	0	0	0	0	0	0	0	0	0	0	0.115082	3	0.113483	3	0.417645	8	0	0	0	0	0	0
Solanum_lycopersicum_newGene_6652	--	0.062415	5	0.657656	29	1.00452	34	0.583371	24	0.488686	34	0.774592	11	0.860729	24	0.39686	29	0.365641	15	0.222131	4	0.49431	25	0.143428	11	0.055956	4	0.706039	26	0.485928	22	0.520753	17	0.078201	6	0.434551	27	0.417736	25	0.237773	17	0.19483	14	0.084663	7	0.622447	15	1.19418	46
Solanum_lycopersicum_newGene_6656	--	13.5402	547	16.4716	725	12.0587	649	16.289	720	8.99796	487	13.8772	928	13.0358	552	5.42896	686	10.9438	604	11.247	946	15.7688	726	14.6903	652	14.1764	569	13.8702	873	14.9121	675	14.8326	707	13.3838	616	15.4227	852	17.4801	714	18.5393	786	13.5303	625	12.4926	816	11.615	622	13.3014	697
Solanum_lycopersicum_newGene_6658	--	0.851275	108	0.570955	72	1.03916	150	0.282124	41	0.541696	76	1.86637	245	1.18287	167	0.069372	10	1.24505	174	1.46536	215	0.986995	136	0.013395	2	1.17629	165	1.61337	250	0.703921	102	1.66489	233	1.44126	209	2.5459	361	0.825789	112	1.74888	239	0.647716	91	0.971683	137	1.07061	147	2.1924	303
Solanum_lycopersicum_newGene_6667	--	0	0	0	0	0	0	0	0	0	0	0	0	0	0	0	0	0	0	0	0	0	0	0	0	0	0	0	0	0	0	0	0	0	0	0	0	0	0	0	0	0	0	0	0	0	0	0	0
Solanum_lycopersicum_newGene_6668	--	5.63373	635	2.1135	207	7.25955	1159	2.59396	284	3.53133	361	4.02435	447	6.58768	1036	1.9827	160	3.61305	469	3.42633	429	0.546571	30	3.75089	623	7.28417	1069	3.81447	571	2.48569	338	3.81015	478	2.164	315	7.44196	946	4.12871	493	3.85112	470	1.1776	55	3.20097	300	5.0167	574	0.136733	11
Solanum_lycopersicum_newGene_6669	--	0	0	0	0	0	0	0	0	0	0	0	0	0	0	0	0	0	0	0.774672	19	0.293267	7	0	0	0	0	0	0	0	0	0	0	0	0	0	0	0	0	0	0	0	0	0	0	0	0	0.082537	2
Solanum_lycopersicum_newGene_6676	--	0	0	0	0	0	0	0	0	0.269547	3	0	0	0	0	0.1755	2	0	0	0	0	0.487652	6	0	0	0	0	0	0	0.241951	3	0	0	0.20622	3	0.170884	2	0.35119	4	0	0	0.348376	4	0.181189	2	0	0	0	0
Solanum_lycopersicum_newGene_6681	--	8.24325	1134	6.26961	773	6.69825	1092	17.6038	2491	10.7624	1610	4.23631	559	10.3266	1525	13.6764	1882	6.94973	1100	5.59709	811	12.7998	1967	9.54944	1342	8.77733	1334	4.53616	795	6.23922	869	18.0102	2696	6.34243	1008	4.3582	626	11.6804	1708	16.8911	2534	6.62404	992	4.48864	611	10.9448	1603	17.2754	2500
Solanum_lycopersicum_newGene_6690	--	10.2552	401	8.26058	322	12.6026	531	10.7284	468	9.06922	388	9.64287	446	11.9476	487	10.5949	455	10.9052	452	11.7286	551	12.3256	500	10.5323	449	11.7114	486	15.0794	690	9.8468	419	11.5187	498	8.63823	381	10.4732	460	12.0194	489	12.6114	529	8.95167	394	9.8432	411	13.9576	579	11.682	490
Solanum_lycopersicum_newGene_6704	--	0.872734	30	4.70919	157	2.59833	101	3.8294	146	1.17205	48	1.85124	70	2.47633	89	3.5175	118	1.1151	51	1.54644	57	2.61885	107	3.99726	134	1.13191	45	0.457759	34	0.756029	32	2.72622	101	0.359863	25	0.946792	65	1.78487	64	1.86216	85	0.802897	36	0.823028	56	2.51829	106	2.12367	83
Solanum_lycopersicum_newGene_6706	--	0.08967	2	0	0	0.179529	4	1.6888	29	0	0	0	0	0	0	0.060122	1	0.122733	3	0	0	0	0	0.145366	3	0	0	0	0	0	0	0	0	0	0	0	0	0	0	0	0	0	0	0	0	0	0	0	0
Solanum_lycopersicum_newGene_6718	--	1.05188	21	1.25433	24	0	0	0.904764	20	2.59888	56	2.66691	54	1.67768	37	1.16504	26	1.31092	29	1.74023	40	0	0	0.932025	22	1.03429	23	1.1381	28	0.930986	21	1.71257	37	2.13444	48	2.08103	46	2.60559	54	1.00747	22	2.09845	45	1.48401	32	1.77448	38	1.60505	35
Solanum_lycopersicum_newGene_6719	--	0	0	0	0	0	0	0	0	0	0	0	0	0	0	0	0	0	0	0	0	0	0	0	0	0	0	0	0	0	0	0	0	0	0	0.137902	2	0	0	0	0	0	0	0	0	0	0	0	0
Solanum_lycopersicum_newGene_6720	--	0	0	0	0	0	0	0	0	0.235875	4	0	0	0.244098	4	0.316741	5	0	0	0.124665	2	0	0	0	0	0	0	0.29337	5	0	0	0	0	0.126459	2	0.289756	5	0.130418	2	0.397894	6	0.455469	7	0.426737	7	0	0	0	0
Solanum_lycopersicum_newGene_6721	--	0.157443	24	0.040776	6	0	0	0.047546	9	0.085108	15	0.252315	39	0.06002	10	0.057723	10	0.048549	9	0.080966	15	0.0369	7	0.010752	2	0.091152	16	0.109133	20	0	0	0.411917	68	0.034104	6	0.035819	6	0.037814	7	0.159026	26	0.078949	13	0.03233	6	0.024693	4	0.066532	11
Solanum_lycopersicum_newGene_6725	--	0.691916	30	0.619676	29	0.334804	17	1.49249	69	0.730191	38	1.1597	51	0.508003	25	1.0531	50	0.237296	13	0.393249	20	0.091665	6	0.331137	17	0.342917	17	1.2804	72	0.409721	23	2.36623	108	0.063603	4	0.169023	10	0.108862	6	0.679304	31	0.093171	5	0.717283	34	0.600722	28	0.56059	28
Solanum_lycopersicum_newGene_6727	--	0.118627	2	0	0	0	0	0.094581	2	0.22171	4	0.183854	3	0.159787	3	0	0	0.339457	5	0	0	0	0	0.101817	2	0.335564	5	0	0	0.262515	4	0	0	0	0	0	0	0	0	0	0	0	0	0	0	0	0	0	0
Solanum_lycopersicum_newGene_6737	--	0.124182	4	0.334286	9	0.179705	6	0.167591	5	0.072703	3	0.111003	3	0.22598	7	0.158798	5	0.043076	2	0.133756	4	0.054183	2	0	0	0.366039	11	0.172286	6	0.155494	5	0.309769	9	0	0	0.491341	14	0	0	0	0	0.327076	10	0	0	0.262483	8	0	0
Solanum_lycopersicum_newGene_6738	--	0.031257	2	0	0	0.041305	3	0.160262	12	0	0	0	0	0.05601	4	0.271024	20	0	0	0	0	0.071763	5	0.132605	10	0	0	0.102455	9	0.135737	10	0.229756	17	0.027327	2	0	0	0	0	0	0	0	0	0	0	0.173112	12	0.075031	6
Solanum_lycopersicum_newGene_6745	--	4.95035	349	4.22014	293	6.12521	491	5.8079	461	4.73332	368	5.46753	399	4.67193	367	7.62657	612	4.85155	377	7.35698	600	5.26667	404	6.22015	517	5.78496	449	5.1719	445	8.26683	665	5.34969	416	3.84392	309	6.06833	479	4.56153	342	5.40926	411	4.40201	342	6.84294	534	3.9992	306	5.06789	390
Solanum_lycopersicum_newGene_6774	--	0.535201	43	0.824017	81	0.908224	119	0.262059	23	0.525555	67	0.989946	97	0.913078	116	0.280722	33	0.549364	74	0.447957	51	0.971293	105	0.532475	73	0.356779	47	0.519481	79	0.844521	69	0.517181	69	0.708775	87	0.496696	58	0.484065	39	0.703973	49	0.393412	39	0.52243	56	0.444044	49	0.68157	55
Solanum_lycopersicum_newGene_6778	--	0.242741	5	0	0	0	0	0.197642	5	0	0	0	0	0	0	0.13143	3	0	0	0	0	0	0	0	0	0.296722	7	0	0	0.268084	6	0	0	0	0	0	0	0.201838	4	1.09346	22	0	0	0	0	0.166123	4	0	0
Solanum_lycopersicum_newGene_6779	--	1.47476	49	3.41724	103	5.46792	186	4.51247	151	1.58089	61	6.19938	203	4.34834	156	4.00016	144	2.18704	71	4.47922	167	3.13743	103	3.32113	118	2.40429	84	6.42082	250	5.77393	210	5.64447	190	2.17583	73	5.18392	174	4.9889	158	6.47481	219	2.4568	94	2.82641	107	4.46998	155	5.26438	187
Solanum_lycopersicum_newGene_6789	--	0	0	0	0	0	0	0	0	0	0	0	0	0	0	0	0	0	0	0	0	0	0	1.17084	12	0	0	0	0	0	0	0	0	0	0	0	0	0	0	0	0	0	0	0	0	0	0	0	0
Solanum_lycopersicum_newGene_6794	--	0.14926	3	0	0	0.131493	3	0	0	0	0	0	0	0	0	0.850893	13	0	0	0	0	0.223273	4	0	0	0	0	0	0	0.130926	3	0.58445	9	0	0	0	0	1.06476	16	0	0	0	0	0.539907	8	0	0	0.254329	4
Solanum_lycopersicum_newGene_6796	--	3.51211	206	2.13661	145	1.17228	86	2.34598	162	2.69621	165	2.40268	144	1.53006	104	2.26647	152	2.85715	155	2.34795	184	2.00494	121	1.26752	103	2.68053	161	1.43413	117	1.15036	90	1.73937	127	2.85932	168	1.61536	119	1.67959	102	1.40918	93	2.38469	151	2.4865	187	1.65064	100	1.3287	98
Solanum_lycopersicum_newGene_6798	--	0	0	0	0	0	0	0	0	0	0	0	0	0	0	0	0	0	0	0	0	0	0	0	0	0	0	0	0	0	0	0	0	0	0	0	0	0	0	0	0	0	0	0	0	0	0	0	0
Solanum_lycopersicum_newGene_6800	--	0	0	0	0	0	0	0	0	0.12136	2	0	0	0	0	0	0	0	0	0	0	0	0	0.44145	6	0	0	0	0	0	0	0	0	0	0	0.115368	2	0	0	0	0	0	0	0.121516	2	0.072178	1	0	0
Solanum_lycopersicum_newGene_6801	--	3.99893	289	2.00477	139	1.81388	146	1.44806	115	1.47235	115	6.18188	503	5.28379	423	8.00256	672	3.25706	260	7.36868	608	2.82444	217	9.08318	756	1.44424	112	6.10704	539	9.07213	742	1.83961	143	4.46621	369	4.78577	409	1.87359	141	5.16387	404	4.67734	388	7.34358	636	5.25446	442	4.9499	389
Solanum_lycopersicum_newGene_6803	--	0	0	0	0	0	0	0	0	0	0	0	0	0.134634	4	0	0	0	0	0	0	0	0	0	0	0	0	0	0	0	0	0	0	0	0	0	0	0	0	0	0	0	0	0.135662	4	0.138014	4	0	0
Solanum_lycopersicum_newGene_6804	--	1.27731	85	1.01363	66	1.71201	129	1.83262	137	1.46407	107	2.01707	139	1.66367	123	1.79712	136	1.26558	93	2.00546	154	1.77506	128	1.39203	109	1.29796	95	1.90153	154	2.09705	159	1.77493	130	1.20722	92	3.01456	144	1.6254	115	1.13014	81	1.27156	33	1.55341	114	1.37256	99	1.86838	135
Solanum_lycopersicum_newGene_6815	--	0.268938	5	1.47393	23	0	0	0	0	0.232083	4	0.43253	8	0	0	0	0	0	0	0.691955	13	0	0	0.108318	2	0	0	0	0	0.11198	2	0	0	0.091937	2	0	0	0.150806	3	0	0	0.563813	10	0.455236	8	0.093898	2	0	0
Solanum_lycopersicum_newGene_6817	--	0	0	0	0	0.115158	2	0	0	0	0	0	0	0	0	0.099895	1	0	0	0.359613	4	0	0	0.098043	2	0	0	0	0	0.113949	2	0	0	0	0	0.131734	2	0	0	0	0	0	0	0	0	0	0	0	0
Solanum_lycopersicum_newGene_6818	--	4.57283	148	7.8319	249	7.1559	263	5.51236	201	2.88457	103	9.55365	319	6.59145	238	3.13271	116	3.53614	126	10.4595	391	10.0027	352	2.59079	99	2.46878	88	9.48234	374	9.72261	358	5.80765	207	6.47974	239	8.44558	305	7.20629	247	7.4797	260	4.38037	156	8.45035	302	9.22683	323	6.03989	213
Solanum_lycopersicum_newGene_6823	--	0.049559	3	0.100945	6	0.058213	5	0.088083	6	0.053407	4	0.127612	8	0.088954	6	0.174023	12	0	0	0.099997	7	0.227868	16	0	0	0.074951	5	0.404036	30	0.086749	6	0	0	0.289816	20	0.162566	12	0.140105	9	0.168246	11	0.056545	4	0.283836	20	0.24357	16	0.030321	2
Solanum_lycopersicum_newGene_6830	--	0.197406	4	0	0	0	0	0	0	0	0	0	0	0.238653	5	0.222589	5	0	0	0	0	0	0	0.199647	4	0	0	0	0	0	0	0	0	0	0	0	0	0.22781	5	0	0	0	0	0.109306	3	0	0	0	0
Solanum_lycopersicum_newGene_6832	--	1.10965	8	2.09632	15	1.47999	13	0.892788	8	0	0	2.78726	21	1.76862	15	1.3128	11	0.556511	5	1.36742	12	1.85311	15	0	0	1.49776	12	1.48093	13	1.79181	15	1.00713	8	1.55272	13	1.2348	10	0.99306	8	1.98681	16	1.09819	9	1.69051	14	1.58237	13	1.28781	11
Solanum_lycopersicum_newGene_6841	--	15.2263	534	14.7571	508	15.2237	606	19.1064	754	17.2145	664	20.1474	730	17.0423	666	21.9694	877	15.4076	596	19.8221	804	17.2641	659	18.0184	745	15.534	600	16.606	711	22.2158	888	18.4436	713	15.0551	602	21.2648	834	18.1839	677	18.4892	698	13.4151	518	18.6178	722	15.7757	600	16.5014	631
Solanum_lycopersicum_newGene_688	--	0	0	0	0	0	0	0.088578	2	0	0	0	0	0.13418	3	0	0	0	0	0	0	0	0	0	0	0	0	0	0	0	0	0	0	0	0	0	0	0.187857	4	0	0	0	0	0	0	0	0	0	0
Solanum_lycopersicum_newGene_7	--	5.10809	407	2.51078	197	2.01967	183	2.60928	234	4.7338	415	2.84968	235	1.75201	156	2.65921	241	4.78894	420	2.21757	204	1.74074	151	0.989088	93	3.35681	294	2.54471	247	1.38292	126	3.6701	322	3.80462	345	3.26688	291	1.58246	134	2.92259	251	4.39494	385	1.24844	110	1.87245	162	2.60389	226
Solanum_lycopersicum_newGene_70	--	0.251515	9	0	0	0.155154	7	0.269848	11	0.929957	31	0	0	0	0	0.441393	16	0.636333	22	0	0	0.152719	6	0.522239	15	1.05933	41	0	0	0	0	0.868281	25	0.328741	13	0	0	0.25866	10	0.120328	4	0.88172	30	0	0	0	0	0.242115	10
Solanum_lycopersicum_newGene_700	--	3.0506	119	3.22361	123	3.58635	158	2.70688	119	4.36187	187	6.82864	274	4.6765	203	0.868733	39	5.3117	228	5.53393	249	3.6716	155	0.951895	44	4.17968	179	6.40121	304	2.37222	105	3.89024	167	3.62018	161	5.82665	253	4.89645	202	5.20572	218	3.9174	168	2.70274	116	5.44822	230	3.69634	157
Solanum_lycopersicum_newGene_711	--	4.88689	659	6.39437	836	7.16232	913	7.5583	1038	4.65623	674	9.50634	1256	8.38315	1050	6.83892	979	4.89886	729	8.9018	1318	9.15076	1118	3.64818	555	5.97385	887	10.8365	1706	8.87382	1308	8.74468	1276	5.24345	779	10.3856	1519	6.31853	897	7.84242	1056	5.26819	783	7.94276	1180	7.75716	1131	8.10267	1183
Solanum_lycopersicum_newGene_722	--	0.278223	20	0.276146	19	0.305745	25	0.246579	20	0.208649	17	0.284329	21	0.051501	4	0.328931	27	0.30332	24	0.161195	13	0.162271	13	0.073036	6	0.208309	16	0.082294	8	0.389773	31	0.298705	23	0.313521	25	0.307773	24	0.269935	20	0.438783	33	0.260482	20	0.148503	12	0.250242	19	0.211425	17
Solanum_lycopersicum_newGene_725	--	0.207799	8	2.76218	88	0.499861	19	6.4169	443	4.17331	259	2.37289	111	0.464057	18	8.70939	605	2.8005	178	1.34739	61	0.793646	48	15.324	1016	0.483988	28	10.5957	770	0.505601	19	1.45595	65	0.757473	31	0.910949	39	0.164212	8	0.317523	18	0.941463	37	2.68418	117	0.038058	3	0.920936	35
Solanum_lycopersicum_newGene_73	--	0.600328	25	0.138587	8	1.27407	72	0.479063	28	0.865485	46	2.14847	101	0.801482	45	0.112882	6	0.457655	25	0.608397	29	1.2867	69	0.620318	40	0.52103	24	0.663833	42	0.455286	22	1.55819	79	0.560868	27	1.31768	67	0.923631	41	0.9844	55	0.27121	13	0.456245	21	0.785125	41	0.512804	30
Solanum_lycopersicum_newGene_734	--	2.52442	103	0	0	0.423658	20	0.656583	30	1.30558	59	0	0	0.434377	20	0.454213	21	0.867703	39	0.170091	8	0.622355	28	0.378835	19	0.963799	44	0.201815	10	0.348611	17	0.576521	26	1.57391	73	0.057092	3	1.0491	46	0.595027	26	1.56618	70	0.133627	6	0.747613	33	0.364271	17
Solanum_lycopersicum_newGene_744	--	4.09321	174	5.30516	222	3.97402	192	5.33721	256	5.05792	237	5.79333	255	3.46401	164	4.83929	234	3.32389	156	7.01321	345	4.91497	227	1.2713	64	3.05308	143	5.2021	270	4.03011	196	6.26103	294	3.08664	150	5.29739	252	3.99128	180	5.06103	232	3.24276	152	4.33044	204	3.98458	184	4.33843	201
Solanum_lycopersicum_newGene_76	--	0	0	0.191101	3	0	0	0	0	0	0	0	0	0	0	0	0	0	0	0	0	0	0	0	0	0	0	0.461291	7	0	0	0	0	0	0	0	0	0	0	0	0	0	0	0	0	0	0	0	0
Solanum_lycopersicum_newGene_772	--	0.473403	35	0.864289	62	0.431821	36	1.05552	87	0.501774	41	0.542274	41	0.377003	31	0.486738	41	0.508882	41	0.452663	39	0.625192	50	1.55095	134	0.406697	33	0.600854	54	0.622108	52	0.623073	51	0.465443	39	0.416898	34	0.499667	39	0.572909	45	0.514282	42	0.402892	33	0.768049	61	0.7883	63
Solanum_lycopersicum_newGene_775	--	0.049555	5	0.305757	14	0.108306	11	0.119913	8	0.051622	5	0.234846	19	0.051104	5	0.030026	3	0.020668	3	0.095069	10	0.63188	37	0.12548	13	0.057921	3	0.56052	53	0.24127	12	0	0	0.125459	13	0.091697	9	0.042928	5	0.103181	4	0.150981	10	0.742425	58	0.255415	23	0.331457	22
Solanum_lycopersicum_newGene_776	--	0	0	0	0	0	0	0	0	0	0	0	0	0	0	0	0	0	0	0	0	0	0	0	0	0	0	0	0	0	0	0	0	0	0	0	0	0	0	0	0	0	0	0	0	0	0	0	0
Solanum_lycopersicum_newGene_778	--	0.552346	17	0	0	0.115278	4	0.265286	10	0.373492	13	0.571668	18	0.312858	11	0	0	0.604837	21	0.19364	7	0.211236	7	0	0	0.389615	13	0.611769	23	0	0	0.265202	9	0.314144	11	0.364929	13	0.259749	9	0.904751	30	0.508243	17	0.233575	8	0.519847	18	0.742265	25
Solanum_lycopersicum_newGene_78	--	0	0	0	0	0	0	0	0	0	0	0	0	0	0	0	0	0	0	0.153491	3	0	0	0	0	0	0	0	0	0	0	0	0	0	0	0	0	0	0	0	0	0	0	0	0	0	0	0	0
Solanum_lycopersicum_newGene_781	--	0.79017	28	0.34382	12	1.02819	40	0.709816	28	0.89829	34	0.891966	32	1.03323	40	0.430721	17	0.454733	18	1.20637	48	0.59428	23	0.189349	8	0.581556	22	1.03707	44	0.830129	33	1.10653	42	0.632786	25	1.09893	42	0.523171	19	0.997181	37	0.845924	32	0.663418	26	0.925503	35	0.322067	12
Solanum_lycopersicum_newGene_785	--	3.30661	203	0.531687	32	2.74104	198	1.72571	110	2.28848	158	1.0019	69	3.95749	283	4.05971	298	2.532	177	2.05219	143	4.68865	279	6.36268	419	3.85598	246	1.32132	109	5.0681	380	2.44205	167	3.59525	241	1.24341	79	4.62985	284	4.67064	274	3.79194	238	1.26848	70	2.97483	188	2.81281	199
Solanum_lycopersicum_newGene_80	--	1.0254	24	0.829936	25	1.0076	35	0.531569	18	0.332395	12	0.675475	21	0.774831	26	0.889717	31	0.904561	27	1.24723	44	0.927356	31	0.789666	28	0.451454	15	0.28051	11	0.595528	21	0.389095	13	0.716057	25	0.485852	17	1.17239	38	0.543912	18	1.16006	39	0.576303	20	1.3276	44	0.46792	16
Solanum_lycopersicum_newGene_800	--	0.585453	26	0.810202	35	0.185528	10	0.497915	25	0.440387	20	0.045152	2	0.748328	37	0.327933	16	0.509305	24	0.727231	36	0.287479	14	0.137013	7	0.613183	29	0.135154	8	0.773136	37	0.739501	35	0.266424	13	0.539728	26	0.544972	24	0.391539	19	0.211955	11	0.10688	6	0.476357	23	0.210507	11
Solanum_lycopersicum_newGene_802	--	0.594687	30	0	0	0.33242	24	0.106184	5	0.518986	36	0.187178	7	0.231409	17	0.168381	12	0.028976	3	0.178107	13	0	0	0	0	0.029015	3	0.078502	7	0	0	0.240587	14	0.167972	12	0	0	0.255377	17	0.330594	17	0	0	0.807623	27	0.159261	11	0.462456	10
Solanum_lycopersicum_newGene_809	--	14.8137	614	18.0148	733	29.4127	1383	6.10851	285	8.829	403	5.37131	230	7.4835	346	13.0314	615	13.1779	602	6.20352	298	4.52611	204	21.1211	1031	4.99361	228	3.11877	158	1.55978	74	3.7756	173	9.48246	448	3.36366	156	6.87158	303	7.79459	348	13.6714	624	5.29617	243	7.09136	319	2.15723	98
Solanum_lycopersicum_newGene_810	--	0	0	0	0	0	0	0	0	0	0	0	0	0	0	0	0	0	0	0	0	0	0	0.72484	20	0	0	0	0	0	0	0	0	0	0	0	0	0	0	0	0	0	0	0	0	0	0	0	0
Solanum_lycopersicum_newGene_818	--	0	0	0.416752	16	0.045201	3	0.19052	9	0.055779	3	0.07806	4	0.102959	5	0	0	0.280331	13	0.188639	9	0.047182	3	0.101002	5	0.053497	3	0.189061	9	0.266734	12	0.069657	3	0	0	0.056121	3	0.069975	3	0	0	0	0	0.050422	3	0.071041	3	0.117248	5
Solanum_lycopersicum_newGene_820	--	0	0	0	0	0	0	0	0	0.494262	10	0.342785	7	0	0	0	0	0	0	0	0	0	0	0	0	0.09257	2	0	0	0	0	0.105543	2	0	0	0.277083	6	0	0	0	0	0	0	0.420873	9	0	0	0	0
Solanum_lycopersicum_newGene_822	--	2.64556	152	4.03879	274	2.76326	193	3.08111	224	2.43108	143	6.16959	447	2.83619	159	3.32132	256	1.56071	117	7.95971	556	3.09132	181	6.11081	409	3.10823	198	5.00542	420	3.39228	241	4.7775	314	2.90137	182	4.00571	260	2.49455	149	2.75234	198	2.34551	178	3.47056	201	3.43728	257	5.17769	316
Solanum_lycopersicum_newGene_823	--	0.592377	138	0.685797	157	0.696901	145	0.959599	117	0.903468	157	1.36022	205	1.00529	177	1.32979	86	0.634276	163	1.91087	225	0.664575	168	0.266233	73	0.502297	129	0.794844	225	0.752887	200	0.613145	157	0.265053	71	0.931899	242	0.617005	152	0.729189	182	0.510476	105	0.686497	177	0.879416	141	1.28019	124
Solanum_lycopersicum_newGene_824	--	1.50558	70	1.74991	78	0.726726	38	1.55347	80	2.01329	101	1.43805	69	1.51331	78	2.46332	126	1.30606	67	1.46809	78	1.43584	72	2.17675	107	1.73005	84	1.86126	103	0.852539	45	1.76958	90	1.32559	69	1.6616	80	1.06672	53	1.98834	97	1.61758	82	1.56079	80	1.28161	64	2.0381	100
Solanum_lycopersicum_newGene_825	--	1.13278	40	0.862864	30	1.55723	62	2.1282	84	1.43761	55	2.04946	74	1.85023	72	4.26754	169	2.02566	78	2.2187	90	2.80688	106	2.48018	102	1.55187	60	2.42666	103	0.821327	33	3.87784	149	0.887848	36	1.70369	67	2.26128	84	1.98095	75	1.04425	40	1.89144	73	2.24052	85	3.04832	116
Solanum_lycopersicum_newGene_834	--	16.938	798	13.473	623	17.4331	932	19.9248	1056	18.1306	939	16.4797	802	19.1632	1006	16.4975	884	16.0774	834	16.5815	903	21.4003	1096	15.8167	878	16.9936	881	15.2986	879	21.2821	1142	18.9363	983	16.5245	887	15.3886	810	20.6083	1030	22.0832	1119	17.0882	886	17.3022	901	20.3766	1040	22.3165	1145
Solanum_lycopersicum_newGene_84	--	0.893846	33	1.35609	50	1.04845	44	1.49813	63	1.34377	55	1.08114	42	1.53815	64	1.9542	82	1.32722	54	1.86035	80	1.61131	65	3.52171	153	1.05432	43	1.22299	55	1.84691	78	1.26578	52	1.41124	60	0.805561	34	1.23701	49	2.24701	90	1.4692	60	0.845444	35	0.510198	21	1.84545	75
Solanum_lycopersicum_newGene_840	--	28.7854	937	36.6703	1059	31.3754	1121	31.7519	1313	31.4981	1414	116.107	4000	13.8324	547	134.256	5061	25.1726	724	21.054	755	60.5203	2420	97.0636	3729	17.2104	658	84.4642	2854	13.7139	554	11.9564	348	37.1396	1486	43.6771	1784	15.3563	600	34.73	1436	48.4496	2051	77.5318	3098	31.4575	990	53.5556	2366
Solanum_lycopersicum_newGene_841	--	2.6134	123	0.334679	16	2.9443	160	1.1331	61	2.34857	124	2.07262	99	1.9013	101	1.05111	57	2.08048	106	1.35149	75	3.41108	171	0.65899	36	1.78305	91	1.20638	68	3.96381	210	1.4359	76	1.58875	84	2.505	134	1.96893	100	1.33682	67	1.84771	94	1.72103	91	2.01991	105	1.21657	63
Solanum_lycopersicum_newGene_845	--	2.82602	93	3.44542	112	2.0754	78	3.27168	122	2.20151	80	2.629	90	1.76129	65	2.73281	103	1.83679	67	3.25921	124	2.47339	89	1.29127	51	2.06262	75	1.32644	54	4.9946	188	2.08762	76	2.14935	81	3.06355	113	2.56736	90	2.70296	96	1.35406	50	2.26062	83	2.13418	77	2.36966	85
Solanum_lycopersicum_newGene_848	--	1.61386	64	3.48063	135	1.7852	80	1.85404	82	1.97725	86	2.51343	102	1.30963	58	2.53867	114	1.25886	55	1.8684	85	1.99533	86	2.02592	94	1.08385	47	3.95425	190	1.71572	77	2.00471	87	1.33409	60	2.29535	101	1.46821	62	2.73997	116	1.92152	84	4.30814	188	1.73625	74	1.79928	78
Solanum_lycopersicum_newGene_855	--	0.15974	7	0.415009	16	0.983306	43	0.269674	12	0.424617	18	1.87909	75	0.993209	43	0.114116	6	0.811394	35	0.891312	40	0.833423	35	0.027405	2	0.721883	31	2.08064	98	0.356436	16	1.28254	55	0.484954	22	2.01384	87	1.6063	66	2.55773	106	0.203458	9	0.36076	16	1.46547	62	1.589	67
Solanum_lycopersicum_newGene_86	--	0	0	0	0	0	0	0	0	0	0	0	0	0	0	0	0	0	0	0	0	0.140827	3	0	0	0	0	0	0	0.471333	9	0	0	0	0	0	0	0.164145	3	0	0	0	0	0	0	0	0	0	0
Solanum_lycopersicum_newGene_863	--	0	0	0.19867	6	0	0	0.170466	6	0	0	0.273544	9	0	0	0.433928	16	0	0	0.168688	6	0.38309	13	0.110344	4	0	0	0.426276	16	0.255856	9	0.071691	3	0	0	0.69535	24	0.061276	2	0	0	0	0	0.144064	5	0	0	0.411759	14
Solanum_lycopersicum_newGene_871	--	2.27779	72	1.77695	55	1.97991	71	0.563379	20	2.64529	91	2.18314	71	1.08035	38	0.493128	18	1.90641	66	3.7113	133	1.21473	42	0.243698	10	2.21712	77	1.49446	58	1.35672	49	0.56905	20	3.22155	115	2.1004	74	1.81848	61	0.305699	11	1.69511	59	2.66841	93	1.5097	52	0.581599	20
Solanum_lycopersicum_newGene_872	--	0.03286	1	0.168148	5	0.072725	2	0	0	0	0	0	0	0.044148	2	0.054942	2	0	0	0.31981	9	0.128041	4	0.21013	6	0	0	0	0	0	0	0.145771	4	0	0	0	0	0	0	0	0	0	0	0	0	0	0	0	0
Solanum_lycopersicum_newGene_873	--	0	0	0.403326	8	0.174197	4	0	0	0	0	0.978971	19	0.666818	14	0.622099	14	0	0	1.00414	22	0.37901	8	0.493077	11	0.091285	2	0.668297	16	0.551474	12	0.794096	17	0	0	1.77881	38	0	0	0	0	0	0	1.11871	24	0.300601	7	0.749979	16
Solanum_lycopersicum_newGene_874	--	3.64425	142	0.362526	31	4.21102	195	1.41506	61	3.90147	159	1.73594	69	2.98165	129	1.40053	63	4.20026	354	0.97708	95	2.33169	108	0.144985	14	3.44553	147	1.86935	87	2.55127	255	3.1109	133	2.61128	118	2.41094	106	2.42034	218	2.59025	112	2.4155	103	0.702566	70	3.82272	169	3.77186	160
Solanum_lycopersicum_newGene_877	--	1.60974	150	1.99973	168	1.29341	111	1.35129	139	0.912483	89	2.59037	232	1.85775	197	1.88674	204	1.24584	116	2.02732	220	1.68201	154	2.0099	225	1.08453	97	1.1194	121	1.79755	192	1.47466	122	1.09928	100	2.35335	226	1.50851	118	1.46055	143	1.21598	118	1.94542	165	1.7615	162	1.29801	132
Solanum_lycopersicum_newGene_880	--	0	0	0	0	0	0	0	0	0	0	0	0	0	0	0	0	0	0	0	0	0	0	0	0	0	0	0	0	0	0	0	0	0	0	0	0	0	0	0	0	0	0	0	0	0	0	0	0
Solanum_lycopersicum_newGene_882	--	0.446812	6	0	0	0	0	0	0	0	0	0	0	0.46261	6	0	0	0.112475	2	0	0	0	0	0	0	0	0	0	0	0.150717	2	0	0	0	0	0.614865	8	0	0	0	0	0	0	0	0	0	0	0	0
Solanum_lycopersicum_newGene_887	--	0.63109	38	1.77879	106	0.510414	36	1.19911	83	1.74707	115	0.986192	59	1.58539	102	1.00167	70	1.13448	75	1.00646	67	0.801637	52	0.354626	26	1.39256	88	1.4932	111	1.8218	119	1.55426	104	1.94216	124	1.02468	70	1.063	69	1.31061	80	1.5385	96	1.27496	79	1.34274	86	1.0474	67
Solanum_lycopersicum_newGene_891	--	0.264974	11	0	0	0.166446	8	0.090641	5	0.138761	6	0.302155	13	0.074829	4	0	0	0.148181	7	0	0	0.272474	12	0	0	0.153297	7	0.233401	12	0.130292	6	0.2379	11	0.436104	20	0.147272	7	0.217923	10	0.119108	6	0.370755	17	0.123844	6	0.246389	11	0.249647	11
Solanum_lycopersicum_newGene_894	--	0.388175	26	1.07566	46	1.97751	162	2.40476	218	0.16366	15	1.33119	109	1.44225	109	1.08111	62	0.994781	77	0.975015	79	0.605001	63	1.14939	58	0.171339	18	0.846272	104	1.1846	61	3.21632	299	0.10026	11	1.43735	146	0.364508	43	1.63818	129	0.391091	31	0.277268	23	1.3489	76	2.17578	146
Solanum_lycopersicum_newGene_896	--	7.80772	170	11.1129	237	3.55287	88	19.0116	464	7.70304	184	9.08817	204	7.97222	193	24.6766	609	5.96986	143	13.6997	344	8.53585	202	26.9088	687	6.40074	153	7.50367	199	8.29227	205	12.7154	304	4.04718	100	8.50952	206	8.81219	203	10.4457	244	4.3038	103	11.5347	277	7.96725	187	10.6381	252
Solanum_lycopersicum_newGene_898	--	0	0	0	0	0	0	0.30898	5	0	0	0	0	0	0	0.458343	7	0	0	0	0	0	0	0	0	0.134329	2	0	0	0	0	0.156088	2	0	0	0	0	0	0	0	0	0	0	0	0	0	0	0	0
Solanum_lycopersicum_newGene_9	--	0.217105	8	0	0	0	0	0.027112	2	0	0	0.210165	8	0.102888	5	0	0	0	0	0.028196	2	0	0	0	0	0.049317	2	0.044477	2	0	0	0	0	0	0	0.58252	24	0	0	0.302621	13	0	0	0	0	0.350702	15	0	0
Solanum_lycopersicum_newGene_900	--	0	0	0.167511	12	0.097466	9	1.22154	71	0.075424	6	0.158328	12	0.235236	19	0.781252	51	0.025098	3	0.167106	14	0.127174	11	0.522009	42	0	0	0.22567	20	0.165463	14	2.33427	147	0	0	0.769545	63	0.026064	3	0.404005	28	0.150474	12	1.60407	113	1.73985	104	0.209098	17
Solanum_lycopersicum_newGene_913	--	0	0	0	0	0	0	0	0	0	0	0	0	0	0	0	0	0	0	0	0	0	0	0	0	0	0	0	0	0.090269	1	0	0	0	0	0	0	0	0	0	0	0	0	0	0	0	0	0	0
Solanum_lycopersicum_newGene_919	--	0	0	0	0	0	0	0	0	0	0	0	0	0	0	0.74474	8	0	0	0	0	0	0	0	0	0	0	0	0	0	0	0	0	0	0	0	0	0	0	0	0	0	0	0	0	0	0	0	0
Solanum_lycopersicum_newGene_924	--	0.587198	21	0.683374	24	2.05285	81	1.9007	74	0.67471	26	1.29386	47	0.463918	18	1.87389	74	0.515092	20	1.69873	68	0.409647	16	3.03419	124	0.648905	25	1.3503	57	1.04553	42	0.972075	37	0.816428	33	0.782268	31	1.36805	51	1.20769	45	0.757681	29	1.09754	42	0.799451	30	0.806478	31
Solanum_lycopersicum_newGene_925	--	0	0	0.49885	10	0.372371	9	0.466376	11	0.072704	2	0.962122	20	0.275325	6	0.655348	15	0.046574	2	1.01028	23	0.221907	5	0.131868	4	0.278135	6	1.21229	29	0	0	0.69183	15	0.055311	2	1.50616	33	0.885269	19	0.685186	15	0.076513	2	0.192886	5	0.362693	8	0.419324	9
Solanum_lycopersicum_newGene_929	--	0	0	0	0	0	0	0	0	0	0	0	0	0	0	0	0	0	0	0	0	0	0	0	0	0	0	0	0	0	0	0	0	0.144355	2	0	0	0	0	0	0	0	0	0	0	0.145071	2	0	0
Solanum_lycopersicum_newGene_932	--	7.86268	190	1.28751	31	3.62333	100	3.74071	102	5.10535	136	1.30542	33	2.89781	78	4.49661	124	4.8911	131	3.02541	85	4.55545	120	2.52032	72	6.01017	160	1.67691	50	2.74043	76	2.45788	66	7.21437	199	1.50032	41	5.73019	147	2.52699	66	7.6867	205	0.880677	24	3.30101	87	1.77396	47
Solanum_lycopersicum_newGene_939	--	1.16984	203	0.957865	331	1.90335	249	0.802926	83	1.7691	156	3.65004	917	2.25772	724	2.68924	404	1.30298	301	1.41583	386	0.830748	204	1.43466	160	1.97584	397	2.59478	717	1.32391	456	3.70825	903	1.82655	658	1.4703	458	2.20228	626	5.14007	1078	2.05052	457	2.76633	478	2.71101	1031	1.72312	660
Solanum_lycopersicum_newGene_940	--	0.090239	2	0.807833	18	0	0	0.200483	5	0	0	0	0	0	0	1.08676	28	0	0	0	0	0	0	0.365988	10	0	0	0	0	0.045062	2	0	0	0	0	0	0	0.368212	9	0	0	0	0	0.291599	8	0	0	0	0
Solanum_lycopersicum_newGene_945	--	0	0	0	0	0	0	0	0	0	0	0	0	0.083963	2	0	0	0	0	0	0	0	0	0	0	0	0	0	0	0	0	0	0	0	0	0	0	0.326226	6	0	0	0	0	0	0	0	0	0	0
Solanum_lycopersicum_newGene_951	--	0.815332	47	0.107623	7	0.434342	28	0.202636	13	0.481445	31	0.085247	6	0.284514	18	0.061914	5	0.470159	30	0.318514	21	0.144104	9	0.057185	4	0.227357	15	0.086595	7	0.07825	6	0.147955	10	0.472793	31	0	0	0.152993	10	0.052294	4	0.206186	13	0.206519	13	0.126703	8	0.111737	7
Solanum_lycopersicum_newGene_952	--	0.357559	7	0.056683	2	0.234349	5	0	0	0	0	0	0	0.199796	4	0	0	0.084172	2	0.093016	2	0	0	0	0	0.101142	3	0.114214	3	0	0	0.054413	2	0.194634	4	0	0	0	0	0	0	0	0	0	0	0	0	0	0
Solanum_lycopersicum_newGene_955	--	0.197948	10	0.121202	7	0.066633	4	0.070506	5	0	0	0	0	0	0	0	0	0.03216	2	0.166618	10	0.072959	5	0.33394	20	0	0	0	0	0.03468	2	0.179919	10	0	0	0	0	0.037382	2	0.108131	6	0.071858	4	0.32214	18	0.054803	3	0.072812	5
Solanum_lycopersicum_newGene_958	--	0.565102	21	0.221924	9	0.347942	15	0.561402	24	0.173314	8	0.276196	11	0.073336	4	0.115133	5	0.148297	6	0.316075	14	0.384223	16	0.029582	2	0.540861	22	0.295394	14	0	0	0.459236	19	0.621221	26	0.467888	20	0.154113	7	0.549237	22	0.295414	12	0.34026	14	0.451894	18	0.240762	10
Solanum_lycopersicum_newGene_968	--	0.165798	5	0.27422	7	0.162271	5	0.29468	8	0.532773	15	0.346408	9	0.193523	6	0.473557	14	0.328356	9	0.274511	8	0.076233	2	0	0	0.446571	12	0.717365	22	0.072474	2	0.526133	14	0.267996	8	0.967026	27	0.267919	7	0.88579	23	0.307869	9	0	0	0.517667	14	0.753635	20
Solanum_lycopersicum_newGene_976	--	0.082124	3	0	0	0	0	0.36222	14	0.07905	3	0	0	0.162675	6	0.239741	9	0.122123	5	0	0	0.05656	3	0.078393	4	0.068483	3	0	0	0	0	0	0	0.104667	4	0.079049	3	0.042032	2	0.171464	6	0.081417	3	0.05562	3	0.113547	5	0	0
Solanum_lycopersicum_newGene_977	--	0	0	0	0	0.137594	4	0.118923	3	0	0	0	0	0	0	0.227155	6	0	0	0.41827	11	0	0	0.104453	3	0	0	0	0	0	0	0	0	0	0	0	0	0	0	0.125622	3	0.150897	4	0	0	0	0	0	0
Solanum_lycopersicum_newGene_979	--	2.43243	162	0.62827	41	1.91811	145	1.44399	108	2.52277	184	1.88679	130	2.07186	154	1.7575	133	2.36672	173	1.7782	137	2.21465	160	0.807265	64	3.28545	240	2.08333	169	2.11999	161	2.11954	155	5.29938	401	2.35274	175	2.04205	144	1.62991	117	2.65306	194	1.87846	138	1.72451	124	1.96381	142
Solanum_lycopersicum_newGene_980	--	13.8363	380	8.80019	237	13.3912	417	59.1277	1824	6.24988	189	48.3198	1369	29.0614	888	76.8013	2396	7.86022	238	43.8832	1391	24.4423	729	67.3171	2175	17.8102	538	57.3211	1918	28.0164	876	44.6605	1350	12.566	393	56.7409	1739	18.1434	528	48.6813	1436	11.3278	342	51.869	1573	24.5912	731	57.1342	1707
Solanum_lycopersicum_newGene_984	--	0.041878	2	0.042364	2	0.504876	28	0.220048	12	0.038322	2	0	0	0.056754	3	0.257505	14	0.038255	2	0	0	0.135433	7	0.429254	24	0.056836	3	0.069095	4	0.03698	2	0.191212	10	0	0	0.037716	2	0.150439	8	0.125104	7	0	0	0	0	0.010851	1	0.038691	2
Solanum_lycopersicum_newGene_985	--	0.151168	4	0.307912	9	1.01945	31	0.397868	12	0.20474	6	0.439009	12	0.407002	12	0	0	0.158662	5	0.065361	3	0.10426	4	0.41643	13	0.068679	3	0	0	0.101828	4	0.342813	11	0.033151	2	0.405717	12	0.884639	25	0.421867	13	0.137145	4	0.068351	3	0.137212	4	0	0
Solanum_lycopersicum_newGene_988	--	0.912573	55	0.337698	20	2.13925	147	1.76959	120	1.01243	68	2.0567	128	7.2692	488	1.02947	71	1.24955	83	1.41864	99	15.6086	1022	1.47982	105	0.835537	56	1.48991	110	14.448	992	1.05635	71	0.444745	31	1.03428	70	17.3816	1111	2.29068	149	1.34861	90	1.04558	70	7.2718	475	1.98155	130
Solanum_lycopersicum_newGene_990	--	0.401073	10	4.84245	118	10.5175	295	5.1358	143	1.14202	31	7.76361	198	30.0499	826	13.4061	377	0.952096	27	3.25999	94	42.4287	1138	13.9022	405	4.81686	131	10.3116	311	132.37	3719	11.8702	324	2.00122	57	7.62756	211	23.7732	622	15.6238	415	1.57631	44	6.16785	169	24.013	642	22.3948	603
Solanum_lycopersicum_newGene_991	--	0.372761	27	0.649847	46	0.354317	29	0.783336	64	0.439609	35	0.160804	12	0.224243	18	0.363058	30	0.226478	18	0.479035	40	0.421081	33	0.787876	67	0.176415	14	0.513476	46	0.895445	74	0.500651	40	0.450372	37	0.458081	37	0.561268	43	0.708435	55	0.315113	25	0.425966	34	0.930334	73	0.634087	50
Solanum_lycopersicum_newGene_994	--	0.015695	2	0	0	0	0	0	0	0.45901	46	1.36327	176	0.49708	54	1.60322	143	0	0	0.060893	9	0	0	0	0	0	0	0.047844	8	0.020085	3	0.242545	35	0	0	0.108931	9	0	0	0.043754	6	0	0	0.885172	86	0.104212	15	0	0
Solanum_lycopersicum_newGene_995	--	12.7531	1378	10.1198	1087	9.77919	1159	10.5138	1252	16.89	1846	13.7772	1473	10.1724	1202	9.35631	977	13.4859	1465	13.2974	1712	12.6583	1548	8.51039	744	13.1196	1412	11.1572	1436	10.4393	1263	14.2317	1528	8.6769	962	12.5378	1497	12.823	1394	13.5035	1500	10.0575	1119	10.8502	1292	12.0227	1420	11.4418	1246
Solyc00g005280.1	Solyc00g005280.1	0	0	0	0	0	0	0	0	0	0	0	0	0	0	0	0	0	0	0	0	0	0	0	0	0	0	0	0	0	0	0	0	0	0	0	0	0	0	0	0	0	0	0	0	0	0	0	0
Solyc00g006650.1	Solyc00g006650.1	0	0	0	0	0	0	0	0	0	0	0	0	0	0	0	0	0	0	0	0	0	0	0	0	0	0	0	0	0	0	0	0	0	0	0	0	0	0	0	0	0	0	0	0	0	0	0	0
Solyc00g007330.1	Solyc00g007330.1	0	0	0	0	0	0	0	0	0	0	0	0	0	0	0	0	0	0	0	0	0	0	0	0	0	0	0	0	0	0	0	0	0	0	0	0	0	0	0	0	0	0	0	0	0	0	0	0
Solyc00g007340.1	Solyc00g007340.1	0	0	0	0	0	0	0	0	0	0	0	0	0	0	0	0	0	0	0	0	0	0	0	0	0	0	0	0	0	0	0	0	0	0	0	0	0	0	0	0	0	0	0	0	0	0	0	0
Solyc00g007350.1	Solyc00g007350.1	0	0	0	0	0	0	0	0	0	0	0	0	0	0	0	0	0	0	0	0	0	0	0	0	0	0	0	0	0	0	0	0	0	0	0	0	0	0	0	0	0	0	0	0	0	0	0	0
Solyc00g007450.1	Solyc00g007450.1	0	0	0	0	0	0	0	0	0	0	0	0	0	0	0	0	0	0	0	0	0	0	0	0	0	0	0	0	0	0	0	0	0	0	0	0	0	0	0	0	0	0	0	0	0	0	0	0
Solyc00g007920.1	Solyc00g007920.1	0	0	0	0	0	0	0	0	0	0	0	0	0	0	0	0	0	0	0	0	0	0	0	0	0	0	0	0	0	0	0	0	0	0	0	0	0	0	0	0	0	0	0	0	0	0	0	0
Solyc00g007930.1	Solyc00g007930.1	0	0	0	0	0	0	0	0	0	0	0	0	0	0	0	0	0	0	0	0	0	0	0	0	0	0	0	0	0	0	0	0	0	0	0	0	0	0	0	0	0	0	0	0	0	0	0	0
Solyc00g007940.1	Solyc00g007940.1	0	0	0	0	0	0	0	0	0	0	0	0	0	0	0	0	0	0	0	0	0	0	0	0	0	0	0	0	0	0	0	0	0	0	0	0	0	0	0	0	0	0	0	0	0	0	0	0
Solyc00g011560.1	Solyc00g011560.1	0	0	0	0	0	0	0	0	0	0	0	0	0	0	0	0	0	0	0	0	0	0	0	0	0	0	0	0	0	0	0	0	0	0	0	0	0	0	0	0	0	0	0	0	0	0	0	0
Solyc00g011660.1	Solyc00g011660.1	0	0	0	0	0	0	0	0	0.057585	2	0	0	0	0	0.088407	4	0	0	0	0	0	0	0.031061	2	0	0	0.186414	8	0.143096	6	0.025564	1	0	0	0	0	0	0	0	0	0.099482	4	0.037128	2	0.088995	4	0	0
Solyc00g011670.1	Solyc00g011670.1	0	0	0	0	0	0	0	0	0	0	0	0	0	0	0	0	0	0	0	0	0	0	0	0	0	0	0	0	0	0	0	0	0	0	0	0	0	0	0	0	0	0	0	0	0	0	0	0
Solyc00g012540.1	Solyc00g012540.1	0	0	0	0	0	0	0	0	0	0	0	0	0	0	0	0	0	0	0	0	0	0	0	0	0	0	0	0	0	0	0	0	0	0	0	0	0	0	0	0	0	0	0	0	0	0	0	0
Solyc00g013100.1	Solyc00g013100.1	0	0	0	0	0	0	0	0	0	0	0	0	0	0	0	0	0	0	0	0	0	0	0	0	0	0	0	0	0	0	0	0	0	0	0	0	0	0	0	0	0.039284	1	0	0	0	0	0	0
Solyc00g013110.1	Solyc00g013110.1	0.048333	1	0	0	0	0	0.049182	1	0	0	0	0	0	0	0	0	0	0	0	0	0	0	0	0	0	0	0	0	0	0	0	0	0	0	0	0	0	0	0	0	0	0	0	0	0	0	0	0
Solyc00g013170.1	Solyc00g013170.1	0.417626	3	0.289518	3	0.253331	3	0.289147	3	0.036841	1	0.191088	2	1.39991	12	1.3972	12	0.796681	7	0.167941	2	0.639135	5	0.311852	3	0.833348	7	1.12094	10	2.19737	18	2.25238	18	0.628761	6	0.66957	6	0.490863	4	0.64818	5	1.15611	10	0.055487	1	0.292411	3	1.24126	10
Solyc00g013180.1	Solyc00g013180.1	0.489032	9	0	0	0	0	0	0	0	0	0.107352	2	0.29807	6	0	0	0	0	0	0	0.523224	11	0.292579	7	0	0	0.600502	14	0	0	0.100972	3	0	0	0	0	0.087413	2	0	0	0.35641	8	0	0	0.126588	3	0.445922	9
Solyc00g014290.1	Solyc00g014290.1	0	0	0	0	0	0	0	0	0	0	0	0	0	0	0	0	0	0	0	0	0	0	0	0	0	0	0	0	0	0	0	0	0	0	0	0	0	0	0	0	0	0	0	0	0	0	0	0
Solyc00g014790.2	Solyc00g014790.2	0	0	0	0	0	0	0.18438	6	0	0	0	0	0.062554	3	0.097268	4	0.045122	2	0.073197	3	0.074385	3	0.040215	2	0	0	0	0	0.1616	6	0	0	0	0	0.124713	4	0	0	0	0	0.099727	4	0	0	0	0	0	0
Solyc00g014800.1	Solyc00g014800.1	0	0	0	0	0	0	0	0	0	0	0	0	0	0	0	0	0	0	0	0	0.055238	1	0	0	0.072045	2	0	0	0	0	0	0	0	0	0	0	0	0	0	0	0.064048	2	0	0	0	0	0	0
Solyc00g014810.1	Solyc00g014810.1	0	0	0	0	0	0	0	0	0	0	0	0	0	0	0	0	0	0	0.007228	1	0	0	0	0	0	0	0	0	0	0	0	0	0	0	0	0	0	0	0	0	0.137809	1	0	0	0	0	0	0
Solyc00g014850.1	Solyc00g014850.1	0.216599	3	2.12747	23	0	0	0.154325	2	0.137188	2	0.178499	2	0.157551	2	0	0	0.254992	3	0.200409	3	0	0	0.166635	3	0	0	0	0	0	0	0.158098	2	0	0	0	0	0	0	0.752293	9	0	0	0.284386	4	0.160297	2	0	0
Solyc00g014860.1	Solyc00g014860.1	0	0	0	0	0	0	0	0	0	0	0	0	0	0	0	0	0	0	0	0	0	0	0	0	0	0	0	0	0	0	0	0	0	0	0	0	0	0	0	0	0	0	0	0	0	0	0	0
Solyc00g015600.1	Solyc00g015600.1	0.85124	5	0	0	1.06813	7	0.529756	4	0.183683	2	0.147934	1	0.74015	5	0.147623	1	0	0	0.459794	3	0.166082	1	0	0	0.480835	3	1.04323	7	0.355615	3	0.1707	1	0	0	0.154794	1	0.609362	4	0.143182	1	0	0	0.166748	1	1.05738	7	0.540129	4
Solyc00g016590.1	Solyc00g016590.1	0	0	0	0	0	0	0	0	0	0	0	0	0	0	0	0	0	0	0	0	0	0	0	0	0	0	0	0	0	0	0	0	0	0	0	0	0	0	0	0	0	0	0	0	0	0	0	0
Solyc00g019730.1	Solyc00g019730.1	0.567403	9	2.48531	36	0.367718	7	0.95359	16	0.364659	6	1.65541	26	0.330992	6	0.293483	5	0.147874	3	1.0073	18	0.317822	6	1.95469	34	0.679461	12	0.293026	6	0.83977	15	1.08968	18	0.956315	17	0.80413	14	0.533584	9	1.7489	28	1.66938	28	2.36436	39	1.47719	24	0.709879	12
Solyc00g019750.1	Solyc00g019750.1	0.424105	3	1.02158	7	0.293747	3	0.369342	3	0.361151	3	0.12968	1	0	0	0	0	0.011563	1	0.105107	1	0.503279	4	0.584126	5	0.071253	1	0.191975	2	0.067065	1	0.020747	1	0.092862	1	0	0	0	0	0.523448	4	0.51308	4	0.804865	7	0.089273	1	0.044379	1
Solyc00g019950.1	Solyc00g019950.1	0.234857	5	1.53473	29	0.26979	6	0	0	0	0	0.768774	15	0.254018	6	0.563999	12	0.194327	5	0.724712	16	0.196935	5	0.496969	11	0.194589	5	0.275814	7	0.115215	3	0	0	0.11647	3	0.091962	2	0.199792	4	0	0	0	0	0.892138	19	0.011202	1	0.098269	2
Solyc00g019970.2	Solyc00g019970.2	0	0	0.828967	26	0.232985	9	0.191054	7	0.049596	2	0.325351	11	0	0	0	0	0.078149	3	0.232268	9	0.434301	15	0.941357	35	0.332646	12	0.095212	4	0.23739	9	0.269746	10	0.209821	8	0.413895	15	0.061141	2	0.047021	2	0.344135	12	0.6229	22	0.340429	12	0.238177	9
Solyc00g019980.2	Solyc00g019980.2	0.056404	2	0.082669	3	0.059921	2	0.128768	5	0.098108	4	0.058583	2	0	0	0.306852	11	0.566795	19	0.060572	3	0.265423	9	0.194439	7	0.300955	10	0.105124	4	0.319782	11	0.061698	2	0.302827	11	0	0	0	0	0.126411	5	0.022184	1	0.246511	9	0	0	0	0
Solyc00g019990.1	Solyc00g019990.1	0.136821	1	0	0	0	0	0	0	0.076279	1	0.439727	4	0.041749	1	0	0	0	0	0	0	0.625743	5	0	0	0.421034	4	0.073251	1	0	0	0	0	0	0	0	0	0	0	0	0	0.190648	2	0.14765	2	0	0	0.047715	1
Solyc00g020000.1	Solyc00g020000.1	0.07813	1	1.00328	6	0	0	0	0	0.161593	2	0.01425	1	0.115847	1	0.474675	4	0.52093	4	0	0	0.110374	1	0.579332	5	0.484595	4	0.647664	5	0.712147	5	0.477614	4	0.220503	2	0.303899	3	0.259291	2	0.25674	2	0.758363	5	0.043006	1	0.150508	1	0	0
Solyc00g020010.1	Solyc00g020010.1	0	0	0.337947	3	0.110385	1	0.209646	2	0.206583	2	0.096199	1	0.109349	1	0.103284	1	0.48851	5	0.844403	8	1.08311	10	0	0	0.835437	8	1.85882	18	0.427508	4	0.318247	3	1.1446	11	0	0	0	0	0	0	0.285841	3	1.24093	11	0.202603	2	0.551964	5
Solyc00g020020.2	Solyc00g020020.2	0.545017	16	0.070078	2	0.16367	6	0.341692	12	0.416038	14	0.678097	21	0.144546	5	0.187464	7	0.132005	5	0.683446	23	0.082965	3	0.500524	18	0.364903	12	0.795175	29	0.863654	29	0.326614	11	0.689698	23	0.148489	5	0	0	0.543119	17	0.252953	9	1.08095	35	0.063515	2	0.463515	15
Solyc00g020030.1	Solyc00g020030.1	0.439136	3	0.024957	1	0.055266	1	0.212546	2	0.519452	4	0	0	0	0	0	0	0	0	0	0	0.123491	1	0.279449	3	0.874626	7	0.420097	4	0.122953	1	0.032009	1	0	0	0.2508	2	0	0	0	0	0.05879	1	0	0	0	0	0.327448	3
Solyc00g020040.1	Solyc00g020040.1	0.010787	1	0	0	0.016211	1	0	0	0	0	0.02672	1	0.12813	4	0	0	0	0	0.12154	3	0	0	0.144827	4	0	0	0.035878	1	0.002783	1	0.010073	1	0	0	0.017314	1	0	0	0	0	0	0	0.028691	1	0.011129	1	0	0
Solyc00g021630.1	Solyc00g021630.1	0	0	0.54981	12	0	0	0	0	0	0	0.608629	14	0	0	1.11437	29	0	0	0.32512	9	0	0	2.6645	70	0.16424	4	0.180214	5	0.363085	10	0.081982	3	0.158557	4	0.030994	1	0.095387	3	0	0	0	0	0.972848	24	0	0	0.165886	4
Solyc00g021640.2	Solyc00g021640.2	0.224475	12	0.512385	26	0.147795	9	0.116058	7	0.137595	8	0.398536	21	0.137295	8	0.748261	44	0.023254	2	0.52616	31	0.145227	9	0.318738	20	0.327506	19	0.173616	11	0.403858	24	0.216076	13	0.146808	9	0.319663	19	0.103449	6	0.211922	12	0.27678	16	0.913218	52	0	0	0.106518	6
Solyc00g021650.1	Solyc00g021650.1	0	0	0.806968	7	0	0	0	0	0.262046	3	0	0	0	0	0.076457	1	0.267784	3	0.728704	7	0.11765	2	0.185262	2	0	0	0.463388	5	0	0	0	0	0	0	0.086986	1	0	0	0	0	0	0	0	0	0.13935	2	0	0
Solyc00g021660.1	Solyc00g021660.1	0	0	0	0	0	0	0	0	0	0	0	0	0	0	0	0	0	0	0	0	0	0	0	0	0	0	0	0	0	0	0	0	0	0	0	0	0	0	0	0	0	0	0	0	0	0	0	0
Solyc00g022070.1	Solyc00g022070.1	0	0	0	0	0	0	0	0	0	0	0	0	0	0	0	0	0	0	0	0	0	0	0	0	0	0	0	0	0	0	0	0	0	0	0	0	0	0	0	0	0	0	0	0	0	0	0	0
Solyc00g022080.1	Solyc00g022080.1	0	0	0	0	0	0	0	0	0	0	0	0	0	0	0	0	0	0	0	0	0	0	0	0	0	0	0	0	0	0	0	0	0	0	0	0	0	0	0	0	0	0	0	0	0	0	0	0
Solyc00g022090.1	Solyc00g022090.1	0	0	0.032026	1	0.020442	1	0	0	0	0	0.073273	1	0	0	0	0	0	0	0	0	0	0	0	0	0	0	0	0	0	0	0	0	0	0	0	0	0	0	0	0	0	0	0.054608	1	0	0	0	0
Solyc00g022100.1	Solyc00g022100.1	0.421547	7	2.91495	47	0.243181	5	0.788265	15	0.165286	3	2.59307	44	0.117512	3	0.850789	16	0.083803	2	0.939903	18	0.304987	6	1.56409	30	0.270958	5	0.344095	7	0.815145	16	0.558686	11	0.540804	11	0.203986	4	0.701272	13	0.533427	10	0.830501	15	2.94425	53	0.713058	13	0.085699	2
Solyc00g023570.1	Solyc00g023570.1	0	0	0	0	0	0	0	0	0	0	0	0	0	0	0	0	0	0	0	0	0	0	0	0	0	0	0	0	0	0	0	0	0	0	0	0	0	0	0	0	0	0	0	0	0	0	0	0
Solyc00g023580.1	Solyc00g023580.1	0	0	0	0	0	0	0	0	0	0	0	0	0	0	0	0	0.088697	1	0	0	0.144663	2	0	0	0.104083	1	0	0	0	0	0	0	0	0	0	0	0	0	0	0	0.154755	2	0	0	0	0	0	0
Solyc00g023590.2	Solyc00g023590.2	0	0	0	0	0	0	0	0	0	0	0	0	0	0	0	0	0	0	0	0	0	0	0.030864	2	0	0	0	0	0	0	0	0	0	0	0	0	0	0	0	0	0	0	0	0	0.049665	2	0	0
Solyc00g023600.1	Solyc00g023600.1	0	0	0	0	0	0	0	0	0	0	0	0	0	0	0	0	0	0	0	0	0	0	0	0	0.054187	1	0.096809	2	0	0	0	0	0	0	0	0	0	0	0	0	0.03933	1	0	0	0	0	0	0
Solyc00g023700.2	Solyc00g023700.2	0	0	0	0	0	0	0	0	0	0	0	0	0	0	0	0	0	0	0	0	0	0	0	0	0	0	0	0	0	0	0	0	0	0	0	0	0	0	0	0	0	0	0	0	0	0	0	0
Solyc00g023710.1	Solyc00g023710.1	0	0	0	0	0	0	0	0	0.006378	1	0	0	0	0	0.026096	1	0	0	0	0	0.005592	1	0	0	0	0	0	0	0	0	0	0	0	0	0	0	0	0	0	0	0.091817	3	0.056023	2	0	0	0	0
Solyc00g025290.1	Solyc00g025290.1	0.429315	8	1.81912	30	0.396785	8	0.483116	9	1.12171	21	0.612204	11	0.269596	5	0.707572	14	0.216854	4	1.19648	23	0.75119	14	0.635488	13	0.677411	13	0.437847	9	0.908028	18	0.686932	13	0.446291	9	0.311359	6	0.723941	13	0.38237	7	0.451846	9	2.74696	50	0.327617	6	0.525333	10
Solyc00g025300.1	Solyc00g025300.1	0	0	0	0	0	0	0	0	0	0	0	0	0	0	0.21644	2	0	0	0	0	0.03467	1	0	0	0	0	0	0	0	0	0	0	0	0	0	0	0	0	0	0	0	0	0	0	0	0	0	0
Solyc00g025400.2	Solyc00g025400.2	0	0	0	0	0	0	0	0	0	0	0	0	0	0	0	0	0	0	0	0	0	0	0	0	0	0	0	0	0	0	0	0	0	0	0	0	0	0	0	0	0	0	0	0	0	0	0	0
Solyc00g028960.1	Solyc00g028960.1	0	0	0	0	0	0	0	0	0	0	0	0	0	0	0	0	0	0	0	0	0	0	0	0	0	0	0	0	0	0	0	0	0	0	0	0	0	0	0	0	0	0	0	0	0	0	0	0
Solyc00g032030.1	Solyc00g032030.1	0	0	0	0	0	0	0	0	0	0	0	0	0	0	0	0	0	0	0	0	0	0	0	0	0	0	0	0	0	0	0	0	0	0	0	0	0	0	0.064016	1	0	0	0	0	0	0	0	0
Solyc00g036520.1	Solyc00g036520.1	0	0	0.039196	1	0	0	0	0	0	0	0	0	0	0	0	0	0	0	0	0	0	0	0	0	0	0	0	0	0	0	0	0	0	0	0	0	0	0	0	0	0	0	0	0	0	0	0	0
Solyc00g036530.1	Solyc00g036530.1	0	0	0	0	0	0	0	0	0	0	0	0	0	0	0	0	0	0	0	0	0	0	0	0	0	0	0	0	0	0	0	0	0	0	0	0	0	0	0	0	0	0	0	0	0	0	0	0
Solyc00g047180.1	Solyc00g047180.1	0	0	0	0	0	0	0	0	0	0	0	0	0	0	0	0	0	0	0	0	0	0	0	0	0	0	0	0	0	0	0	0	0	0	0	0	0	0	0	0	0	0	0	0	0	0	0	0
Solyc00g047190.1	Solyc00g047190.1	0	0	0	0	0	0	0	0	0	0	0	0	0	0	0	0	0	0	0	0	0.027348	1	0	0	0	0	0	0	0	0	0	0	0	0	0	0	0	0	0	0	0	0	0	0	0	0	0	0
Solyc00g047200.1	Solyc00g047200.1	0	0	0.120765	1	0.147943	2	0.047514	1	0.096127	1	0.290897	3	0	0	0.183511	2	0	0	0.081693	1	0.007227	1	0.521943	5	0.081861	1	0.083141	1	0.106648	1	0.028641	1	0.022527	1	0	0	0.060143	1	0	0	0.059528	1	0.721129	7	0.156216	2	0	0
Solyc00g049210.1	Solyc00g049210.1	0.039672	3	0.049699	3	0.035525	3	0.018459	2	0.005059	1	0	0	0.040059	3	0	0	0.036362	3	0.070537	5	0.038386	3	0.033755	3	0	0	0.013682	2	0.036615	3	0.005049	1	0.014646	2	0.010224	1	0.011626	1	0.05927	4	0.043244	3	0.266224	18	0.024958	2	0.005108	1
Solyc00g049220.1	Solyc00g049220.1	0	0	0	0	0.021382	1	0	0	0	0	0	0	0	0	0	0	0	0	0	0	0	0	0	0	0	0	0	0	0	0	0	0	0	0	0	0	0	0	0	0	0	0	0	0	0.139165	2	0	0
Solyc00g052430.2	Solyc00g052430.2	0.035039	2	0.156137	7	0	0	0	0	0	0	0	0	0	0	0	0	0	0	0	0	0	0	0	0	0	0	0	0	0	0	0	0	0	0	0	0	0	0	0	0	0	0	0	0	0	0	0	0
Solyc00g052530.2	Solyc00g052530.2	0	0	0	0	0	0	0	0	0	0	0	0	0	0	0	0	0	0	0	0	0	0	0	0	0	0	0	0	0	0	0	0	0	0	0	0	0	0	0	0	0	0	0	0	0	0	0	0
Solyc00g052540.1	Solyc00g052540.1	0	0	0	0	0	0	0	0	0	0	0	0	0	0	0	0	0	0	0	0	0	0	0	0	0	0	0	0	0	0	0	0	0	0	0	0	0	0	0	0	0	0	0	0	0	0	0	0
Solyc00g069880.2	Solyc00g069880.2	0	0	0	0	0	0	0	0	0	0	0	0	0	0	0	0	0	0	0	0	0	0	0	0	0	0	0	0	0	0	0	0	0	0	0	0	0	0	0	0	0	0	0	0	0	0	0	0
Solyc00g072800.2	Solyc00g072800.2	0	0	0	0	0	0	0	0	0	0	0	0	0	0	0	0	0	0	0	0	0	0	0	0	0	0	0	0	0	0	0	0	0	0	0	0	0	0	0	0	0	0	0	0	0	0	0	0
Solyc00g076250.1	Solyc00g076250.1	0	0	0	0	0	0	0	0	0	0	0	0	0	0	0	0	0	0	0	0	0	0	0	0	0	0	0	0	0	0	0	0	0	0	0	0	0	0	0	0	0	0	0	0	0	0	0	0
Solyc00g094520.1	Solyc00g094520.1	0.041311	1	0.049625	1	0	0	0	0	0	0	0.543464	4	0	0	0.279277	2	0	0	0	0	0.086694	1	0	0	0	0	0	0	0.639256	5	0	0	0.314991	3	0	0	0	0	0	0	0.186744	2	1.40907	10	0	0	0.220673	2
Solyc00g094530.1	Solyc00g094530.1	0	0	0.51759	7	0	0	0.070484	2	0.068881	1	0.03032	1	0	0	0.063045	1	0	0	0.363467	6	0.396739	6	0.640391	10	0	0	0	0	0.01418	1	0.019247	1	0.423204	7	0.54641	9	0.166622	3	0	0	0.097785	2	0.448165	7	0.027046	1	0.03199	1
Solyc00g094540.1	Solyc00g094540.1	0.308072	4	0.07479	1	0.100461	2	0.04616	1	0.073264	1	0.579111	7	0	0	0.713071	10	0	0	0.509577	7	0	0	0.975668	13	0.022242	1	0.077301	2	0.491758	7	0.190635	3	0.171779	3	0	0	0.077079	1	0.330663	4	0.162767	3	0.980471	13	0.027555	1	0	0
Solyc00g094550.1	Solyc00g094550.1	0	0	0.331854	3	0	0	0	0	0	0	0	0	0	0	0	0	0	0	0	0	0	0	0	0	0	0	0	0	0	0	0	0	0	0	0	0	0	0	0	0	0.13237	2	0.234513	3	0	0	0	0
Solyc00g112190.2	Solyc00g112190.2	0	0	0	0	0	0	0	0	0	0	0	0	0	0	0	0	0	0	0	0	0	0	0	0	0	0	0	0	0	0	0	0	0	0	0	0	0	0	0	0	0	0	0	0	0	0	0	0
Solyc00g118680.2	Solyc00g118680.2	0	0	1.20271	19	0.105251	2	0	0	0.086567	2	0.273623	5	0	0	0	0	0	0	0.444373	9	0	0	0.073435	2	0	0	0	0	0.069313	2	0	0	0	0	0	0	0	0	0	0	0.538259	10	1.01177	18	0	0	0	0
Solyc00g118690.1	Solyc00g118690.1	0.451668	4	1.15525	11	0	0	0.39177	4	0.132431	2	1.04667	10	0.004065	1	0.76293	8	0.110967	2	0.781593	8	0.401929	4	0.121054	2	0.124149	2	0.398372	5	1.39152	15	0.162286	2	0.78666	8	0.287016	3	0.125199	2	0.214184	3	0.153205	2	1.84996	19	0.328424	4	0.464972	5
Solyc00g125980.1	Solyc00g125980.1	0.352516	3	0.757871	6	0.505824	4	0.495799	4	0.513861	4	1.59904	12	0.713636	6	1.29624	11	0.483759	4	0.876374	7	0.728866	6	0.928861	8	0.275846	3	0.2063	2	1.17714	10	1.51094	12	0.768119	7	0.356843	3	0.726278	6	0.722469	6	0.203618	2	1.09638	9	0.465655	4	0.968487	8
Solyc00g125990.1	Solyc00g125990.1	0.036435	1	0.356774	8	0.087914	3	0.064787	2	0.045123	2	0.388054	9	0.02649	1	0.262476	7	0.037974	1	0.099672	3	0	0	0.161814	5	0.061062	2	0.103129	3	0.139721	4	0.142112	4	0.017417	1	0.174804	5	0.084149	2	0.032824	1	0	0	0.498552	13	0.076037	2	0.017762	1
Solyc00g126000.1	Solyc00g126000.1	0.443838	3	0.980549	5	0.408025	3	0.321258	2	0.185724	2	0.26635	2	0.413735	3	1.62099	10	0.189084	2	0.215289	2	0.252824	2	0.745165	5	0.44502	3	0.236023	2	1.26812	8	0.114085	1	0.167932	1	0.500175	3	0.38033	3	0.724563	5	0.192011	2	1.16451	7	0.465952	3	0.592477	4
Solyc00g126010.1	Solyc00g126010.1	0.170225	2	1.63639	10	0	0	0.111695	1	0	0	1.14088	7	0.419354	3	0.527417	4	0.134942	1	0.749716	6	0.686542	5	0.530974	4	0.364903	3	0.506316	4	1.49879	11	0.037661	1	0.129786	1	0.528446	4	0.463807	3	0.051208	1	0.288802	2	1.42604	10	0.335159	3	1.17305	8
Solyc00g142160.1	Solyc00g142160.1	0.024396	1	0	0	0.0185	1	0	0	0	0	0	0	0	0	0.2562	4	0	0	0.080114	1	0	0	0	0	0.058084	1	0.05871	1	0	0	0.099725	2	0	0	0	0	0.087303	1	0.05395	1	0	0	0	0	0.042758	1	0	0
Solyc00g142170.2	Solyc00g142170.2	0	0	0	0	0	0	0	0	0	0	0	0	0.047171	2	0	0	0	0	0	0	0	0	0	0	0	0	0.018806	1	0	0	0	0	0	0	0	0	0	0	0	0	0	0	0	0	0	0	0	0
Solyc00g153980.1	Solyc00g153980.1	0	0	0	0	0	0	0	0	0	0	0	0	0	0	0	0	0	0	0	0	0	0	0.022389	1	0	0	0	0	0	0	0	0	0	0	0	0	0	0	0	0	0.066076	1	0	0	0	0	0	0
Solyc00g164580.1	Solyc00g164580.1	0	0	0	0	0	0	0	0	0	0	0	0	0	0	0	0	0	0	0	0	0	0	0	0	0	0	0	0	0	0	0	0	0	0	0	0	0	0	0	0	0	0	0	0	0	0	0	0
Solyc00g180440.1	Solyc00g180440.1	2.33613	20	0.502437	5	0.514744	5	0.960557	10	0.93004	9	0.50469	5	0.308499	3	0.71345	7	0.390669	4	0.508985	6	0.731432	7	1.67369	17	3.15586	30	0.267378	3	1.32291	13	1.29832	13	0.218091	3	0.902873	9	1.09459	10	0.762371	7	0.547906	6	2.49838	24	0.393197	4	0.421664	4
Solyc00g181240.1	Solyc00g181240.1	0	0	0	0	0	0	0	0	0	0	0	0	0	0	0	0	0.297968	3	0	0	0	0	0	0	0	0	0	0	0	0	0	0	0	0	0	0	0	0	0	0	0	0	0	0	0	0	0	0
Solyc00g181250.2	Solyc00g181250.2	0	0	0	0	0	0	0	0	0	0	0	0	0	0	0	0	0	0	0	0	0.067087	2	0	0	0	0	0	0	0	0	0	0	0	0	0	0	0	0	0	0	0	0	0	0	0	0	0	0
Solyc00g198360.1	Solyc00g198360.1	0	0	0	0	0	0	0	0	0	0	0	0	0	0	0	0	0	0	0	0	0	0	0	0	0	0	0	0	0	0	0	0	0	0	0	0	0	0	0	0	0	0	0	0	0	0	0	0
Solyc00g210860.1	Solyc00g210860.1	0	0	0	0	0	0	0	0	0	0	0	0	0	0	0	0	0	0	0	0	0	0	0	0	0	0	0	0	0	0	0	0	0	0	0	0	0	0	0	0	0	0	0	0	0	0	0	0
Solyc00g230060.1	Solyc00g230060.1	0	0	0	0	0	0	0	0	0	0	0	0	0	0	0	0	0	0	0	0	0	0	0	0	0	0	0	0	0	0	0	0	0	0	0	0	0	0	0	0	0	0	0	0	0	0	0	0
Solyc00g230070.1	Solyc00g230070.1	0.335834	3	0	0	0	0	0	0	0	0	0	0	0	0	0	0	0	0	0	0	0	0	0	0	0	0	0	0	0	0	0	0	0	0	0	0	0	0	0	0	0	0	0	0	0	0	0	0
Solyc00g230080.1	Solyc00g230080.1	0	0	0	0	0	0	0	0	0	0	0	0	0	0	0	0	0	0	0	0	0	0	0	0	0.03761	1	0	0	0.034613	1	0	0	0	0	0	0	0	0	0	0	0	0	0	0	0	0	0	0
Solyc00g244280.1	Solyc00g244280.1	0.05096	1	0.102887	1	0.022764	1	0	0	0.007829	1	0.035435	1	0.01707	1	0.066391	1	0.03517	1	0.086739	1	0.118147	1	0.011875	1	0.018913	1	0.019115	1	0.13725	1	0.062503	1	0.069257	1	0.055222	1	0.038553	1	0.073034	1	0.006196	1	0.142471	1	0.00795	1	0.064554	1
Solyc00g244290.1	Solyc00g244290.1	0.567575	10	0.501029	9	0.340792	7	0.0414	1	0.312681	6	1.53174	27	0.4006	8	1.25652	24	0.356108	7	0.630769	13	0.93082	17	0.963552	19	0.312682	6	0.491904	10	1.30957	25	0.315424	6	0.284415	6	0.688327	13	0.504478	9	0.544418	10	0.266261	5	0.862178	16	0.252281	5	0.934828	17
Solyc00g244300.1	Solyc00g244300.1	0.587759	6	1.03452	9	0.67769	7	0.536125	6	0.564575	6	1.84429	17	0.944639	10	1.00491	10	0.567987	6	1.56882	16	1.85171	18	0.630075	7	1.09541	11	0.573635	7	0.806057	9	0.462501	5	0.581672	6	0.963744	10	0.643231	6	0.842098	8	0.272267	3	1.91325	19	0.917661	9	1.09903	11
Solyc00g254910.1	Solyc00g254910.1	0	0	0	0	0.066248	2	0.192687	6	0.032127	1	0	0	0.033744	2	0.130194	4	0.250202	8	0.029913	1	0.034576	2	0.063805	2	0.045553	2	0.059774	2	0.131925	5	0.217261	7	0.094989	3	0.35925	11	0.070864	2	0.132073	4	0.034169	2	0.136234	5	0.068951	2	0.082356	3
Solyc00g266110.1	Solyc00g266110.1	0	0	0	0	0	0	0	0	0	0	0	0	0	0	0	0	0	0	0	0	0	0	0	0	0	0	0	0	0	0	0	0	0	0	0	0	0	0	0	0	0	0	0	0	0	0	0	0
Solyc00g277510.1	Solyc00g277510.1	0.044175	1	4.10197	28	1.00988	8	0	0	0	0	6.05604	43	0.623957	5	0.043374	1	0	0	3.67793	29	1.56018	12	10.9967	89	0.133242	1	0.606971	6	4.19514	33	1.30003	10	0.796623	7	0.01824	1	0.138741	2	0.046454	1	0.212952	2	13.5077	102	0.967152	8	0.856102	7
Solyc00g281110.1	Solyc00g281110.1	0	0	0	0	0	0	0	0	0	0	0	0	0	0	0	0	0	0	0	0	0	0	0	0	0	0	0	0	0	0	0	0	0	0	0	0	0	0	0	0	0	0	0	0	0	0	0	0
Solyc00g284510.1	Solyc00g284510.1	0	0	0	0	0	0	0	0	0	0	0	0	0	0	0	0	0	0	0	0	0	0	0	0	0	0	0	0	0	0	0	0	0	0	0	0	0	0	0	0	0	0	0	0	0	0	0	0
Solyc00g308530.1	Solyc00g308530.1	0	0	0	0	0	0	0	0	0	0	0	0	0	0	0	0	0	0	0	0	0	0	0	0	0	0	0	0	0	0	0	0	0	0	0	0	0	0	0	0	0	0	0	0	0	0	0	0
Solyc00g309530.1	Solyc00g309530.1	0	0	0	0	0	0	0	0	0	0	0	0	0	0	0	0	0	0	0	0	0	0	0	0	0	0	0	0	0	0	0	0	0	0	0	0	0	0	0	0	0	0	0	0	0	0	0	0
Solyc00g316530.1	Solyc00g316530.1	0.16377	2	0.097365	1	0.228243	3	0.360521	4	0.221559	2	0.890694	8	0	0	0.424624	4	0.199601	2	0.238777	3	0.090972	1	0.760801	8	0.400345	4	0.507245	5	0.728721	7	0.199043	2	0.257563	3	0.244237	3	0.12832	2	0.293091	3	0.297499	3	0.233424	3	0.060161	1	0.355376	4
Solyc00g320430.1	Solyc00g320430.1	0.019702	1	0	0	0	0	0.041243	1	0.026267	1	0	0	0.011395	1	0.04348	1	0	0	0	0	0	0	0	0	0.044159	1	0	0	0.057607	1	0	0	0.039942	1	0	0	0	0	0	0	0.094694	1	0.052956	1	0.037181	1	0.069112	1
Solyc00g322630.1	Solyc00g322630.1	0	0	0	0	0	0	0	0	0	0	0	0	0	0	0	0	0	0	0	0	0	0	0	0	0	0	0	0	0	0	0	0	0	0	0	0	0	0	0	0	0	0	0	0	0	0	0	0
Solyc00g500001.1	Solyc00g500001.1	0	0	0	0	0	0	0	0	0	0	0	0	0	0	0	0	0	0	0	0	0.039109	1	0	0	0	0	0	0	0	0	0	0	0	0	0	0	0	0	0	0	0	0	0	0	0	0	0	0
Solyc00g500002.1	Solyc00g500002.1	0	0	0	0	0	0	0	0	0	0	0	0	0	0	0	0	0	0	0	0	0	0	0	0	0	0	0	0	0	0	0	0	0	0	0	0	0	0	0	0	0	0	0	0	0	0	0	0
Solyc00g500003.1	Solyc00g500003.1	0	0	0	0	0.031274	2	0	0	0	0	0	0	0	0	0	0	0	0	0	0	0.06529	4	0	0	0.032256	2	0	0	0	0	0	0	0	0	0	0	0	0	0	0	0	0	0	0	0	0	0	0
Solyc00g500004.1	Solyc00g500004.1	0	0	0	0	0	0	0	0	0	0	0	0	0	0	0	0	0	0	0	0	0	0	0	0	0	0	0	0	0	0	0	0	0	0	0	0	0	0	0	0	0	0	0	0	0	0	0	0
Solyc00g500005.1	Solyc00g500005.1	0	0	0	0	0	0	0	0	0	0	0	0	0	0	0	0	0	0	0	0	0	0	0	0	0	0	0	0	0	0	0	0	0	0	0	0	0	0	0	0	0	0	0	0	0	0	0	0
Solyc00g500006.1	Solyc00g500006.1	0	0	0	0	0	0	0	0	0	0	0	0	0	0	0	0	0	0	0	0	0	0	0	0	0	0	0	0	0	0	0	0	0	0	0	0	0	0	0	0	0	0	0	0	0	0	0	0
Solyc00g500007.1	Solyc00g500007.1	0	0	0	0	0	0	0	0	0	0	0	0	0	0	0	0	0	0	0	0	0	0	0	0	0	0	0	0	0	0	0	0	0	0	0	0	0	0	0	0	0	0	0	0	0	0	0	0
Solyc00g500008.1	Solyc00g500008.1	0	0	0	0	0	0	0	0	0	0	0	0	0	0	0	0	0	0	0	0	0	0	0	0	0	0	0	0	0	0	0	0	0	0	0	0	0	0	0	0	0	0	0	0	0	0	0	0
Solyc00g500009.1	Solyc00g500009.1	0	0	0	0	0	0	0	0	0	0	0	0	0	0	0	0	0	0	0	0	0	0	0	0	0	0	0	0	0	0	0	0	0	0	0	0	0	0	0	0	0	0	0	0	0	0	0	0
Solyc00g500010.1	Solyc00g500010.1	0	0	0	0	0	0	0	0	0	0	0	0	0	0	0	0	0	0	0	0	0	0	0	0	0	0	0	0	0	0	0	0	0	0	0	0	0	0	0	0	0	0	0	0	0	0	0	0
Solyc00g500011.1	Solyc00g500011.1	0	0	0	0	0	0	0	0	0	0	0	0	0	0	0	0	0	0	0	0	0	0	0	0	0	0	0	0	0	0	0	0	0	0	0	0	0	0	0	0	0	0	0	0	0	0	0	0
Solyc00g500012.1	Solyc00g500012.1	0	0	0	0	0	0	0	0	0	0	0	0	0	0	0	0	0	0	0	0	0	0	0	0	0	0	0	0	0	0	0	0	0	0	0	0	0	0	0	0	0	0	0	0	0	0	0	0
Solyc00g500013.1	Solyc00g500013.1	0	0	0	0	0	0	0	0	0	0	0	0	0	0	0	0	0	0	0	0	0	0	0	0	0	0	0	0	0	0	0	0	0	0	0	0	0	0	0	0	0	0	0	0	0	0	0	0
Solyc00g500014.1	Solyc00g500014.1	0	0	0	0	0	0	0	0	0	0	0	0	0	0	0	0	0	0	0	0	0	0	0	0	0	0	0	0	0	0	0	0	0	0	0	0	0	0	0	0	0	0	0	0	0	0	0	0
Solyc00g500015.1	Solyc00g500015.1	0	0	0	0	0	0	0	0	0	0	0	0	0	0	0	0	0	0	0	0	0	0	0	0	0	0	0	0	0	0	0	0	0	0	0	0	0	0	0	0	0	0	0	0	0	0	0	0
Solyc00g500016.1	Solyc00g500016.1	0	0	0	0	0	0	0	0	0	0	0	0	0	0	0	0	0	0	0	0	0	0	0	0	0	0	0	0	0	0	0	0	0	0	0	0	0	0	0	0	0	0	0	0	0	0	0	0
Solyc00g500017.1	Solyc00g500017.1	0	0	0	0	0	0	0	0	0	0	0	0	0	0	0	0	0	0	0	0	0	0	0	0	0	0	0	0	0	0	0	0	0	0	0	0	0	0	0	0	0	0	0	0	0	0	0	0
[truncated: 33,954 more rows]

## Sheet: Table S7
	Table S7 RNA-seq data and statistical tables of DEGs.
[truncated: 25 more rows]
